# Supplementary material for: Genetic analysis of over half a million people characterises C-reactive protein loci
Source: Nat Commun. 2022 Apr 22;13:2198. doi: 10.1038/s41467-022-29650-5 (PMC9033829; doi:10.1038/s41467-022-29650-5)
Supplement: Supplementary file 3 — Supplementary Data 1 [file 41467_2022_29650_MOESM3_ESM.xlsx]

## Sheet: Sheet1
Supplementary Data 1. Genome-wide significant genomic loci associated to CRP.
Variant	Unique ID	Effect Allele	Beta	SE	P value	Closest Gene *	MAF
rs531479718	1:154418225:C:CAA	CAA	-0.0901	0.0023	<4.94E-324	IL6R	0.3797
rs61946383	12:121356075:A:G	A	0.0823	0.0021	<4.94E-324	HNF1A-AS1;RPL12P33	0.3897
rs11208685	1:66070031:A:T	A	0.0974	0.0025	2.25E-320	LEPR	0.2078
rs1260326	2:27730940:C:T	T	0.0758	0.002	2.7e-303	GCKR	0.4105
rs147711004	19:45337918:A:G	A	-0.2117	0.0057	9.15e-302	PVRL2;BCAM	0.02883
rs4656241	1:159613986:C:T	T	-0.0884	0.0025	2.76e-264	CRPP1;OR10J6P	0.2416
rs17616063	16:51436882:A:G	A	0.1338	0.0044	3.91e-205	HNRNPA1P48;RP11-437L7.1	0.07853
rs7012637	8:9173209:A:G	A	0.0499	0.002	1.29e-132	RP11-115J16.1	0.4732
rs6734238	2:113841030:A:G	A	-0.0449	0.002	9.53e-108	IL1F10;RNU6-1180P	0.4125
rs12239046	1:247601595:C:T	T	-0.0404	0.002	1.34e-87	NLRP3	0.3539
rs1800961	20:43042364:C:T	T	-0.1074	0.0059	6.495e-74	HNF4A	0.03678
rs2239222	14:73011885:A:G	A	-0.0359	0.0021	2.853e-63	RGS6	0.3539
rs339969	15:60883281:A:C	A	0.0339	0.0021	1.292e-56	RP11-219B17.1	0.3917
rs4817984	21:40465066:A:C	A	-0.0344	0.0022	3.139e-53	AF064858.10;RPL23AP12	0.2694
rs6519133	22:39096602:C:T	T	0.0313	0.0021	1.578e-48	JOSD1	0.4046
rs75460349	1:27180088:A:C	A	0.0948	0.0067	3.401e-45	ZDHHC18	0.02485
rs10095930	8:116974302:C:T	T	0.0286	0.002	8.234e-45	LINC00536	0.4264
rs6486122	11:13361524:C:T	T	0.0296	0.0021	1.38e-43	ARNTL	0.2962
rs149624078	15:53728710:C:T	T	-0.1402	0.0102	3.848e-43	WDR72;RP11-209E8.1	0.0169
rs469882	1:91530432:A:C	A	0.0349	0.0025	8.684e-43	RPL5P6;HFM1	0.1899
rs12231235	12:95857690:A:G	A	-0.0279	0.002	9.943e-43	RP11-490G8.1;RNU6-735P	0.4076
rs1490384	6:126851160:C:T	T	-0.0279	0.002	9.943e-43	MIR588;RNU6-200P	0.493
rs28929474	14:94844947:C:T	T	-0.1003	0.0074	1.674e-41	SERPINA1	0.0169
rs3768321	1:40035928:G:T	T	0.0338	0.0025	3.057e-40	RP11-69E11.8	0.1879
rs56094641	16:53806453:A:G	A	-0.0266	0.002	5.351e-39	FTO	0.4344
rs55855238	18:55089715:C:T	T	-0.027	0.0021	1.478e-36	ONECUT2;ST8SIA3	0.332
rs1332328	10:91011458:C:T	T	0.0265	0.0021	2.807e-35	LIPA	0.3598
rs1880241	7:22759469:A:G	A	0.0252	0.002	3.544e-35	AC002480.2;AC073072.5	0.4811
rs75229905	7:72895946:C:T	T	0.0372	0.0031	4.016e-34	BAZ1B	0.1143
rs11868378	17:76357874:A:G	A	-0.0334	0.0027	5.735e-34	RP11-806H10.4	0.2137
rs4647725	11:47245389:C:T	T	0.0333	0.0027	8.943e-34	DDB2	0.1541
rs1037170	17:72702914:C:T	T	0.0281	0.0023	3.563e-33	CD300LF;RAB37	0.2734
rs2542153	18:12783898:C:T	T	-0.0237	0.002	2.613e-31	PTPN2;RP11-973H7.1	0.4294
rs505922	9:136149229:C:T	T	-0.0239	0.0021	5.212e-29	ABO	0.3678
rs2700938	7:36085142:C:T	T	-0.0236	0.0021	2.508e-28	AC083864.3	0.3817
rs55707100	15:43820717:C:T	T	0.0692	0.0063	5.789e-28	MAP1A	0.02286
rs6073958	20:44551855:C:T	T	0.0279	0.0025	5.871e-28	PCIF1;PLTP	0.2207
rs516316	19:49206145:C:G	C	0.0223	0.002	6.544e-28	FUT2	0.4414
rs2280406	3:49941436:A:G	A	0.0222	0.002	1.124e-27	CTD-2330K9.3	0.4911
rs17138478	17:36073320:A:C	A	0.0338	0.0032	9.234e-27	HNF1B	0.1133
rs1800693	12:6440009:C:T	T	0.0218	0.002	9.556e-27	TNFRSF1A	0.4254
rs7756870	6:130373648:C:G	C	-0.0224	0.0021	1.106e-25	L3MBTL3	0.3211
rs28601761	8:126500031:C:G	C	0.0211	0.002	3.689e-25	RP11-136O12.2	0.4076
rs1441169	2:214033530:A:G	A	0.021	0.002	6.157e-25	RP11-105N14.2;RP11-105N14.3	0.3936
rs7933202	11:59936926:A:C	A	0.021	0.002	6.157e-25	MS4A6A;AP001257.1	0.4652
rs1292061	17:57911230:A:G	A	-0.0209	0.002	1.025e-24	VMP1	0.4324
rs687339	3:135932359:C:T	T	-0.0249	0.0024	2.193e-24	RP11-463H24.1;PCCB	0.2296
rs2161037	2:169893419:A:G	A	0.0205	0.002	7.697e-24	ABCB11;DHRS9	0.4672
rs78428995	9:139281847:C:T	T	-0.0203	0.002	2.079e-23	SNAPC4	0.3936
rs4764939	12:103522952:C:T	T	-0.0201	0.002	5.562e-23	RP11-328J6.1	0.494
rs13028310	2:632591:C:T	T	-0.026	0.0026	9.064e-23	TMEM18;AC093326.3	0.172
rs1056441	20:62370349:C:T	T	-0.0208	0.0021	2.283e-22	LIME1	0.2773
rs11047224	12:24195042:C:G	C	-0.0522	0.0054	3.903e-22	MIR920;SOX5	0.04573
rs1545536	8:144643169:C:T	T	-0.0244	0.0025	9.143e-22	GSDMD	0.2058
rs11772470	7:99181096:A:G	A	-0.0273	0.0029	1.006e-21	GS1-259H13.10	0.1561
rs4141632	2:102757139:A:G	A	0.0223	0.0023	1.683e-21	IL1R1	0.2505
rs12927172	16:27325021:A:G	A	0.0193	0.002	2.589e-21	IL4R	0.3718
rs149394327	17:64228995:C:G	C	0.0593	0.0063	5.768e-21	APOH	0.04076
rs2161374	5:172176886:C:T	T	-0.0191	0.002	6.604e-21	CTB-79E8.2;RP11-779O18.1	0.4781
rs12459419	19:51728477:C:T	T	-0.02	0.0021	8.426e-21	CD33	0.3101
rs77704739	5:52080909:C:T	T	0.0483	0.0052	1.38e-20	CTD-2288O8.1	0.02883
rs58542926	19:19379549:C:T	T	0.0356	0.0039	3.528e-20	TM6SF2	0.06759
rs11689543	2:25130440:A:T	A	-0.0186	0.002	6.58e-20	ADCY3	0.4274
rs9611454	22:41409429:C:T	T	-0.0195	0.0021	7.491e-20	RBX1;Y_RNA	0.3529
rs9738365	12:31997635:A:C	A	0.0212	0.0023	1.388e-19	RP11-428G5.4;SNORA25	0.3072
rs6920220	6:138006504:A:G	A	0.0219	0.0024	3.175e-19	RP11-95M15.1;RP11-95M15.2	0.169
rs4354188	6:116327936:C:T	T	0.018	0.002	9.599e-19	FRK	0.2346
rs55981844	14:96933414:C:T	T	0.0198	0.0022	9.599e-19	AK7	0.2843
rs7103411	11:27700125:C:T	T	0.0216	0.0024	9.599e-19	BDNF-AS	0.4085
rs2429473	12:47198899:A:C	A	0.0224	0.0025	1.363e-18	SLC38A4	0.1998
rs3808348	7:1028448:C:T	T	-0.0224	0.0025	1.363e-18	CYP2W1	0.2147
rs72694393	14:24874193:G:T	T	-0.0179	0.002	1.488e-18	NYNRIN	0.4891
rs11666245	19:38229926:A:G	A	-0.0419	0.0048	2.021e-18	ZNF573	0.04573
rs1905505	3:170695426:A:G	A	0.0196	0.0022	2.126e-18	RNU1-70P;KLF7P1	0.2883
rs2261790	20:25262789:C:T	T	-0.0178	0.002	2.301e-18	PYGB	0.4334
rs7357754	9:92207308:A:G	A	-0.0177	0.002	3.55e-18	SEMA4D;GADD45G	0.4841
rs35462231	7:150294632:A:T	A	0.0212	0.0024	4.1e-18	RP11-632K21.7;GIMAP4	0.2157
rs11118625	1:221103388:A:G	A	0.0194	0.0022	4.672e-18	RP11-453O22.1;HLX	0.2604
rs6453434	5:78570219:G:T	T	0.0184	0.0021	7.576e-18	JMY	0.338
rs12132412	1:21820042:A:G	A	-0.0182	0.0021	1.705e-17	NBPF3;ALPL	0.4016
rs75423534	11:55371381:A:G	A	-0.0294	0.0035	2.013e-17	OR4C11	0.1322
rs2657896	12:56929694:C:T	T	-0.0233	0.0027	2.332e-17	RBMS2	0.1789
rs4714508	6:41671677:A:G	A	-0.0179	0.0021	5.666e-17	TFEB	0.3449
rs10871777	18:57851763:A:G	A	-0.0196	0.0023	5.764e-17	RP11-795H16.2;RNU4-17P	0.2465
rs9604045	13:113927208:G:T	T	-0.0229	0.0027	8.057e-17	LDHBP1;CUL4A	0.2565
rs6792725	3:24520283:A:G	A	0.0185	0.0022	1.465e-16	THRB	0.329
rs60037105	16:88528636:A:T	A	0.0183	0.0022	3.084e-16	ZFPM1	0.3032
rs4418728	10:94839724:G:T	T	-0.0166	0.002	3.575e-16	CYP26A1;NIP7P1	0.4871
rs4788095	16:28831359:C:T	T	-0.0166	0.002	3.575e-16	RP11-1348G14.5	0.331
rs2207132	20:39142516:A:G	A	0.0487	0.006	5.18e-16	SNORD112;MAFB	0.04076
rs4755720	11:43628749:C:T	T	-0.0165	0.002	5.36e-16	HSD17B12	0.3996
rs10760691	9:102281383:A:G	A	-0.0172	0.0021	8.654e-16	NAMA;RP11-547C13.1	0.3847
rs8072566	17:40476363:A:G	A	-0.0204	0.0025	1.105e-15	STAT3	0.2058
rs6020459	20:48960546:C:T	T	-0.0178	0.0022	1.914e-15	RP11-290F20.2;RN7SL636P	0.326
rs12929503	16:69565461:C:T	T	0.0161	0.002	2.645e-15	NFAT5;CYB5B	0.4245
rs6686560	1:198442821:A:G	A	0.0256	0.0033	3.919e-15	NEK7;ATP6V1G3	0.1352
rs704017	10:80819132:A:G	A	0.016	0.002	3.919e-15	ZMIZ1-AS1	0.4384
rs663015	11:72499035:C:T	T	-0.0167	0.0021	5.686e-15	STARD10;ARAP1	0.2823
rs7310135	12:90462006:C:T	T	0.0159	0.002	5.792e-15	RP11-567C2.1;RP11-654D12.2	0.4851
rs7127808	11:65931919:A:T	A	-0.0206	0.0026	7.142e-15	PACS1	0.1909
rs59916403	2:242370751:G:T	T	0.0166	0.0021	8.232e-15	FARP2	0.336
rs7662792	4:45121873:A:T	A	-0.0166	0.0021	8.232e-15	RP11-362I1.1;PRKRIRP9	0.3191
rs178826	17:16083684:C:T	T	0.0158	0.002	8.541e-15	NCOR1	0.4344
rs67890964	16:83979317:C:T	T	-0.0165	0.0021	1.189e-14	RP11-505K9.4	0.3837
rs1801272	19:41354533:A:T	A	0.0526	0.0069	3.019e-14	CYP2A6	0.0338
rs4018180	16:2169458:A:G	A	-0.0317	0.0042	3.102e-14	RP11-304L19.2	0.07157
rs1688043	19:35553341:C:T	T	-0.0305	0.0041	6.931e-14	HPN-AS1	0.06163
rs10864088	1:214392881:A:G	A	-0.016	0.0021	7.246e-14	PROX1;SMYD2	0.3072
rs303429	10:30708441:C:T	T	-0.0152	0.002	8.354e-14	RP11-449I17.5;MAP3K8	0.4026
rs543492421	6:98421855:A:AT	A	0.0174	0.0023	1.082e-13	RP11-436D23.1	0.4145
rs12220	20:57290705:C:T	T	-0.0151	0.002	1.212e-13	NPEPL1	0.4533
rs68085814	17:47135875:A:G	A	-0.0164	0.0022	2.447e-13	IGF2BP1;CTD-2244F11.2	0.2575
rs62011286	15:63791125:A:G	A	-0.0156	0.0021	2.959e-13	AC007950.1;USP3	0.3926
rs1338071	6:153365834:C:G	C	0.0163	0.0022	3.41e-13	RGS17	0.2932
rs10770829	12:21710749:C:T	T	0.0185	0.0025	3.643e-13	GYS2	0.2296
rs1532085	15:58683366:A:G	A	0.0147	0.002	5.234e-13	ALDH1A2	0.3648
rs11790458	9:104111836:A:G	A	-0.0198	0.0027	5.903e-13	BAATP1;TRMT112P4	0.159
rs11012732	10:21830104:A:G	A	-0.0153	0.0021	8.31e-13	MLLT10	0.3519
rs2289852	5:156738540:A:G	A	-0.0313	0.0044	8.715e-13	CYFIP2	0.06262
rs9905884	17:68257738:A:C	A	0.0166	0.0023	1.352e-12	CTD-2378E21.1;CALM2P1	0.2744
rs12140498	1:222098690:C:T	T	-0.0173	0.0024	1.442e-12	RP11-815M8.1	0.2227
rs2596937	3:9480906:C:T	T	-0.0173	0.0024	1.442e-12	SETD5	0.1769
rs13021775	2:37059557:C:G	C	-0.0144	0.002	1.53e-12	VIT;AC007382.1	0.499
rs385417	7:101864836:A:C	A	0.0144	0.002	1.53e-12	CUX1	0.3867
rs11078597	17:1618363:C:T	T	0.0187	0.0026	1.616e-12	MIR22HG	0.169
rs10106298	8:103688381:A:G	A	0.0151	0.0021	1.637e-12	KB-1042C11.1;KLF10	0.3539
rs750344	5:72979436:A:G	A	0.0158	0.0022	1.74e-12	ARHGEF28	0.2922
rs34761529	1:22681214:C:T	T	-0.0179	0.0025	2.029e-12	ZBTB40;RP11-415K20.1	0.1909
rs73137144	7:74073590:A:G	A	0.0186	0.0026	2.119e-12	GTF2I	0.168
rs6925389	6:7112819:A:G	A	-0.0149	0.0021	3.195e-12	RREB1	0.3777
rs562609617	16:79745672:G:GT	G	-0.0177	0.0025	3.554e-12	RP11-345M22.1	0.3479
rs4658403	1:243832560:C:T	T	-0.0184	0.0026	3.631e-12	AKT3	0.1779
rs1635852	7:28189411:C:T	T	0.0141	0.002	4.378e-12	JAZF1	0.4811
rs1869358	2:178180703:C:T	T	0.0169	0.0024	4.638e-12	AC074286.1	0.2207
rs10924372	1:236312326:C:T	T	-0.0147	0.0021	6.185e-12	GPR137B	0.3678
rs16988471	21:33122575:A:C	A	-0.0336	0.0049	6.185e-12	TPT1P1;AP000255.6	0.04374
rs1800973	12:69744014:A:C	A	0.0294	0.0043	6.185e-12	LYZ	0.05268
rs4690098	4:3447156:C:T	T	0.0167	0.0024	8.236e-12	HGFAC	0.2346
rs1222209	11:30361670:A:C	A	-0.0146	0.0021	8.578e-12	RP4-710M3.1;ARL14EP	0.33
rs2956395	11:61519986:C:G	C	-0.0145	0.0021	1.187e-11	RP11-467L20.10	0.338
rs12516176	5:150435645:C:T	T	-0.0151	0.0022	1.569e-11	TNIP1	0.2863
rs7956514	12:12879254:G:T	T	-0.0151	0.0022	1.569e-11	APOLD1	0.2545
rs552693039	1:109816863:T:TC	T	-0.0198	0.003	2.001e-11	CELSR2	0.1769
rs17417252	1:205216110:A:G	A	-0.015	0.0022	2.131e-11	TMCC2	0.2823
rs12605964	18:45663787:C:T	T	0.0141	0.0021	4.262e-11	ZBTB7C	0.3489
rs166169	5:56194768:C:T	T	-0.0188	0.0029	4.262e-11	MAP3K1;AC008937.3	0.1561
rs10497423	2:174847693:G:T	T	-0.0134	0.002	4.684e-11	RP11-394I13.2;RP11-394I13.3	0.4294
rs4246598	2:88438050:A:C	A	0.0134	0.002	4.684e-11	FABP1;THNSL2	0.3897
rs7639927	3:4762734:A:T	A	-0.0134	0.002	4.684e-11	ITPR1	0.4771
rs7993752	13:42573980:A:C	A	-0.0134	0.002	4.684e-11	VWA8;RPS28P8	0.4791
rs630372	1:177885762:A:G	A	0.0154	0.0023	4.82e-11	RP4-798P15.3;RP11-63B19.1	0.2227
rs34864350	14:58759280:A:G	A	-0.0301	0.0046	5.04e-11	RP11-349A22.5	0.05865
rs72730950	15:52002270:A:G	A	0.0253	0.0039	6.181e-11	RP11-313P18.1	0.08151
rs3935032	1:1564194:C:T	T	-0.0153	0.0023	6.417e-11	MIB2	0.3579
rs12620844	2:232324510:C:T	T	-0.0133	0.002	6.509e-11	NCL	0.3748
rs7908825	10:75554541:C:G	C	-0.0133	0.002	6.509e-11	ZSWIM8	0.3678
rs930035	2:171940975:A:G	A	-0.0133	0.002	6.509e-11	TLK1	0.4722
rs245767	5:170525393:A:G	A	-0.0145	0.0022	9.575e-11	RANBP17	0.2734
rs583040	1:44060483:A:G	A	-0.0131	0.002	1.248e-10	PTPRF	0.3539
rs10008492	4:38765720:C:T	T	0.0137	0.0021	1.478e-10	RNA5SP158;TLR10	0.3181
rs994596	4:18459828:C:T	T	0.0137	0.0021	1.478e-10	RP11-608B3.1;LCORL	0.4344
rs59737437	19:2671100:C:T	T	-0.015	0.0023	1.498e-10	GNG7	0.2386
rs11156891	14:21691941:A:T	A	-0.0163	0.0025	1.515e-10	HNRNPC	0.1819
rs112957492	1:63117010:C:T	T	0.0136	0.0021	2.007e-10	DOCK7	0.3012
rs570916461	2:203136872:A:AT	A	0.0155	0.0024	2.249e-10	NOP58	0.4841
rs2030291	11:16251251:A:T	A	0.0129	0.002	2.372e-10	SOX6	0.4165
rs112213274	10:99784552:C:CCA	CCA	-0.0148	0.0023	2.613e-10	CRTAC1	0.493
rs13066686	3:94075026:A:C	A	-0.0128	0.002	3.258e-10	NSUN3;ARMC10P1	0.4115
rs6443429	3:176869498:A:C	A	0.0134	0.0021	3.674e-10	TBL1XR1	0.3022
rs34284056	18:60203855:A:C	A	-0.014	0.0022	4.097e-10	ZCCHC2	0.2753
rs10498240	2:230734531:A:C	A	0.0133	0.0021	4.955e-10	TRIP12	0.4414
rs7084062	10:133736636:A:G	A	-0.0133	0.0021	4.955e-10	AL450307.1;PPP2R2D	0.3439
rs59427082	18:23798857:C:T	T	-0.0125	0.002	8.321e-10	NPM1P2;TAF4B	0.4642
rs7455288	7:6416615:C:T	T	0.0143	0.0023	1.017e-09	RAC1	0.2256
rs11667234	19:11019581:A:C	A	0.0298	0.0049	1.076e-09	CARM1	0.04076
rs13416992	2:59298298:A:C	A	0.0124	0.002	1.132e-09	LINC01122;AC007131.1	0.3797
rs787488	1:68088439:A:G	A	0.0136	0.0022	1.266e-09	RP11-393N21.1;RN7SL392P	0.2873
rs12428361	13:110368764:C:T	T	-0.0142	0.0023	1.328e-09	LINC00676;LINC00399	0.2296
rs197419	1:112315450:A:C	A	-0.0123	0.002	1.537e-09	KCND3	0.4185
rs72799498	5:132291157:A:G	A	0.0166	0.0027	1.554e-09	AFF4	0.1451
rs2156407	21:37447711:A:G	A	0.0135	0.0022	1.67e-09	AP000688.14	0.2813
rs6993128	8:73435156:C:T	T	-0.0135	0.0022	1.67e-09	RP11-351E7.1;KCNB2	0.2793
rs113585586	7:44798315:G:T	T	0.0184	0.0031	1.701e-09	ZMIZ2	0.1093
rs2926851	5:153157229:C:T	T	0.0122	0.002	2.081e-09	GRIA1	0.4463
rs2177382	6:35050506:A:G	A	-0.0164	0.0027	2.433e-09	ANKS1A	0.159
rs75265117	2:165518799:C:G	C	-0.0182	0.0031	2.544e-09	COBLL1	0.1551
rs11928797	3:33457493:A:C	A	-0.0194	0.0033	2.608e-09	UBP1	0.1014
rs77738620	12:100926084:C:T	T	-0.0588	0.0099	2.619e-09	NR1H4	0.01093
rs141936164	4:103401723:A:G	A	0.0127	0.0021	2.852e-09	AF213884.2;AF213884.1	0.339
rs1969066	3:156915895:A:G	A	0.0133	0.0022	2.889e-09	RP11-550I24.2	0.3082
rs114947103	7:105658927:C:T	T	-0.0157	0.0026	3.013e-09	CDHR3	0.161
rs28582591	1:98426476:A:G	A	0.0157	0.0026	3.013e-09	RP11-490G2.2;RP11-272L13.3	0.2137
rs10027275	4:148981496:C:G	C	-0.0138	0.0023	3.79e-09	ARHGAP10	0.3807
rs11054402	12:11791029:C:T	T	-0.012	0.002	3.79e-09	ETV6;RP11-434C1.1	0.4612
rs11624418	14:75737110:A:G	A	0.0138	0.0023	3.79e-09	RP11-293M10.2	0.2594
rs123698	19:807442:C:G	C	-0.0132	0.0022	3.79e-09	PTBP1	0.3648
rs17056278	5:158252438:C:G	C	-0.0228	0.0039	3.79e-09	EBF1	0.2724
rs500812	1:150269545:G:T	T	0.012	0.002	3.79e-09	MRPS21	0.07157
rs2307377	6:88367635:A:G	A	-0.0221	0.0038	4.449e-09	ORC3	0.08847
rs7539725	1:10125407:A:G	A	0.0173	0.003	4.649e-09	UBE4B	0.1501
rs6595549	5:124139761:C:G	C	-0.0155	0.0026	4.76e-09	RP11-436H11.1;ZNF608	0.1769
rs200733118	8:129131132:A:C	A	0.028	0.0048	4.877e-09	MIR1208;PVT1	0.04573
rs6775319	3:18758501:A:T	A	-0.0131	0.0022	4.961e-09	AC144521.1	0.2644
rs946551	1:200334535:C:T	T	-0.0131	0.0022	4.961e-09	LINC00862	0.2992
rs74904971	4:89050026:A:C	A	-0.019	0.0033	5.485e-09	ABCG2	0.09443
rs62618693	11:32956492:C:T	T	-0.0296	0.0051	6.08e-09	QSER1	0.0338
rs10831676	11:11820449:A:C	A	0.0118	0.002	6.836e-09	RP11-756D7.1;USP47	0.494
rs146424514	14:35621393:A:G	A	0.0159	0.0027	7.295e-09	KIAA0391;KIAA0391	0.161
rs6801781	3:71632266:A:G	A	0.0129	0.0022	8.452e-09	FOXP1	0.2783
rs11782130	8:22452357:G:T	T	0.0123	0.0021	8.777e-09	PDLIM2	0.3419
rs11653826	17:27653016:C:T	T	0.0199	0.0035	8.994e-09	NUFIP2;RPL35AP35	0.08648
rs3785568	17:62023791:C:T	T	0.0152	0.0026	9.355e-09	SCN4A	0.2227
rs34633805	13:86367973:C:CT	CT	0.0146	0.0025	9.695e-09	SLITRK6	0.3002
rs4149349	9:107559855:C:CG	CG	0.0146	0.0025	9.695e-09	ABCA1	0.3161
rs73672511	9:132611051:G:T	T	-0.0175	0.0031	1.008e-08	USP20	0.1412
rs10868852	9:71069835:A:C	A	0.0344	0.006	1.024e-08	PGM5	0.01789
rs11217192	11:119095761:G:T	T	0.0134	0.0023	1.051e-08	CBL	0.2962
rs5017416	6:18492350:G:T	T	0.0268	0.0047	1.051e-08	MIR548A1;RNF144B	0.4712
rs78716428	4:55508495:A:AC	A	-0.0134	0.0023	1.051e-08	KIT;AC006552.1	0.05865
rs113584870	11:107243922:A:G	A	-0.0163	0.0029	1.08e-08	CWF19L2	0.17
rs7801838	7:128573994:C:T	T	-0.0128	0.0022	1.1e-08	RP11-309L24.6;IRF5	0.3101
rs189400382	15:62329607:A:G	A	-0.0122	0.0021	1.156e-08	VPS13C	0.3976
rs9977825	21:46494995:C:T	T	0.0122	0.0021	1.156e-08	ADARB1	0.3569
rs459625	6:134260676:C:T	T	0.0116	0.002	1.222e-08	TCF21;TBPL1	0.497
rs10880868	12:46322449:C:T	T	0.0139	0.0024	1.282e-08	SCAF11	0.2396
rs12270146	11:69163441:A:G	A	0.0139	0.0024	1.282e-08	NA	0.2038
rs577034922	17:3928975:C:CA	CA	-0.0139	0.0024	1.282e-08	ZZEF1	0.3757
rs34169656	3:131971811:C:CT	CT	-0.0133	0.0023	1.35e-08	CPNE4	0.4821
rs66553261	11:10404252:A:ACT	A	-0.0133	0.0023	1.35e-08	AMPD3	0.4682
rs17391694	1:78623626:C:T	T	0.0173	0.0031	1.479e-08	GIPC2;RNFT1P2	0.09642
rs12613751	2:228976534:A:G	A	-0.0121	0.0021	1.52e-08	SPHKAP	0.3877
rs1470560	3:35670150:A:G	A	0.0121	0.0021	1.52e-08	ARPP21;RNU6-243P	0.338
rs9788721	15:78802869:C:T	T	-0.0121	0.0021	1.52e-08	HYKK	0.3598
rs12716972	16:29936654:A:G	A	-0.0115	0.002	1.627e-08	KCTD13	0.4821
rs1886008	20:60597623:C:T	T	0.0184	0.0033	1.627e-08	TAF4	0.1402
rs56045434	2:72500685:C:G	C	-0.0161	0.0029	1.627e-08	EXOC6B	0.1123
rs3732356	3:119529113:G:T	T	-0.0235	0.0042	1.806e-08	NR1I2	0.05765
rs12621948	2:66758912:C:G	C	0.0126	0.0022	1.852e-08	MEIS1	0.2753
rs2274782	9:127084074:C:T	T	0.012	0.0021	1.994e-08	NEK6	0.3002
rs424539	9:14442595:C:G	C	-0.012	0.0021	1.994e-08	NFIB;RP11-408A13.2	0.337
rs72712556	4:140900251:A:G	A	-0.012	0.0021	1.994e-08	MAML3	0.4115
rs13294945	9:15852777:G:T	T	0.0137	0.0024	2.063e-08	CCDC171	0.3797
rs6500446	16:89848559:A:G	A	0.0114	0.002	2.163e-08	FANCA	0.4175
rs6695390	1:7739140:G:T	T	0.0114	0.002	2.163e-08	CAMTA1	0.4105
rs288183	5:107348180:G:T	T	0.0148	0.0026	2.259e-08	FBXL17	0.167
rs12191817	6:136023746:G:T	T	-0.0119	0.0021	2.611e-08	LINC00271	0.2873
rs12523793	6:149973764:A:G	A	-0.0119	0.0021	2.611e-08	LATS1;KATNA1	0.33
rs11711864	3:25363163:A:G	A	0.0113	0.002	2.867e-08	RARB	0.4105
rs17138528	7:115907289:C:T	T	0.0124	0.0022	3.095e-08	AC073130.3;AC002066.1	0.3101
rs4468667	17:65903629:A:G	A	-0.0124	0.0022	3.095e-08	BPTF	0.3032
rs145604770	17:38086736:A:G	A	-0.0287	0.0052	3.254e-08	RP11-387H17.4	0.03579
rs142122735	17:7079846:C:CCACA	CCACA	0.0135	0.0024	3.299e-08	ASGR1	0.336
rs174373	6:111904528:C:T	T	0.0135	0.0024	3.299e-08	TRAF3IP2-AS1	0.2107
rs2239949	19:36276086:C:T	T	-0.0118	0.0021	3.41e-08	ARHGAP33	0.3519
rs9965184	18:40776606:A:T	A	0.0118	0.0021	3.41e-08	RIT2;SYT4	0.329
rs11708067	3:123065778:A:G	A	-0.0129	0.0023	3.613e-08	ADCY5	0.2913
rs17098829	12:63455347:C:G	C	-0.0129	0.0023	3.613e-08	AVPR1A;RSL24D1P5	0.171
rs35415272	3:151997386:A:AAAC	A	0.0129	0.0023	3.613e-08	MBNL1	0.4384
rs10969334	9:29717279:A:C	A	-0.0112	0.002	3.793e-08	RP11-48L13.1;RP11-460C6.1	0.4503
rs17050272	2:121306440:A:G	A	0.0112	0.002	3.793e-08	AC073257.2;AC073257.1	0.4284
rs6768108	3:36998755:C:T	T	-0.0112	0.002	3.793e-08	TRANK1;RNU6ATAC4P	0.4702
rs991946	6:166329862:C:T	T	0.0112	0.002	3.793e-08	LINC00473	0.4125
rs56821385	5:92611208:C:T	T	-0.0375	0.0068	3.856e-08	POLD2P1;NR2F1-AS1	0.02783
rs76620584	13:103410518:A:G	A	0.019	0.0035	4.049e-08	LINC00283;TEX30	0.08946
rs10078214	5:112915702:A:C	A	0.0128	0.0023	4.601e-08	YTHDC2	0.2137
rs4988483	16:1129010:A:C	A	0.0278	0.0051	4.736e-08	SSTR5	0.06461
*The genes in bold represent the loci which overlapped with previously known loci
Bonferroni significance at p< 5 x 10-8
