# Supplementary material for: Genetic analysis of over half a million people characterises C-reactive protein loci
Source: Nat Commun. 2022 Apr 22;13:2198. doi: 10.1038/s41467-022-29650-5 (PMC9033829; doi:10.1038/s41467-022-29650-5)
Supplement: Supplementary file 4 — Supplementary Data 2 [file 41467_2022_29650_MOESM4_ESM.xlsx]

## Sheet: Sheet1
Supplementary Data 2. Credible set of the Bonferroni significant loci.
Index SNP	Unique ID	Nearest Gene of Index SNP	N SNPs	MarkerName	Posterior Probability
rs7539725	1:10125407:A:G	UBE4B	69	1:10125407	0.083
				1:10122779	0.056
				1:10543988	0.046
				1:10525150	0.036
				1:10497815	0.036
				1:10490759	0.036
				1:10559598	0.032
				1:10520888	0.031
				1:10492672	0.028
				1:10497453	0.028
				1:10537090	0.025
				1:10496944	0.025
				1:10540926	0.022
				1:10497915	0.019
				1:10495508	0.019
				1:10497911	0.019
				1:10496943	0.019
				1:10496854	0.019
				1:10491895	0.017
				1:10496601	0.014
				1:10488314	0.014
				1:10496623	0.014
				1:10493295	0.014
				1:10544234	0.013
				1:10497457	0.011
				1:10485177	0.011
				1:10488555	0.011
				1:10524444	0.011
				1:10485313	0.011
				1:10492940	0.011
				1:10146179	0.009
				1:10490881	0.008
				1:10542920	0.008
				1:10486423	0.008
				1:10549380	0.008
				1:10492168	0.008
				1:10485858	0.008
				1:10487408	0.008
				1:10492715	0.008
				1:10529194	0.008
				1:10506667	0.008
				1:10485445	0.008
				1:10526144	0.008
				1:10536635	0.006
				1:10541824	0.006
				1:10486166	0.006
				1:10493415	0.006
				1:10486282	0.006
				1:10490285	0.006
				1:10550352	0.006
				1:10486195	0.006
				1:10489142	0.006
				1:10492405	0.006
				1:10490111	0.005
				1:10567122	0.005
				1:10486657	0.005
				1:10574185	0.004
				1:10092770	0.004
				1:10567058	0.004
				1:10511330	0.004
				1:10152882	0.003
				1:10577275	0.003
				1:10097672	0.003
				1:10223618	0.003
				1:10565947	0.002
				1:10564909	0.002
				1:10578606	0.002
				1:10580275	0.002
				1:10512390	0.002
rs552693039	1:109816863:T:TC	CELSR2	25	1:109816863	0.294
				1:109817192	0.079
				1:109817838	0.061
				1:109818306	0.061
				1:109818530	0.061
				1:109821511	0.046
				1:109817590	0.036
				1:109833187	0.033
				1:109822143	0.031
				1:109839392	0.03
				1:109821797	0.028
				1:109834938	0.023
				1:109839400	0.021
				1:109831225	0.019
				1:109814880	0.017
				1:110154688	0.016
				1:110082886	0.016
				1:109818158	0.013
				1:110114504	0.012
				1:110088657	0.011
				1:110131521	0.011
				1:110136884	0.01
				1:109821307	0.01
				1:110082551	0.009
				1:109822166	0.008
rs197419	1:112315450:A:C	KCND3	11	1:112317512	0.112
				1:112328245	0.112
				1:112289983	0.112
				1:112315450	0.112
				1:112308953	0.084
				1:112298829	0.084
				1:112311593	0.084
				1:112308972	0.084
				1:112293512	0.062
				1:112324111	0.062
				1:112292303	0.047
rs500812	1:150269545:G:T	MRPS21	114	1:150269545	0.026
				1:150467753	0.019
				1:150380779	0.019
				1:150384665	0.014
				1:150447462	0.014
				1:150387929	0.014
				1:150351101	0.011
				1:150358858	0.011
				1:150366587	0.011
				1:150398258	0.011
				1:150467063	0.011
				1:150366963	0.011
				1:150376977	0.011
				1:150290762	0.011
				1:150357011	0.011
				1:150357780	0.011
				1:150267798	0.011
				1:150372109	0.011
				1:150388385	0.011
				1:150283148	0.011
				1:150430688	0.011
				1:150406449	0.011
				1:150399818	0.011
				1:150392830	0.011
				1:150269452	0.011
				1:150387000	0.011
				1:150389392	0.011
				1:150410978	0.011
				1:150382088	0.011
				1:150379159	0.011
				1:150398531	0.011
				1:150434631	0.008
				1:150344514	0.008
				1:150467296	0.008
				1:150338322	0.008
				1:150430472	0.008
				1:150411312	0.008
				1:150272007	0.008
				1:150433819	0.008
				1:150274305	0.008
				1:150374276	0.008
				1:150377960	0.008
				1:150411059	0.008
				1:150354682	0.008
				1:150430325	0.008
				1:150423967	0.008
				1:150433389	0.008
				1:150276872	0.008
				1:150330345	0.008
				1:150460855	0.008
				1:150407820	0.008
				1:150362968	0.008
				1:150368579	0.008
				1:150435177	0.008
				1:150336173	0.008
				1:150372016	0.008
				1:150369622	0.008
				1:150375272	0.008
				1:150360930	0.008
				1:150426224	0.008
				1:150467370	0.008
				1:150427790	0.008
				1:150330356	0.008
				1:150467393	0.008
				1:150278908	0.008
				1:150348253	0.008
				1:150332304	0.008
				1:150355538	0.008
				1:150396459	0.008
				1:150309638	0.008
				1:150465953	0.008
				1:150332955	0.008
				1:150407443	0.008
				1:150440200	0.008
				1:150457876	0.006
				1:150289692	0.006
				1:150324857	0.006
				1:150349902	0.006
				1:150282784	0.006
				1:150447398	0.006
				1:150312268	0.006
				1:150283643	0.006
				1:150340260	0.006
				1:150320570	0.006
				1:150420541	0.006
				1:150383951	0.006
				1:150289496	0.006
				1:150321951	0.006
				1:150425256	0.006
				1:150281043	0.006
				1:150291041	0.006
				1:150282977	0.006
				1:150321486	0.006
				1:150293153	0.006
				1:150327106	0.006
				1:150419896	0.006
				1:150470322	0.006
				1:150281501	0.006
				1:150451863	0.006
				1:150281202	0.006
				1:150296298	0.005
				1:150322532	0.005
				1:150451898	0.005
				1:150295131	0.005
				1:150311948	0.005
				1:150324868	0.005
				1:150445819	0.005
				1:150282910	0.005
				1:150320571	0.004
				1:150479901	0.004
				1:150304781	0.004
				1:150453296	0.004
				1:150320847	0.004
				1:150477061	0.004
rs531479718	1:154418225:C:CAA	IL6R	33	1:154417829	0.029
				1:154416969	0.029
				1:154414037	0.029
				1:154409730	0.029
				1:154416935	0.029
				1:154425456	0.029
				1:154415264	0.029
				1:154420778	0.029
				1:154420087	0.029
				1:154406656	0.029
				1:154395839	0.029
				1:154418879	0.029
				1:154395212	0.029
				1:154414296	0.029
				1:154418415	0.029
				1:154414086	0.029
				1:154421530	0.029
				1:154405024	0.029
				1:154426264	0.029
				1:154426970	0.029
				1:154415396	0.029
				1:154420028	0.029
				1:154428283	0.029
				1:154409893	0.029
				1:154407419	0.029
				1:154419892	0.029
				1:154421521	0.029
				1:154407713	0.029
				1:154410356	0.029
				1:154418749	0.029
				1:154415777	0.029
				1:154418225	0.029
rs531479718	1:154418225:C:CAA	IL6R	33	1:154420402	0.029
rs3935032	1:1564194:C:T	MIB2	14	1:1564194	0.255
				1:1563789	0.193
				1:1560100	0.085
				1:1559703	0.085
				1:1561331	0.065
				1:1561185	0.049
				1:1562895	0.049
				1:1537887	0.041
				1:1538046	0.041
				1:1559466	0.029
				1:1551428	0.022
				1:1548470	0.017
				1:1557890	0.01
				1:1553498	0.01
rs4656241	1:159613986:C:T	CRPP1;OR10J6P	111	1:159691559	0.009
				1:159714725	0.009
				1:159698485	0.009
				1:159652939	0.009
				1:159654295	0.009
				1:159706990	0.009
				1:159649895	0.009
				1:159688396	0.009
				1:159691075	0.009
				1:159686493	0.009
				1:159689388	0.009
				1:159723619	0.009
				1:159652615	0.009
				1:159717162	0.009
				1:159676011	0.009
				1:159646924	0.009
				1:159702363	0.009
				1:159704511	0.009
				1:159712842	0.009
				1:159720434	0.009
				1:159719872	0.009
				1:159700039	0.009
				1:159705915	0.009
				1:159703462	0.009
				1:159658674	0.009
				1:159705224	0.009
				1:159665806	0.009
				1:159719594	0.009
				1:159699031	0.009
				1:159682233	0.009
				1:159703442	0.009
				1:159713462	0.009
				1:159705223	0.009
				1:159654785	0.009
				1:159680561	0.009
				1:159702983	0.009
				1:159642599	0.009
				1:159729047	0.009
				1:159692372	0.009
				1:159654797	0.009
				1:159732523	0.009
				1:159676796	0.009
				1:159676171	0.009
				1:159700989	0.009
				1:159705917	0.009
				1:159670336	0.009
				1:159684186	0.009
				1:159655792	0.009
				1:159685136	0.009
				1:159647656	0.009
				1:159683091	0.009
				1:159652311	0.009
				1:159708751	0.009
				1:159701344	0.009
				1:159710517	0.009
				1:159642349	0.009
				1:159714035	0.009
				1:159647188	0.009
				1:159702487	0.009
				1:159713844	0.009
				1:159686483	0.009
				1:159704326	0.009
				1:159686986	0.009
				1:159660869	0.009
				1:159679913	0.009
				1:159678816	0.009
				1:159710093	0.009
				1:159681364	0.009
				1:159693605	0.009
				1:159654796	0.009
				1:159659109	0.009
				1:159684665	0.009
				1:159699249	0.009
				1:159698549	0.009
				1:159696781	0.009
				1:159710809	0.009
				1:159660713	0.009
				1:159676220	0.009
				1:159670145	0.009
				1:159679636	0.009
				1:159655726	0.009
				1:159694779	0.009
				1:159688441	0.009
				1:159711847	0.009
				1:159665921	0.009
				1:159683438	0.009
				1:159710368	0.009
				1:159706560	0.009
				1:159706513	0.009
				1:159713225	0.009
				1:159647988	0.009
				1:159711895	0.009
				1:159674933	0.009
				1:159696910	0.009
				1:159705180	0.009
				1:159692537	0.009
				1:159668514	0.009
				1:159691844	0.009
				1:159653599	0.009
				1:159722056	0.009
				1:159708825	0.009
				1:159670483	0.009
				1:159668984	0.009
				1:159652068	0.009
				1:159706230	0.009
				1:159692692	0.009
				1:159679211	0.009
				1:159687246	0.009
				1:159697475	0.009
				1:159653863	0.009
				1:159671439	0.009
rs630372	1:177885762:A:G	RP4-798P15.3;RP11-63B19.1	17	1:177885762	0.187
				1:177887018	0.141
				1:177882786	0.081
				1:177881651	0.07
				1:177881424	0.054
				1:177875514	0.054
				1:177873210	0.041
				1:177876946	0.041
				1:177873841	0.041
				1:177868990	0.041
				1:177872905	0.041
				1:177878933	0.041
				1:177879935	0.041
				1:177855517	0.032
				1:177852580	0.025
				1:177841685	0.012
				1:177889480	0.011
rs6686560	1:198442821:A:G	NEK7;ATP6V1G3	45	1:198442821	0.074
				1:198436809	0.058
				1:198446827	0.046
				1:198446693	0.046
				1:198438552	0.046
				1:198450612	0.036
				1:198438537	0.036
				1:198174863	0.027
				1:198176723	0.027
				1:198190314	0.02
				1:198216697	0.02
				1:198200550	0.02
				1:198179627	0.02
				1:198232557	0.02
				1:198185999	0.02
				1:198186210	0.02
				1:198226059	0.02
				1:198227322	0.02
				1:198179787	0.02
				1:198233907	0.02
				1:198199803	0.02
				1:198179616	0.02
				1:198222457	0.014
				1:198212728	0.014
				1:198187739	0.014
				1:198190582	0.014
				1:198190386	0.014
				1:198187137	0.014
				1:198187384	0.014
				1:198192013	0.014
				1:198186820	0.014
				1:198214016	0.014
				1:198213825	0.014
				1:198224822	0.014
				1:198188749	0.014
				1:198212636	0.014
				1:198195299	0.014
				1:198189485	0.014
				1:198201062	0.014
				1:198189170	0.014
				1:198208017	0.014
				1:198228213	0.014
				1:198263741	0.01
				1:198446028	0.003
				1:198442748	0.003
rs946551	1:200334535:C:T	LINC00862	101	1:200334535	0.053
				1:200364441	0.041
				1:200361914	0.041
				1:200364489	0.041
				1:200362034	0.041
				1:200363498	0.032
				1:200365963	0.027
				1:200363468	0.024
				1:200324520	0.019
				1:200347067	0.015
				1:200369758	0.013
				1:200331097	0.011
				1:200375209	0.011
				1:200382942	0.011
				1:200371961	0.011
				1:200361270	0.009
				1:200349766	0.009
				1:200298404	0.009
				1:200349421	0.009
				1:200326810	0.009
				1:200402265	0.008
				1:200408182	0.008
				1:200405735	0.008
				1:200390467	0.008
				1:200396523	0.008
				1:200382991	0.008
				1:200410773	0.008
				1:200395746	0.008
				1:200409515	0.008
				1:200394733	0.007
				1:200336420	0.007
				1:200335017	0.007
				1:200305137	0.007
				1:200315718	0.007
				1:200351265	0.007
				1:200308474	0.007
				1:200334489	0.007
				1:200342825	0.007
				1:200309904	0.007
				1:200303492	0.007
				1:200329117	0.007
				1:200333925	0.007
				1:200326680	0.007
				1:200355526	0.007
				1:200349315	0.007
				1:200334483	0.007
				1:200305217	0.007
				1:200302399	0.007
				1:200300464	0.007
				1:200335653	0.007
				1:200325691	0.007
				1:200301357	0.007
				1:200311868	0.007
				1:200348975	0.007
				1:200352717	0.007
				1:200304087	0.007
				1:200306283	0.007
				1:200354992	0.007
				1:200404343	0.007
				1:200379969	0.007
				1:200380314	0.007
				1:200392832	0.007
				1:200293248	0.005
				1:200341204	0.005
				1:200329558	0.005
				1:200329475	0.005
				1:200328607	0.005
				1:200331339	0.005
				1:200332205	0.005
				1:200322940	0.005
				1:200322362	0.005
				1:200339997	0.005
				1:200323947	0.005
				1:200325190	0.005
				1:200328713	0.005
				1:200335576	0.005
				1:200323144	0.005
				1:200337141	0.005
				1:200319076	0.005
				1:200317843	0.005
				1:200335986	0.005
				1:200340660	0.005
				1:200322151	0.005
				1:200329158	0.005
				1:200330010	0.005
				1:200312950	0.005
				1:200320231	0.005
				1:200327223	0.005
				1:200308487	0.005
				1:200306678	0.005
				1:200315216	0.005
				1:200330115	0.005
				1:200327072	0.005
				1:200304795	0.005
				1:200313579	0.005
				1:200316961	0.005
				1:200324744	0.005
				1:200325528	0.005
				1:200308381	0.004
				1:200325834	0.004
rs946551	1:200334535:C:T	LINC00862	101	1:200293042	0.004
rs17417252	1:205216110:A:G	TMCC2	23	1:205216110	0.323
				1:205183242	0.056
				1:205124871	0.048
				1:205115739	0.036
				1:205124174	0.036
				1:205101554	0.036
				1:205125662	0.036
				1:205132504	0.036
				1:205099959	0.036
				1:205107793	0.036
				1:205109019	0.028
				1:205129319	0.028
				1:205134829	0.028
				1:205115150	0.028
				1:205185583	0.024
				1:205120640	0.021
				1:205113833	0.021
				1:205165322	0.021
				1:205155177	0.016
				1:205161949	0.016
				1:205134987	0.012
				1:205111275	0.012
				1:205134090	0.012
rs10864088	1:214392881:A:G	PROX1;SMYD2	57	1:214392881	0.118
				1:214318748	0.079
				1:214347886	0.037
				1:214357240	0.036
				1:214402313	0.03
				1:214409280	0.03
				1:214409248	0.03
				1:214357252	0.026
				1:214343609	0.024
				1:214357199	0.022
				1:214318248	0.021
				1:214408457	0.021
				1:214410021	0.021
				1:214406508	0.021
				1:214358758	0.017
				1:214334246	0.016
				1:214348141	0.015
				1:214407335	0.015
				1:214339947	0.015
				1:214406721	0.015
				1:214340157	0.015
				1:214322556	0.013
				1:214322247	0.013
				1:214356500	0.012
				1:214366917	0.012
				1:214348442	0.012
				1:214347831	0.012
				1:214332987	0.012
				1:214355067	0.012
				1:214326105	0.012
				1:214334841	0.012
				1:214321081	0.012
				1:214348346	0.012
				1:214351951	0.012
				1:214344850	0.012
				1:214406272	0.011
				1:214322856	0.01
				1:214318000	0.009
				1:214334799	0.009
				1:214323347	0.009
				1:214349979	0.009
				1:214356703	0.009
				1:214356899	0.009
				1:214334772	0.009
				1:214355898	0.008
				1:214352015	0.008
				1:214355392	0.008
				1:214405608	0.008
				1:214405194	0.008
				1:214321120	0.007
				1:214403630	0.006
				1:214350457	0.006
				1:214350621	0.006
				1:214318199	0.006
				1:214405605	0.006
				1:214316701	0.005
				1:214376776	0.004
rs12132412	1:21820042:A:G	NBPF3;ALPL	1	1:21820042	0.971
rs11118625	1:221103388:A:G	RP11-453O22.1;HLX	25	1:221103388	0.262
				1:221051333	0.066
				1:221061116	0.065
				1:221001483	0.057
				1:221106024	0.057
				1:221099995	0.057
				1:221091157	0.057
				1:221099886	0.057
				1:221090010	0.039
				1:221107232	0.039
				1:221108912	0.039
				1:221102989	0.039
				1:220985811	0.018
				1:221054761	0.015
				1:221048719	0.011
				1:221063101	0.011
				1:221053545	0.011
				1:221047861	0.011
				1:221048711	0.011
				1:221073687	0.008
				1:221086484	0.008
				1:221030589	0.004
				1:221030954	0.004
				1:221020514	0.004
				1:221031219	0.004
rs12140498	1:222098690:C:T	RP11-815M8.1	22	1:222099865	0.187
				1:222105617	0.187
				1:222098690	0.187
				1:222061973	0.062
				1:222113940	0.059
				1:222112634	0.034
				1:222113648	0.026
				1:222098753	0.026
				1:222114169	0.02
				1:222142975	0.02
				1:222069620	0.018
				1:222067788	0.018
				1:222070166	0.018
				1:222121875	0.015
				1:222117198	0.015
				1:222127560	0.012
				1:222141254	0.012
				1:222085672	0.009
				1:222125528	0.009
				1:222141545	0.008
				1:222061022	0.007
				1:222060917	0.005
rs34761529	1:22681214:C:T	ZBTB40;RP11-415K20.1	19	1:22681214	0.141
				1:22698447	0.136
				1:22682366	0.062
				1:22710877	0.047
				1:22702187	0.047
				1:22706434	0.047
				1:22701761	0.047
				1:22703035	0.047
				1:22704191	0.047
				1:22711473	0.047
				1:22702231	0.047
				1:22697212	0.037
				1:22701725	0.037
				1:22702077	0.037
				1:22700351	0.037
				1:22701146	0.028
				1:22692078	0.028
				1:22691597	0.028
				1:22697860	0.028
rs10924372	1:236312326:C:T	GPR137B	8	1:236312326	0.232
				1:236306825	0.168
				1:236301301	0.123
				1:236303331	0.123
				1:236309517	0.123
				1:236308543	0.089
				1:236305250	0.089
				1:236304247	0.048
rs4658403	1:243832560:C:T	AKT3	32	1:243832560	0.729
				1:243728212	0.019
				1:243737428	0.012
				1:243743474	0.01
				1:243753153	0.01
				1:243770135	0.01
				1:243786335	0.01
				1:243752002	0.01
				1:243684019	0.01
				1:243808483	0.008
				1:243722892	0.008
				1:243761735	0.008
				1:243781174	0.008
				1:243769312	0.008
				1:243788605	0.006
				1:243760328	0.006
				1:243740445	0.006
				1:243779266	0.006
				1:243788577	0.006
				1:243790947	0.006
				1:243808032	0.005
				1:243678389	0.005
				1:243775450	0.005
				1:243741246	0.005
				1:243741754	0.005
				1:243821364	0.005
				1:243694783	0.004
				1:243814489	0.004
				1:243827672	0.004
				1:243708470	0.004
				1:243702266	0.004
				1:243810582	0.003
rs12239046	1:247601595:C:T	NLRP3	5	1:247601595	0.375
				1:247601778	0.375
				1:247602968	0.142
				1:247605599	0.054
				1:247606276	0.054
rs75460349	1:27180088:A:C	ZDHHC18	1	1:27180088	0.953
rs3768321	1:40035928:G:T	RP11-69E11.8	12	1:40035928	0.224
				1:40023047	0.173
				1:40022777	0.13
				1:40019591	0.074
				1:40028180	0.074
				1:40012230	0.042
				1:40038571	0.042
				1:40022482	0.042
				1:40012433	0.042
				1:40018509	0.042
				1:40010235	0.042
				1:40035686	0.024
rs583040	1:44060483:A:G	PTPRF	31	1:44039850	0.051
				1:44059242	0.051
				1:44058467	0.051
				1:44060483	0.051
				1:44066424	0.037
				1:44051574	0.037
				1:44049947	0.037
				1:44051778	0.037
				1:44049156	0.037
				1:44051834	0.037
				1:44065148	0.037
				1:44045528	0.037
				1:44062159	0.037
				1:44026040	0.027
				1:44035472	0.027
				1:44051630	0.027
				1:44036085	0.027
				1:44014573	0.027
				1:44014825	0.027
				1:44015809	0.027
				1:44034901	0.027
				1:44043392	0.027
				1:44051771	0.027
				1:44028913	0.02
				1:44014735	0.02
				1:44031793	0.02
				1:44014949	0.015
				1:44016015	0.015
				1:44019731	0.015
				1:44014280	0.015
				1:44022027	0.015
rs112957492	1:63117010:C:T	DOCK7	198	1:63117010	0.021
				1:63048276	0.017
				1:63135624	0.016
				1:63135846	0.012
				1:63130991	0.012
				1:62987289	0.009
				1:63105253	0.009
				1:63105538	0.009
				1:63034363	0.009
				1:63047987	0.009
				1:63029433	0.009
				1:63098641	0.009
				1:63090858	0.007
				1:63093617	0.007
				1:63099577	0.007
				1:63135955	0.007
				1:63085266	0.007
				1:63133468	0.007
				1:63116227	0.007
				1:63101123	0.007
				1:63108374	0.007
				1:62936912	0.007
				1:63075826	0.007
				1:63095711	0.007
				1:63006595	0.007
				1:63034222	0.007
				1:63146249	0.007
				1:63081919	0.007
				1:63025942	0.007
				1:62934002	0.007
				1:63106767	0.007
				1:62993068	0.007
				1:63096781	0.007
				1:63084030	0.007
				1:63094207	0.005
				1:63057136	0.005
				1:63061906	0.005
				1:62993403	0.005
				1:63113511	0.005
				1:63060311	0.005
				1:63033941	0.005
				1:63122859	0.005
				1:63049593	0.005
				1:62901243	0.005
				1:63019919	0.005
				1:62991369	0.005
				1:62993620	0.005
				1:62914978	0.005
				1:63112389	0.005
				1:63113719	0.005
				1:63018852	0.005
				1:62977307	0.005
				1:63127705	0.005
				1:62924448	0.005
				1:63112320	0.005
				1:63031616	0.005
				1:62949960	0.005
				1:62972228	0.005
				1:63018170	0.005
				1:63107526	0.005
				1:63121294	0.005
				1:63074442	0.005
				1:63056670	0.005
				1:63056112	0.005
				1:63098235	0.005
				1:62918864	0.005
				1:63120371	0.005
				1:63085997	0.005
				1:63072265	0.005
				1:63036129	0.005
				1:62977558	0.005
				1:62923858	0.005
				1:63128081	0.005
				1:62916796	0.005
				1:62945418	0.005
				1:63078222	0.005
				1:63073975	0.005
				1:62917857	0.005
				1:62954971	0.005
				1:63086001	0.005
				1:63145439	0.005
				1:62996046	0.005
				1:62945631	0.005
				1:63094692	0.005
				1:63006087	0.005
				1:62927797	0.005
				1:63099023	0.005
				1:62989807	0.005
				1:62962734	0.005
				1:63128325	0.005
				1:63007721	0.005
				1:62999595	0.004
				1:62904295	0.004
				1:62929892	0.004
				1:63147040	0.004
				1:62982994	0.004
				1:62903547	0.004
				1:63013134	0.004
				1:62986955	0.004
				1:62906537	0.004
				1:63002551	0.004
				1:63013786	0.004
				1:63037837	0.004
				1:62917865	0.004
				1:62949034	0.004
				1:62999675	0.004
				1:62988972	0.004
				1:62955862	0.004
				1:63041800	0.004
				1:63055470	0.004
				1:62904936	0.004
				1:62921586	0.004
				1:62906728	0.004
				1:62912919	0.004
				1:63005950	0.004
				1:63027024	0.004
				1:62920388	0.004
				1:62950858	0.004
				1:63026011	0.004
				1:62991905	0.004
				1:63111069	0.004
				1:62976751	0.004
				1:63036807	0.004
				1:63007228	0.004
				1:63026429	0.004
				1:63012107	0.004
				1:63139730	0.004
				1:62930224	0.004
				1:62920008	0.004
				1:63050598	0.004
				1:62921422	0.004
				1:63009900	0.004
				1:63001120	0.004
				1:63042126	0.004
				1:62923863	0.004
				1:63045506	0.004
				1:62911341	0.004
				1:62933758	0.004
				1:62905893	0.004
				1:63130431	0.004
				1:62996838	0.004
				1:62908538	0.004
				1:63010110	0.004
				1:62934308	0.004
				1:62908235	0.004
				1:62917796	0.004
				1:62934846	0.004
				1:62992749	0.004
				1:63042738	0.004
				1:62906489	0.004
				1:63046578	0.004
				1:63012071	0.004
				1:63046039	0.004
				1:62983751	0.004
				1:62912120	0.004
				1:63013396	0.004
				1:63103217	0.004
				1:62920029	0.004
				1:62970184	0.004
				1:62977419	0.004
				1:62943007	0.004
				1:63012056	0.004
				1:62911751	0.004
				1:63040728	0.004
				1:63010871	0.004
				1:62969402	0.004
				1:62940097	0.004
				1:63039533	0.004
				1:63009956	0.004
				1:62901807	0.004
				1:63041086	0.004
				1:62907595	0.004
				1:62904575	0.004
				1:62928549	0.004
				1:63133930	0.004
				1:62965621	0.004
				1:62983693	0.004
				1:62969431	0.003
				1:62931632	0.003
				1:62957758	0.003
				1:62926057	0.003
				1:62943979	0.003
				1:62963914	0.003
				1:62915473	0.003
				1:62957030	0.003
				1:62963737	0.003
				1:62967987	0.003
				1:62970996	0.003
				1:62980607	0.003
				1:62943954	0.003
				1:62981440	0.003
				1:62984897	0.003
				1:62922660	0.003
				1:62974150	0.003
				1:62968491	0.003
				1:63020816	0.003
				1:63124465	0.003
				1:63129082	0.003
rs11208685	1:66070031:A:T	LEPR	161	1:66165277	0.006
				1:66158995	0.006
				1:66100979	0.006
				1:66087742	0.006
				1:66148652	0.006
				1:66107714	0.006
				1:66168566	0.006
				1:66159264	0.006
				1:66111868	0.006
				1:66135954	0.006
				1:66142094	0.006
				1:66149341	0.006
				1:66137239	0.006
				1:66135034	0.006
				1:66101384	0.006
				1:66082135	0.006
				1:66159001	0.006
				1:66088143	0.006
				1:66120916	0.006
				1:66083995	0.006
				1:66142627	0.006
				1:66058801	0.006
				1:66168238	0.006
				1:66088184	0.006
				1:66133443	0.006
				1:66134698	0.006
				1:66080784	0.006
				1:66160621	0.006
				1:66142777	0.006
				1:66126159	0.006
				1:66092017	0.006
				1:66147348	0.006
				1:66166933	0.006
				1:66169679	0.006
				1:66121063	0.006
				1:66142883	0.006
				1:66159368	0.006
				1:66160433	0.006
				1:66053804	0.006
				1:66162630	0.006
				1:66161698	0.006
				1:66129646	0.006
				1:66128239	0.006
				1:66098653	0.006
				1:66123136	0.006
				1:66107946	0.006
				1:66143449	0.006
				1:66123774	0.006
				1:66166603	0.006
				1:66100915	0.006
				1:66156567	0.006
				1:66166499	0.006
				1:66097181	0.006
				1:66158464	0.006
				1:66108517	0.006
				1:66083197	0.006
				1:66166602	0.006
				1:66161461	0.006
				1:66076358	0.006
				1:66115008	0.006
				1:66165836	0.006
				1:66080563	0.006
				1:66115064	0.006
				1:66143336	0.006
				1:66159055	0.006
				1:66130398	0.006
				1:66146006	0.006
				1:66117691	0.006
				1:66153363	0.006
				1:66073952	0.006
				1:66077590	0.006
				1:66106469	0.006
				1:66133950	0.006
				1:66093030	0.006
				1:66112676	0.006
				1:66135668	0.006
				1:66129256	0.006
				1:66120335	0.006
				1:66111767	0.006
				1:66155027	0.006
				1:66130631	0.006
				1:66143044	0.006
				1:66127710	0.006
				1:66143566	0.006
				1:66146039	0.006
				1:66105512	0.006
				1:66143819	0.006
				1:66146017	0.006
				1:66124075	0.006
				1:66118009	0.006
				1:66117829	0.006
				1:66158994	0.006
				1:66153349	0.006
				1:66159788	0.006
				1:66069781	0.006
				1:66105944	0.006
				1:66153933	0.006
				1:66159278	0.006
				1:66119752	0.006
				1:66082471	0.006
				1:66080160	0.006
				1:66114975	0.006
				1:66153586	0.006
				1:66143099	0.006
				1:66156730	0.006
				1:66128866	0.006
				1:66135917	0.006
				1:66137192	0.006
				1:66083537	0.006
				1:66135328	0.006
				1:66140396	0.006
				1:66070031	0.006
				1:66116691	0.006
				1:66109461	0.006
				1:66123200	0.006
				1:66078405	0.006
				1:66121781	0.006
				1:66156954	0.006
				1:66162631	0.006
				1:66139513	0.006
				1:66121634	0.006
				1:66081355	0.006
				1:66167452	0.006
				1:66123784	0.006
				1:66137188	0.006
				1:66140511	0.006
				1:66054995	0.006
				1:66086194	0.006
				1:66109498	0.006
				1:66141584	0.006
				1:66157269	0.006
				1:66166601	0.006
				1:66099831	0.006
				1:66143689	0.006
				1:66081282	0.006
				1:66127873	0.006
				1:66077624	0.006
				1:66141884	0.006
				1:66158825	0.006
				1:66080269	0.006
				1:66128511	0.006
				1:66164327	0.006
				1:66155627	0.006
				1:66100450	0.006
				1:66080787	0.006
				1:66112528	0.006
				1:66150441	0.006
				1:66118064	0.006
				1:66107881	0.006
				1:66123622	0.006
				1:66131681	0.006
				1:66092570	0.006
				1:66132800	0.006
				1:66115298	0.006
				1:66142336	0.006
				1:66124882	0.006
				1:66154414	0.006
				1:66146246	0.006
				1:66155407	0.006
				1:66143738	0.006
				1:66150510	0.006
rs787488	1:68088439:A:G	RP11-393N21.1;RN7SL392P	1	1:68088439	0.986
rs6695390	1:7739140:G:T	CAMTA1	7	1:7739140	0.429
				1:7738180	0.326
				1:7736792	0.066
				1:7737099	0.066
				1:7737799	0.04
				1:7727854	0.019
				1:7738765	0.012
rs17391694	1:78623626:C:T	GIPC2;RNFT1P2	5	1:78623626	0.582
				1:78444764	0.147
				1:78349467	0.111
				1:78450517	0.098
				1:78259756	0.018
rs469882	1:91530432:A:C	RPL5P6;HFM1	6	1:91530432	0.349
				1:91530259	0.204
				1:91530001	0.119
				1:91531022	0.119
				1:91530305	0.119
				1:91533297	0.07
rs28582591	1:98426476:A:G	RP11-490G2.2;RP11-272L13.3	106	1:98428260	0.034
				1:98426476	0.034
				1:98425888	0.034
				1:98437556	0.027
				1:98421934	0.027
				1:98422612	0.027
				1:98404234	0.027
				1:98421965	0.027
				1:98405856	0.022
				1:98420453	0.022
				1:98396847	0.022
				1:98431165	0.022
				1:98432507	0.022
				1:98430950	0.022
				1:98433535	0.017
				1:98456731	0.014
				1:98465528	0.014
				1:98461954	0.014
				1:98447298	0.014
				1:98448341	0.014
				1:98456907	0.014
				1:98400957	0.013
				1:98427843	0.012
				1:98457303	0.011
				1:98445830	0.011
				1:98460106	0.011
				1:98457523	0.011
				1:98484152	0.011
				1:98452069	0.011
				1:98423149	0.009
				1:98472958	0.007
				1:98478544	0.007
				1:98455957	0.007
				1:98474767	0.007
				1:98476718	0.007
				1:98484617	0.007
				1:98484291	0.007
				1:98470051	0.006
				1:98473716	0.006
				1:98482693	0.006
				1:98482961	0.006
				1:98485573	0.006
				1:98483035	0.006
				1:98482828	0.006
				1:98485102	0.006
				1:98485192	0.006
				1:98491382	0.006
				1:98485927	0.006
				1:98486162	0.006
				1:98507718	0.006
				1:98475913	0.006
				1:98490358	0.006
				1:98478981	0.006
				1:98486370	0.006
				1:98484954	0.006
				1:98476950	0.006
				1:98494200	0.006
				1:98483150	0.006
				1:98493789	0.005
				1:98493785	0.005
				1:98485698	0.005
				1:98486242	0.005
				1:98461257	0.005
				1:98499843	0.005
				1:98489080	0.005
				1:98487566	0.005
				1:98492854	0.005
				1:98487899	0.005
				1:98489478	0.005
				1:98493263	0.005
				1:98476958	0.005
				1:98488155	0.005
				1:98495513	0.005
				1:98472879	0.005
				1:98487959	0.005
				1:98490636	0.005
				1:98484474	0.005
				1:98488895	0.005
				1:98487510	0.005
				1:98492462	0.005
				1:98494185	0.005
				1:98490165	0.005
				1:98494606	0.005
				1:98488863	0.005
				1:98487333	0.005
				1:98489330	0.005
				1:98497672	0.005
				1:98489735	0.005
				1:98483322	0.005
				1:98491732	0.005
				1:98491473	0.005
				1:98476966	0.005
				1:98490770	0.004
				1:98417446	0.004
				1:98454469	0.004
				1:98449825	0.003
				1:98494388	0.003
				1:98395881	0.003
				1:98536322	0.003
				1:98498898	0.003
				1:98468538	0.003
				1:98437528	0.003
				1:98488030	0.003
				1:98489277	0.002
				1:98438700	0.002
				1:98490011	0.002
rs7084062	10:133736636:A:G	AL450307.1;PPP2R2D	2	10:133736636	0.926
				10:133757949	0.06
rs11012732	10:21830104:A:G	MLLT10	22	10:21830104	0.585
				10:21829162	0.113
				10:21872913	0.044
				10:21821918	0.031
				10:21834536	0.031
				10:21822856	0.017
				10:21929179	0.013
				10:21907423	0.013
				10:21827796	0.012
				10:21824619	0.012
				10:21821274	0.01
				10:21873295	0.01
				10:21824727	0.009
				10:21878144	0.007
				10:21849769	0.007
				10:21878407	0.006
				10:21908803	0.006
				10:21820453	0.005
				10:21876939	0.004
				10:21981257	0.004
				10:21859585	0.004
				10:21857150	0.004
rs303429	10:30708441:C:T	RP11-449I17.5;MAP3K8	32	10:30708441	0.095
				10:30691503	0.054
				10:30691777	0.054
				10:30691743	0.039
				10:30690844	0.039
				10:30692028	0.039
				10:30728101	0.032
				10:30714440	0.032
				10:30727084	0.032
				10:30728489	0.032
				10:30728250	0.032
				10:30690939	0.027
				10:30690840	0.027
				10:30696817	0.027
				10:30693744	0.027
				10:30697396	0.027
				10:30690581	0.027
				10:30696503	0.027
				10:30690289	0.027
				10:30696092	0.027
				10:30719112	0.022
				10:30722908	0.022
				10:30723831	0.022
				10:30698612	0.019
				10:30698873	0.019
				10:30700032	0.019
				10:30689316	0.019
				10:30698686	0.019
				10:30698544	0.019
				10:30700904	0.014
				10:30701816	0.014
				10:30699554	0.014
rs7908825	10:75554541:C:G	ZSWIM8	48	10:75554541	0.067
				10:75577843	0.067
				10:75562161	0.067
				10:75524802	0.049
				10:75528130	0.049
				10:75579510	0.035
				10:75580042	0.035
				10:75576366	0.035
				10:75487498	0.035
				10:75576374	0.035
				10:75493734	0.026
				10:75493726	0.026
				10:75478824	0.019
				10:75493136	0.019
				10:75489721	0.019
				10:75483366	0.019
				10:75494450	0.019
				10:75504029	0.019
				10:75495405	0.019
				10:75503692	0.019
				10:75496161	0.019
				10:75495956	0.019
				10:75493610	0.019
				10:75497515	0.019
				10:75496130	0.019
				10:75478159	0.019
				10:75486815	0.014
				10:75486453	0.014
				10:75483331	0.014
				10:75490217	0.014
				10:75484004	0.014
				10:75570868	0.014
				10:75484186	0.014
				10:75525999	0.011
				10:75545251	0.005
				10:75572103	0.005
				10:75461187	0.004
				10:75462797	0.004
				10:75575963	0.004
				10:75548026	0.004
				10:75519322	0.004
				10:75512452	0.004
				10:75558867	0.004
				10:75584383	0.004
				10:75464853	0.003
				10:75473052	0.003
				10:75469648	0.003
				10:75430874	0.003
rs704017	10:80819132:A:G	ZMIZ1-AS1	1	10:80819132	0.971
rs1332328	10:91011458:C:T	LIPA	8	10:91011458	0.447
				10:91002927	0.141
				10:91004916	0.079
				10:91002804	0.079
				10:91005854	0.079
				10:91008879	0.079
				10:91004886	0.045
				10:91003419	0.045
rs4418728	10:94839724:G:T	CYP26A1;NIP7P1	2	10:94839642	0.491
				10:94839724	0.491
rs112213274	10:99784552:C:CCA	CRTAC1	30	10:99784552	0.182
				10:99762693	0.13
				10:99793865	0.079
				10:99699035	0.043
				10:99769388	0.043
				10:99709620	0.032
				10:99698756	0.032
				10:99726963	0.032
				10:99703805	0.032
				10:99706324	0.024
				10:99798234	0.024
				10:99772190	0.024
				10:99715744	0.024
				10:99772885	0.024
				10:99719137	0.018
				10:99772373	0.018
				10:99772404	0.018
				10:99778226	0.018
				10:99713117	0.018
				10:99729019	0.018
				10:99772313	0.017
				10:99772521	0.013
				10:99695057	0.013
				10:99748464	0.013
				10:99725818	0.013
				10:99707894	0.01
				10:99736603	0.01
				10:99706592	0.01
				10:99708300	0.01
				10:99751247	0.01
rs66553261	11:10404252:A:ACT	AMPD3	49	11:10404252	0.141
				11:10404758	0.111
				11:10400633	0.087
				11:10405518	0.087
				11:10406280	0.087
				11:10413652	0.043
				11:10406687	0.04
				11:10406700	0.021
				11:10403539	0.018
				11:10406448	0.016
				11:10406455	0.016
				11:10406464	0.016
				11:10398306	0.014
				11:10406519	0.012
				11:10404382	0.011
				11:10407307	0.011
				11:10393468	0.011
				11:10402988	0.011
				11:10397673	0.008
				11:10398273	0.008
				11:10398585	0.008
				11:10394222	0.008
				11:10398193	0.008
				11:10406697	0.008
				11:10407082	0.006
				11:10402685	0.006
				11:10404111	0.006
				11:10408282	0.006
				11:10408007	0.006
				11:10407955	0.006
				11:10407462	0.006
				11:10398518	0.006
				11:10401857	0.006
				11:10399977	0.006
				11:10403577	0.006
				11:10405693	0.006
				11:10394013	0.006
				11:10408303	0.006
				11:10403725	0.006
				11:10397340	0.006
				11:10405452	0.006
				11:10408116	0.005
				11:10406570	0.005
				11:10394960	0.005
				11:10402694	0.005
				11:10405365	0.005
				11:10409041	0.005
				11:10405095	0.005
				11:10399905	0.005
rs113584870	11:107243922:A:G	CWF19L2	182	11:107243922	0.47
				11:107243962	0.031
				11:107241543	0.01
				11:107093998	0.009
				11:107106532	0.009
				11:107177440	0.008
				11:107287139	0.008
				11:107238710	0.008
				11:107156691	0.006
				11:107301737	0.006
				11:107265937	0.006
				11:107259148	0.006
				11:107285146	0.006
				11:107064982	0.005
				11:107090726	0.005
				11:107263902	0.005
				11:107150940	0.005
				11:107225917	0.005
				11:107253774	0.005
				11:107172126	0.005
				11:107258865	0.005
				11:107288621	0.005
				11:107249735	0.005
				11:107263096	0.005
				11:107256926	0.005
				11:107262608	0.005
				11:107303281	0.005
				11:107187773	0.005
				11:107343106	0.005
				11:107156102	0.005
				11:107258854	0.005
				11:107182950	0.005
				11:107265393	0.005
				11:107341540	0.005
				11:107257165	0.005
				11:107263150	0.005
				11:107238732	0.004
				11:107266686	0.004
				11:107205371	0.004
				11:107174790	0.004
				11:107173664	0.004
				11:107318332	0.004
				11:107193410	0.004
				11:107222904	0.004
				11:107172127	0.004
				11:107254931	0.004
				11:107342761	0.004
				11:107144004	0.004
				11:107161550	0.004
				11:107163107	0.004
				11:107255093	0.004
				11:107259251	0.004
				11:107222395	0.004
				11:107147931	0.004
				11:107253627	0.004
				11:107188977	0.004
				11:107218404	0.004
				11:107195006	0.004
				11:107197536	0.004
				11:107176219	0.004
				11:107335217	0.004
				11:107178814	0.004
				11:107337461	0.004
				11:107164440	0.004
				11:107342962	0.004
				11:107153670	0.004
				11:107188356	0.003
				11:107143973	0.003
				11:107142021	0.003
				11:107147537	0.003
				11:107332456	0.003
				11:107262742	0.003
				11:107167754	0.003
				11:107189606	0.003
				11:107143745	0.003
				11:107174819	0.003
				11:107255940	0.003
				11:107161768	0.003
				11:107206018	0.003
				11:107220459	0.003
				11:107199658	0.002
				11:107316768	0.002
				11:107286000	0.002
				11:107251712	0.002
				11:107266096	0.002
				11:107230279	0.002
				11:107224225	0.002
				11:107216404	0.002
				11:107226956	0.002
				11:107225870	0.002
				11:107244521	0.002
				11:107155007	0.002
				11:107151668	0.002
				11:107342305	0.002
				11:107134501	0.002
				11:107204083	0.001
				11:107210012	0.001
				11:107244078	0.001
				11:107238352	0.001
				11:107125806	0.001
				11:107209225	0.001
				11:107339155	0.001
				11:107241535	0.001
				11:107133902	0.001
				11:107284386	0.001
				11:107099922	0.001
				11:107118706	0.001
				11:107107036	0.001
				11:107103114	0.001
				11:107159302	0.001
				11:107179942	0.001
				11:107180522	0.001
				11:107186398	0.001
				11:107252208	0.001
				11:107060798	0.001
				11:107305405	0.001
				11:107275504	0.001
				11:107157977	0.001
				11:107278292	0.001
				11:107197606	0.001
				11:107243931	0.001
				11:107242308	0.001
				11:107151916	0.001
				11:107186527	0.001
				11:107191992	0.001
				11:107259071	0.001
				11:107229356	0.001
				11:107164880	0.001
				11:107195392	0.001
				11:107320644	0.001
				11:107164499	0.001
				11:107138470	0.001
				11:107178604	0.001
				11:107196020	0.001
				11:107168926	0.001
				11:107161117	0.001
				11:107177213	0.001
				11:107179280	0.001
				11:107165279	0.001
				11:107275522	0.001
				11:107178890	0.001
				11:107243097	0.001
				11:107286893	0
				11:107154349	0
				11:107223424	0
				11:107219307	0
				11:107224718	0
				11:107278683	0
				11:107262510	0
				11:107275251	0
				11:107194107	0
				11:107231605	0
				11:107183505	0
				11:107232596	0
				11:107232725	0
				11:107214607	0
				11:107222776	0
				11:107198610	0
				11:107186328	0
				11:107227980	0
				11:107169435	0
				11:107151334	0
				11:107288484	0
				11:107196100	0
				11:107165649	0
				11:107213236	0
				11:107173720	0
				11:107213628	0
				11:107178641	0
				11:107211334	0
				11:107175334	0
				11:107175040	0
				11:107186540	0
				11:107213279	0
				11:107211045	0
				11:107306855	0
				11:107273091	0
				11:107294653	0
				11:107331358	0
				11:107267849	0
				11:107201451	0
				11:107306812	0
rs10831676	11:11820449:A:C	RP11-756D7.1;USP47	5	11:11820449	0.917
				11:11805387	0.01
				11:11829472	0.01
				11:11807539	0.008
				11:11806966	0.008
rs11217192	11:119095761:G:T	CBL	43	11:119095761	0.053
				11:119095797	0.05
				11:119070949	0.039
				11:119097568	0.039
				11:119065044	0.039
				11:119080037	0.039
				11:119060963	0.03
				11:119112503	0.03
				11:119140832	0.03
				11:119113130	0.03
				11:119096785	0.03
				11:119073886	0.03
				11:119117406	0.03
				11:119083318	0.03
				11:119112898	0.03
				11:119145274	0.024
				11:119163319	0.024
				11:119110272	0.024
				11:119165129	0.024
				11:119090951	0.024
				11:119082706	0.024
				11:119089390	0.024
				11:119119045	0.024
				11:119087651	0.024
				11:119140173	0.018
				11:119155618	0.018
				11:119088883	0.018
				11:119090953	0.018
				11:119146129	0.014
				11:119108112	0.014
				11:119089742	0.014
				11:119116603	0.014
				11:119135814	0.011
				11:119096126	0.009
				11:119121437	0.009
				11:119110947	0.009
				11:119144243	0.009
				11:119056273	0.006
				11:119099906	0.006
				11:119123949	0.005
				11:119168370	0.005
				11:118978319	0.004
				11:119152684	0.004
rs6486122	11:13361524:C:T	ARNTL	3	11:13361524	0.793
				11:13359745	0.115
				11:13361005	0.061
rs2030291	11:16251251:A:T	SOX6	6	11:16251251	0.222
				11:16250183	0.222
				11:16249510	0.163
				11:16248020	0.163
				11:16244588	0.12
				11:16246700	0.088
rs7103411	11:27700125:C:T	BDNF-AS	14	11:27700125	0.151
				11:27703188	0.105
				11:27694241	0.078
				11:27706040	0.073
				11:27724745	0.073
				11:27708963	0.073
				11:27706565	0.073
				11:27707032	0.073
				11:27704209	0.073
				11:27707486	0.051
				11:27728539	0.036
				11:27725986	0.036
				11:27729505	0.036
				11:27705905	0.036
rs1222209	11:30361670:A:C	RP4-710M3.1;ARL14EP	69	11:30361670	0.065
				11:30249999	0.048
				11:30350185	0.035
				11:30349694	0.025
				11:30363727	0.025
				11:30240470	0.025
				11:30365566	0.019
				11:30243795	0.019
				11:30356057	0.019
				11:30278829	0.014
				11:30290814	0.014
				11:30304726	0.014
				11:30327981	0.014
				11:30290012	0.014
				11:30301607	0.014
				11:30287046	0.014
				11:30292176	0.014
				11:30364985	0.014
				11:30295232	0.014
				11:30302023	0.014
				11:30289511	0.014
				11:30274686	0.014
				11:30304455	0.014
				11:30297374	0.014
				11:30344799	0.014
				11:30294329	0.014
				11:30344761	0.014
				11:30302923	0.014
				11:30293769	0.014
				11:30343925	0.014
				11:30292350	0.014
				11:30287070	0.014
				11:30301868	0.014
				11:30220739	0.012
				11:30288532	0.01
				11:30279354	0.01
				11:30271845	0.01
				11:30327162	0.01
				11:30266370	0.01
				11:30282274	0.01
				11:30284949	0.01
				11:30275141	0.01
				11:30286978	0.01
				11:30279268	0.01
				11:30312519	0.01
				11:30274776	0.01
				11:30314585	0.01
				11:30275351	0.01
				11:30281066	0.01
				11:30303443	0.01
				11:30267038	0.01
				11:30319432	0.01
				11:30318720	0.01
				11:30282779	0.01
				11:30243868	0.01
				11:30271406	0.01
				11:30274837	0.01
				11:30280075	0.01
				11:30333224	0.01
				11:30336613	0.01
				11:30244235	0.01
				11:30336334	0.01
				11:30279609	0.01
				11:30330963	0.01
				11:30270667	0.007
				11:30312743	0.007
				11:30272226	0.007
				11:30286207	0.007
				11:30365045	0.007
rs62618693	11:32956492:C:T	QSER1	2	11:32956492	0.826
				11:32927778	0.139
rs4755720	11:43628749:C:T	NA	7	11:43628749	0.32
				11:43609524	0.145
				11:43608835	0.145
				11:43613426	0.145
				11:43610732	0.098
				11:43611196	0.066
				11:43605304	0.066
rs4647725	11:47245389:C:T	DDB2	42	11:47245389	0.147
				11:47245494	0.147
				11:47253244	0.061
				11:47247287	0.061
				11:47249420	0.061
				11:47251652	0.061
				11:47254010	0.04
				11:47247560	0.04
				11:47249463	0.026
				11:47245803	0.026
				11:47255317	0.026
				11:47254051	0.026
				11:47305176	0.018
				11:47282024	0.017
				11:47265194	0.017
				11:47362465	0.011
				11:47266540	0.011
				11:47266808	0.011
				11:47271039	0.011
				11:47335341	0.009
				11:47338384	0.009
				11:47348702	0.009
				11:47319212	0.009
				11:47274126	0.007
				11:47272665	0.007
				11:47342220	0.005
				11:47341729	0.005
				11:47339425	0.005
				11:47352409	0.005
				11:47327217	0.005
				11:47345100	0.005
				11:47343955	0.005
				11:47324472	0.005
				11:47324666	0.005
				11:47335075	0.005
				11:47350553	0.005
				11:47316691	0.005
				11:47326073	0.005
				11:47340649	0.005
				11:47259264	0.005
				11:47257340	0.005
				11:47264044	0.005
rs75423534	11:55371381:A:G	OR4C11	128	11:55371381	0.119
				11:55129640	0.031
				11:55463109	0.027
				11:55362569	0.021
				11:55350498	0.021
				11:55353212	0.021
				11:55415618	0.021
				11:55648948	0.016
				11:55347803	0.016
				11:55055543	0.016
				11:55451313	0.016
				11:55463314	0.012
				11:55419659	0.012
				11:55042898	0.011
				11:55831573	0.011
				11:55248307	0.009
				11:55355182	0.009
				11:55682711	0.009
				11:55691255	0.009
				11:55795356	0.009
				11:55677998	0.009
				11:55465991	0.009
				11:55431897	0.009
				11:55625360	0.009
				11:55650340	0.009
				11:55324308	0.009
				11:55196302	0.009
				11:55064357	0.009
				11:55351944	0.009
				11:55392438	0.009
				11:55352182	0.009
				11:55634041	0.009
				11:55049520	0.008
				11:55048738	0.008
				11:55316741	0.007
				11:55339287	0.007
				11:55343036	0.007
				11:55565572	0.007
				11:55345177	0.007
				11:55194644	0.007
				11:55183671	0.007
				11:55336338	0.007
				11:55554260	0.007
				11:55347143	0.007
				11:55633014	0.007
				11:55295741	0.007
				11:55502391	0.007
				11:55319580	0.007
				11:55345076	0.007
				11:55343866	0.007
				11:55059504	0.006
				11:55528908	0.006
				11:55243334	0.005
				11:55297418	0.005
				11:55681865	0.005
				11:55477824	0.005
				11:55502753	0.005
				11:55500368	0.005
				11:55515459	0.005
				11:55803964	0.005
				11:55634086	0.005
				11:55514491	0.005
				11:55296231	0.005
				11:55515252	0.005
				11:55314556	0.005
				11:55598039	0.005
				11:55049448	0.005
				11:55247117	0.004
				11:55250063	0.004
				11:55601978	0.004
				11:55529948	0.004
				11:55777052	0.004
				11:55210123	0.004
				11:55163516	0.004
				11:55080344	0.004
				11:55314492	0.004
				11:55804022	0.004
				11:55210486	0.004
				11:55213614	0.004
				11:55230119	0.004
				11:55733668	0.004
				11:55811332	0.004
				11:55172699	0.004
				11:55808146	0.004
				11:55811529	0.004
				11:55804542	0.004
				11:55804914	0.004
				11:55525799	0.004
				11:55750479	0.004
				11:55814896	0.004
				11:55611994	0.004
				11:55622451	0.004
				11:55803430	0.004
				11:55227708	0.004
				11:55232406	0.004
				11:55697591	0.003
				11:55479203	0.003
				11:55732496	0.003
				11:55165883	0.003
				11:55161598	0.003
				11:55570207	0.003
				11:55083832	0.003
				11:55143126	0.003
				11:55532440	0.003
				11:55138632	0.003
				11:55690882	0.003
				11:55150341	0.003
				11:55571786	0.003
				11:55700425	0.003
				11:55235199	0.003
				11:55058397	0.003
				11:55476855	0.003
				11:55726046	0.002
				11:55155652	0.002
				11:55730557	0.002
				11:55150935	0.002
				11:55561011	0.002
				11:55194527	0.002
				11:55682795	0.002
				11:55153639	0.002
				11:55687400	0.002
				11:55148060	0.002
				11:55753767	0.002
				11:55716713	0.002
				11:55572895	0.002
				11:55725218	0.002
				11:55157201	0.002
				11:55771540	0.002
rs7933202	11:59936926:A:C	MS4A6A;AP001257.1	62	11:59936926	0.379
				11:59928672	0.084
				11:59932579	0.084
				11:59968382	0.031
				11:60016387	0.019
				11:60012673	0.019
				11:60013674	0.019
				11:60013451	0.019
				11:60023087	0.019
				11:60021948	0.017
				11:60011013	0.012
				11:60013857	0.012
				11:60019150	0.012
				11:60019161	0.012
				11:60016932	0.012
				11:59942815	0.007
				11:60008151	0.007
				11:59945745	0.007
				11:59967526	0.007
				11:59964992	0.007
				11:59944580	0.007
				11:59943109	0.007
				11:60026613	0.007
				11:59965725	0.007
				11:59966295	0.007
				11:60005424	0.007
				11:59965789	0.007
				11:59953313	0.004
				11:59944810	0.004
				11:60034429	0.004
				11:59962166	0.004
				11:59955357	0.004
				11:60000574	0.004
				11:59978255	0.004
				11:59998963	0.004
				11:59996994	0.004
				11:59982470	0.004
				11:59961486	0.004
				11:59989430	0.004
				11:59996266	0.004
				11:60001325	0.004
				11:59980315	0.003
				11:59981801	0.003
[truncated: 8,914 more rows]
