# Supplementary material for: Genetic analysis of over half a million people characterises C-reactive protein loci
Source: Nat Commun. 2022 Apr 22;13:2198. doi: 10.1038/s41467-022-29650-5 (PMC9033829; doi:10.1038/s41467-022-29650-5)
Supplement: Supplementary file 5 — Supplementary Data 3 [file 41467_2022_29650_MOESM5_ESM.xlsx]

## Sheet: Sheet1
Supplementary Data 3. Genes significantly associated to CRP associated genetic variants in gene based test using MAGMA.
Gene ID	Gene Symbol	Chr	Start BP	End BP	N SNPS	Zscore	P value
ENSG00000130202	PVRL2	19	45339432	45402485	309	27.08	8.3966e-162
ENSG00000184588	PDE4B	1	66248197	66850259	2139	26.853	3.8983e-159
ENSG00000135114	OASL	12	121448095	121487045	151	26.458	1.4917e-154
ENSG00000160712	IL6R	1	154367669	154451926	238	25.941	1.1552e-148
ENSG00000130203	APOE	19	45399011	45422650	68	25.793	5.3189e-147
ENSG00000157895	C12orf43	12	121430225	121464305	113	25.698	6.1691e-146
ENSG00000130204	TOMM40	19	45383826	45416946	101	25.154	6.3672e-140
ENSG00000135100	HNF1A	12	121406346	121450315	141	25.019	1.8887e-138
ENSG00000130208	APOC1	19	45407504	45432606	61	25.016	2.0389e-138
ENSG00000157782	CABP1	12	121068355	121115127	242	24.328	4.8991e-131
ENSG00000116678	LEPR	1	65876248	66117242	806	23.576	3.3855e-123
ENSG00000272214	AC079602.1	12	121397641	121420095	69	21.556	2.3191e-103
ENSG00000162711	NLRP3	1	247569458	247622410	378	21.456	2.0208e-102
ENSG00000157837	SPPL3	12	121190313	121352174	722	21.347	2.0617e-101
ENSG00000162706	CADM3	1	159131399	159183103	177	21.324	3.3895e-101
ENSG00000213088	DARC	1	159163097	159186290	123	21.269	1.1097e-100
ENSG00000084734	GCKR	2	27709709	27756554	147	21.161	1.099e-99
ENSG00000110931	CAMKK2	12	121665497	121746111	314	20.935	1.2843e-97
ENSG00000110917	MLEC	12	121114672	121149667	151	20.798	2.2692e-96
ENSG00000169291	SHE	1	154432248	154484589	133	20.455	2.713e-93
ENSG00000103449	SALL1	16	51159886	51195278	84	20.272	1.138e-91
ENSG00000160714	UBE2Q1	1	154511053	154541504	84	20.128	2.094e-90
ENSG00000132703	APCS	1	159547615	159568655	115	18.859	1.243e-79
ENSG00000122971	ACADS	12	121153538	121187811	177	18.482	1.4448e-76
ENSG00000115207	GTF3C2	2	27538716	27589868	80	18.115	1.2083e-73
ENSG00000213625	LEPROT	1	65876270	65911690	112	18.075	2.5244e-73
ENSG00000175970	UNC119B	12	121138238	121171443	162	18.059	3.3331e-73
ENSG00000163795	ZNF513	2	27590098	27613657	51	17.916	4.4365e-72
ENSG00000115204	MPV17	2	27522360	27558547	50	17.91	4.8966e-72
ENSG00000163239	TDRD10	1	154464695	154530623	232	17.844	1.6052e-71
ENSG00000115234	SNX17	2	27583389	27609995	57	17.805	3.229e-71
ENSG00000115211	EIF2B4	2	27577219	27603353	54	17.514	5.6377e-69
ENSG00000115226	FNDC4	2	27704750	27728112	58	16.982	5.5606e-65
ENSG00000196184	OR10J1	1	159399512	159420600	119	16.915	1.7567e-64
ENSG00000160716	CHRNB2	1	154530257	154562502	80	16.776	1.8418e-63
ENSG00000089041	P2RX7	12	121560622	121633876	461	16.775	1.8652e-63
ENSG00000138002	IFT172	2	27657238	27722656	155	16.667	1.1393e-62
ENSG00000233438	AC109829.1	2	27750253	27800011	134	16.631	2.0873e-62
ENSG00000163794	UCN	2	27520268	27541313	36	16.601	3.4438e-62
ENSG00000187244	BCAM	19	45302328	45334673	143	16.54	9.4775e-62
ENSG00000243943	ZNF512	2	27795897	27868041	192	16.177	3.6646e-59
ENSG00000205334	AC074091.13	2	27918653	27948599	37	16.154	5.3268e-59
ENSG00000221843	C2orf16	2	27789389	27815588	48	16.119	9.3193e-59
ENSG00000115241	PPM1G	2	27594061	27642554	103	15.985	8.0883e-58
ENSG00000138100	TRIM54	2	27495260	27540307	80	15.81	1.3278e-56
ENSG00000177535	OR2B11	1	247604255	247625308	222	15.556	7.2886e-55
ENSG00000136697	IL1F10	2	113815547	113843427	267	15.435	4.7366e-54
ENSG00000158019	BRE	2	28102808	28571768	1472	15.409	7.109e-54
ENSG00000157992	KRTCAP3	2	27655233	27679348	50	15.262	6.871e-53
ENSG00000115216	NRBP1	2	27640657	27675126	85	15.099	8.1937e-52
ENSG00000136689	IL1RN	2	113854791	113901593	251	15.035	2.1557e-51
ENSG00000007047	MARK4	19	45572546	45818541	961	14.782	9.533e-50
ENSG00000089159	PXN	12	120638250	120713574	148	14.779	1.0034e-49
ENSG00000179639	FCER1A	1	159249504	159288014	145	14.54	3.3696e-48
ENSG00000268656	AC110084.1	2	27988851	28019186	71	14.413	2.1387e-47
ENSG00000069667	RORA	15	60770483	61531518	2933	14.192	5.1197e-46
ENSG00000196266	OR10J3	1	159273460	159294449	73	14.177	6.3956e-46
ENSG00000172794	RAB37	17	72656717	72753474	237	14.161	7.9871e-46
ENSG00000132693	CRP	1	159672079	159694379	47	14.072	2.8135e-45
ENSG00000089163	SIRT4	12	120730119	120761052	112	13.981	1.0195e-44
ENSG00000143515	ATP8B2	1	154288029	154333783	165	13.928	2.1311e-44
ENSG00000160710	ADAR	1	154544538	154610475	180	13.906	2.9103e-44
ENSG00000135124	P2RX4	12	121637660	121681909	200	13.859	5.6429e-44
ENSG00000176714	CCDC121	2	27838506	27861879	68	13.779	1.7007e-43
ENSG00000268141	AL606500.1	1	154575067	154595190	60	13.687	6.0548e-43
ENSG00000100242	SUN2	22	39120730	39200148	201	13.661	8.7182e-43
ENSG00000186074	CD300LF	17	72680452	72719117	102	13.467	1.2292e-41
ENSG00000175806	MSRA	8	9901778	10296401	2385	13.095	1.7593e-39
ENSG00000100226	GTPBP1	22	39091728	39144304	128	13.075	2.2896e-39
ENSG00000115194	SLC30A3	2	27466552	27508685	114	12.978	8.1511e-39
ENSG00000100206	DMC1	22	38904954	38976291	148	12.976	8.4039e-39
ENSG00000163793	DNAJC5G	2	27488289	27514367	54	12.818	6.4967e-38
ENSG00000127603	MACF1	1	39536988	39962849	1242	12.675	4.0556e-37
ENSG00000203760	CENPW	6	126651320	126680021	46	12.509	3.3133e-36
ENSG00000170890	PLA2G1B	12	120749914	120775592	78	12.471	5.3751e-36
ENSG00000125637	PSD4	2	113904902	113976973	299	12.423	9.7567e-36
ENSG00000243147	MRPL33	2	27984584	28220954	592	12.414	1.1036e-35
ENSG00000138074	SLC5A6	2	27412455	27445826	120	12.394	1.4024e-35
ENSG00000184949	FAM227A	22	38964125	39062634	312	12.349	2.4581e-35
ENSG00000090621	PABPC4	1	40016488	40052462	129	12.348	2.4846e-35
ENSG00000138085	ATRAID	2	27424895	27450046	87	12.311	3.9752e-35
ENSG00000084774	CAD	2	27430258	27476811	168	12.277	6.0502e-35
ENSG00000267545	AC005779.2	19	45673080	45715702	214	12.245	8.9844e-35
ENSG00000136574	GATA4	8	11524468	11627511	539	12.234	1.0168e-34
ENSG00000213892	CEACAM16	19	45192421	45223986	159	12.183	1.9066e-34
ENSG00000171174	RBKS	2	27994231	28123965	327	12.159	2.5561e-34
ENSG00000100221	JOSD1	22	39071548	39107561	116	12.104	5.029e-34
ENSG00000134574	DDB2	11	47226493	47270767	129	12.068	7.8244e-34
ENSG00000110514	MADD	11	47280712	47361582	242	11.997	1.837e-33
ENSG00000136695	IL36RN	2	113806215	113832959	186	11.952	3.1502e-33
ENSG00000134571	MYBPC3	11	47342957	47384253	151	11.917	4.8084e-33
ENSG00000184557	SOCS3	17	76342864	76366158	92	11.899	5.9622e-33
ENSG00000255046	RP11-297N6.4	8	11645437	11670077	246	11.846	1.1228e-32
ENSG00000198522	GPN1	2	27841114	27884375	111	11.846	1.1253e-32
ENSG00000186567	CEACAM19	19	45155545	45197631	124	11.835	1.2917e-32
ENSG00000266958	AC006126.3	19	45680646	45730191	286	11.83	1.3627e-32
ENSG00000136014	USP44	12	95900336	95955266	253	11.73	4.4914e-32
ENSG00000025434	NR1H3	11	47259851	47300396	125	11.645	1.2164e-31
ENSG00000143603	KCNN3	1	154659931	154852756	700	11.5	6.6315e-31
ENSG00000116675	DNAJC6	1	65703902	65891552	692	11.49	7.3637e-31
ENSG00000164076	CAMKV	3	49885421	49917655	61	11.431	1.4598e-30
ENSG00000134575	ACP2	11	47250853	47280457	98	11.363	3.2012e-30
ENSG00000135097	MSI1	12	120769133	120816983	136	11.359	3.3383e-30
ENSG00000069399	BCL3	19	45240962	45273301	131	11.315	5.5136e-30
ENSG00000073008	PVR	19	45137098	45176850	109	11.121	4.941e-29
ENSG00000143595	AQP10	1	154283566	154307801	84	11.07	8.7555e-29
ENSG00000198945	L3MBTL3	6	130324844	130472594	522	11.059	9.937e-29
ENSG00000142273	CBLC	19	45271126	45313891	134	11.055	1.0372e-28
ENSG00000100216	TOMM22	22	39067953	39090818	79	11.004	1.8272e-28
ENSG00000079459	FDFT1	8	11643082	11706818	573	11.001	1.8873e-28
ENSG00000183763	TRAIP	3	49856034	49904007	98	10.967	2.7673e-28
ENSG00000182179	UBA7	3	49832640	49861379	56	10.896	6.0059e-28
ENSG00000111142	METAP2	12	95857296	95919615	303	10.852	9.7363e-28
ENSG00000104447	TRPS1	8	116410724	116831899	866	10.755	2.8053e-27
ENSG00000100201	DDX17	22	38869445	38913665	95	10.664	7.4971e-27
ENSG00000187492	CDHR4	3	49818165	49847268	64	10.645	9.1956e-27
ENSG00000100196	KDELR3	22	38854067	38889452	90	10.562	2.2428e-26
ENSG00000089157	RPLP0	12	120624489	120649038	58	10.47	5.9092e-26
ENSG00000133794	ARNTL	11	13288199	13418813	435	10.461	6.544e-26
ENSG00000100211	CBY1	22	39042641	39079859	188	10.401	1.2234e-25
ENSG00000104856	RELB	19	45494688	45551452	169	10.361	1.8593e-25
ENSG00000164078	MST1R	3	49914435	49951299	63	10.352	2.0437e-25
ENSG00000175354	PTPN2	18	12775477	12939642	659	10.347	2.1699e-25
ENSG00000111775	COX6A1	12	120865893	120888545	101	10.303	3.4228e-25
ENSG00000164068	RNF123	3	49716932	49768962	92	10.261	5.3029e-25
ENSG00000255103	KIAA0754	1	39866151	39892154	58	10.234	6.9606e-25
ENSG00000009950	MLXIPL	7	72997524	73048873	172	10.22	8.0869e-25
ENSG00000185614	FAM212A	3	49830687	49852463	37	10.18	1.2191e-24
ENSG00000163792	TCF23	2	27361872	27386378	68	10.025	5.9278e-24
ENSG00000165917	RAPSN	11	47449308	47480730	118	10.016	6.4894e-24
ENSG00000154328	NEIL2	8	11617148	11654855	323	10.016	6.5011e-24
ENSG00000115594	IL1R1	2	102671004	102806334	621	9.9961	7.9269e-24
ENSG00000171044	XKR6	8	10743555	11068875	1491	9.9716	1.0148e-23
ENSG00000136696	IL36B	2	113769668	113820444	240	9.9505	1.2546e-23
ENSG00000147324	MFHAS1	8	8630864	8761155	820	9.8927	2.2396e-23
ENSG00000104866	PPP1R37	19	45584654	45661335	297	9.8369	3.9038e-23
ENSG00000111816	FRK	6	116242312	116391921	495	9.8355	3.9568e-23
ENSG00000132837	DMGDH	5	78283438	78541861	932	9.8303	4.1668e-23
ENSG00000196683	TOMM7	7	22842251	22872470	182	9.7861	6.4588e-23
ENSG00000164077	MON1A	3	49936302	49977606	77	9.7817	6.7462e-23
ENSG00000228008	CTD-2330K9.3	3	49931278	49964370	53	9.7805	6.8293e-23
ENSG00000189114	BLOC1S3	19	45672003	45695059	86	9.7667	7.8245e-23
ENSG00000183638	RP1L1	8	10453859	10579697	506	9.751	9.1308e-23
ENSG00000087157	PGS1	17	76364721	76431195	377	9.7466	9.5353e-23
ENSG00000130201	EXOC3L2	19	45705879	45747469	243	9.7403	1.0148e-22
ENSG00000100979	PLTP	20	44517399	44550794	126	9.6549	2.3428e-22
ENSG00000111780	AL021546.6	12	120866001	120907809	184	9.5966	4.1309e-22
ENSG00000179846	NKPD1	19	45643008	45673408	71	9.5926	4.2941e-22
ENSG00000140718	FTO	16	53727875	54165853	1761	9.5722	5.2341e-22
ENSG00000183682	BMP8A	1	39947318	40001607	210	9.5652	5.5998e-22
ENSG00000184608	C8orf12	8	11215911	11306167	539	9.5406	7.1011e-22
ENSG00000108753	HNF1B	17	36036435	36115237	263	9.4841	1.2221e-21
ENSG00000184155	OR10J5	1	159494793	159515842	95	9.4624	1.5053e-21
ENSG00000004534	RBM6	3	49967440	50147478	461	9.4278	2.0944e-21
ENSG00000176095	IP6K1	3	49751727	49833975	191	9.4243	2.1653e-21
ENSG00000176920	FUT2	19	49189228	49219207	120	9.4183	2.2917e-21
ENSG00000106638	TBL2	7	72973262	73003121	79	9.4149	2.3677e-21
ENSG00000165684	SNAPC4	9	139260029	139303249	214	9.4059	2.5787e-21
ENSG00000176020	AMIGO3	3	49744267	49771349	57	9.4017	2.6854e-21
ENSG00000173540	GMPPB	3	49744277	49771384	57	9.4017	2.6854e-21
ENSG00000255394	C8orf49	8	11608896	11630309	175	9.3754	3.4447e-21
ENSG00000073734	ABCB11	2	169769448	169897832	561	9.3677	3.7056e-21
ENSG00000165916	PSMC3	11	47430320	47457993	104	9.3351	5.0453e-21
ENSG00000187796	CARD9	9	139246355	139278133	153	9.3329	5.1496e-21
ENSG00000062716	VMP1	17	57774553	57929616	353	9.3214	5.7386e-21
ENSG00000173273	TNKS	8	9403424	9649856	1246	9.3202	5.8076e-21
ENSG00000007255	TRAPPC6A	19	45656186	45691495	99	9.3033	6.8076e-21
ENSG00000163909	HEYL	1	40079825	40115617	119	9.2853	8.063e-21
ENSG00000160908	ZNF394	7	99074142	99107947	69	9.1337	3.3105e-20
ENSG00000154319	FAM167A	8	11268972	11342224	526	9.1139	3.9737e-20
ENSG00000136244	IL6	7	22755503	22781621	147	9.1086	4.1722e-20
ENSG00000169224	GCSAML	1	247660360	247750992	380	9.107	4.2348e-20
ENSG00000003756	RBM5	3	50116341	50166454	103	9.0632	6.3324e-20
ENSG00000138031	ADCY3	2	25032038	25152708	591	9.0569	6.7133e-20
ENSG00000073737	DHRS9	2	169911299	169962677	100	9.0493	7.1972e-20
ENSG00000205683	DPF3	14	73076004	73370809	1249	9.0452	7.4719e-20
ENSG00000110077	MS4A6A	11	59929081	59962139	97	9.0392	7.8889e-20
ENSG00000030419	IKZF2	2	213854429	214027151	659	8.9488	1.7962e-19
ENSG00000170855	TRIAP1	12	120871764	120894215	93	8.9397	1.9508e-19
ENSG00000205884	DEFB136	8	11821446	11842108	104	8.9283	2.1626e-19
ENSG00000158716	DUSP23	1	159740722	159762333	79	8.9079	2.6014e-19
ENSG00000136573	BLK	8	11341510	11432113	616	8.8992	2.8132e-19
ENSG00000176909	MAMSTR	19	49205999	49232978	115	8.8834	3.2432e-19
ENSG00000162434	JAK1	1	65288912	65442187	548	8.881	3.3117e-19
ENSG00000149177	PTPRJ	11	47992113	48199670	506	8.8738	3.5334e-19
ENSG00000214787	MS4A4E	11	59958726	60020561	250	8.8185	5.7979e-19
ENSG00000216588	IGSF23	19	45106940	45150081	162	8.8013	6.7617e-19
ENSG00000104626	ERI1	8	8849657	8984256	811	8.7871	7.6766e-19
ENSG00000067182	TNFRSF1A	12	6427923	6461280	92	8.7805	8.135e-19
ENSG00000257218	GATC	12	120874241	120909389	152	8.7447	1.1183e-18
ENSG00000108443	RPS6KB1	17	57960447	58037925	176	8.7221	1.3659e-18
ENSG00000196652	ZKSCAN5	7	99092274	99142323	91	8.7015	1.6381e-18
ENSG00000119760	SUPT7L	2	27863679	27896676	69	8.6522	2.5251e-18
ENSG00000108423	TUBD1	17	57926851	57980304	159	8.6248	3.2115e-18
ENSG00000119599	DCAF4	14	73383040	73436411	296	8.565	5.4052e-18
ENSG00000156831	NSMCE2	8	126093921	126389362	943	8.4814	1.1121e-17
ENSG00000165688	PMPCA	9	139295110	139328213	201	8.4813	1.1132e-17
ENSG00000149534	MS4A2	11	59845734	59873444	127	8.4634	1.2984e-17
ENSG00000198556	ZNF789	7	99060464	99111273	102	8.4581	1.359e-17
ENSG00000125618	PAX8	2	113963574	114046527	356	8.446	1.5067e-17
ENSG00000091844	RGS17	6	153315594	153462384	646	8.4358	1.645e-17
ENSG00000205883	DEFB135	8	11829830	11852099	100	8.4209	1.8686e-17
ENSG00000089053	ANAPC5	12	121736048	121847699	396	8.364	3.0311e-17
ENSG00000165689	SDCCAG3	9	139286377	139315061	141	8.3545	3.2843e-17
ENSG00000130222	GADD45G	9	92209928	92231470	94	8.3384	3.7663e-17
ENSG00000100982	PCIF1	20	44553267	44586662	116	8.3089	4.8284e-17
ENSG00000197343	ZNF655	7	99146029	99184076	69	8.2887	5.7259e-17
ENSG00000176697	BDNF	11	27666440	27753605	228	8.2618	7.1739e-17
ENSG00000145692	BHMT	5	78397602	78438108	168	8.1893	1.3135e-16
ENSG00000062370	ZNF112	19	44820708	44881377	285	8.1759	1.4686e-16
ENSG00000026036	RTEL1-TNFRSF6B	20	62280653	62340037	266	8.1568	1.7205e-16
ENSG00000149179	C11orf49	11	46948240	47195936	470	8.1505	1.8126e-16
ENSG00000115604	IL18R1	2	102917989	103025218	568	8.1467	1.8703e-16
ENSG00000140057	AK7	14	96848448	96965764	355	8.1435	1.9208e-16
ENSG00000172247	C1QTNF4	11	47601216	47626211	61	8.1326	2.1015e-16
ENSG00000125741	OPA3	19	46020685	46115470	352	8.0972	2.8118e-16
ENSG00000221909	FAM200A	7	99133931	99166159	50	8.0951	2.8606e-16
ENSG00000131653	TRAF7	16	2195699	2238130	79	8.0633	3.7117e-16
ENSG00000100994	PYGB	20	25218705	25288650	366	8.0625	3.7381e-16
ENSG00000272647	GS1-259H13.10	7	99146291	99215433	143	8.034	4.7156e-16
ENSG00000136688	IL36G	2	113720780	113753242	90	8.0291	4.9087e-16
ENSG00000139209	SLC38A4	12	47148546	47236191	379	8.0262	5.026e-16
ENSG00000148384	INPP5E	9	139313071	139344274	146	8.0176	5.3907e-16
ENSG00000196666	FAM180B	11	47598198	47620746	52	8.0148	5.5164e-16
ENSG00000077238	IL4R	16	27314989	27386099	319	8.0144	5.5344e-16
ENSG00000258366	RTEL1	20	62279163	62338416	267	7.999	6.2735e-16
ENSG00000107798	LIPA	10	90963326	91184314	1010	7.9664	8.1673e-16
ENSG00000101004	NINL	20	25423341	25576153	482	7.9659	8.2038e-16
ENSG00000248919	ATP5J2-PTCD1	7	99007372	99073820	187	7.9615	8.4961e-16
ENSG00000168010	ATG16L2	11	72515353	72564719	106	7.953	9.1003e-16
ENSG00000182319	SGK223	8	8165258	8254008	444	7.933	1.0699e-15
ENSG00000172037	LAMB2	3	49148547	49180551	37	7.928	1.1139e-15
ENSG00000171877	FRMD5	15	44152962	44497450	672	7.9197	1.1902e-15
ENSG00000104643	MTMR9	8	11131925	11195646	255	7.9027	1.3643e-15
ENSG00000176533	GNG7	19	2501217	2712707	1168	7.8919	1.4884e-15
ENSG00000106246	PTCD1	7	99004362	99073787	194	7.884	1.5848e-15
ENSG00000197586	ENTPD6	20	25166329	25217365	223	7.8826	1.6038e-15
ENSG00000173531	MST1	3	49711380	49736934	34	7.8755	1.6963e-15
ENSG00000176540	OR4C5	11	48377037	48398017	43	7.8716	1.75e-15
ENSG00000008710	PKD1	16	2128711	2195899	202	7.8585	1.944e-15
ENSG00000171056	SOX7	8	10571278	10707357	827	7.8043	2.9928e-15
ENSG00000172046	USP19	3	49135479	49168371	36	7.7941	3.2431e-15
ENSG00000006607	FARP2	2	242285658	242444256	698	7.7703	3.9137e-15
ENSG00000115598	IL1RL2	2	102793433	102866462	407	7.7642	4.1093e-15
ENSG00000176422	SPRYD4	12	56852301	56874763	46	7.7575	4.332e-15
ENSG00000101003	GINS1	20	25378363	25443264	269	7.7548	4.4229e-15
ENSG00000104879	CKM	19	45799672	45836235	158	7.7389	5.0141e-15
ENSG00000100997	ABHD12	20	25265379	25381619	439	7.7311	5.3303e-15
ENSG00000114302	PRKAR2A	3	48772030	48895279	162	7.7032	6.633e-15
ENSG00000138073	PREB	2	27343624	27367543	64	7.6757	8.2232e-15
ENSG00000134569	LRP4	11	46868419	46950193	189	7.6585	9.4071e-15
ENSG00000114054	PCCB	3	135959148	136066738	241	7.6541	9.7309e-15
ENSG00000066336	SPI1	11	47366411	47410127	185	7.6466	1.0315e-14
ENSG00000101246	ARFRP1	20	62319996	62349377	98	7.6461	1.0361e-14
ENSG00000136694	IL36A	2	113753038	113775621	73	7.6369	1.1122e-14
ENSG00000136630	HLX	1	221041699	221068401	102	7.636	1.1201e-14
ENSG00000273154	RP4-583P15.15	20	62330216	62380456	187	7.6336	1.1417e-14
ENSG00000213221	DNLZ	9	139243932	139268241	119	7.6329	1.1472e-14
ENSG00000186143	C2orf53	2	27349723	27372278	67	7.6322	1.1537e-14
ENSG00000180210	F2	11	46730730	46771056	104	7.6281	1.1913e-14
ENSG00000115602	IL1RL1	2	102917962	102978497	354	7.6226	1.243e-14
ENSG00000167964	RAB26	16	2180804	2214166	71	7.6222	1.2469e-14
ENSG00000111713	GYS2	12	21679123	21767781	417	7.6217	1.2516e-14
ENSG00000268012	AC016559.1	5	78513714	78533911	54	7.6151	1.3174e-14
ENSG00000160917	CPSF4	7	99026545	99064994	105	7.6146	1.3226e-14
ENSG00000106245	BUD31	7	98996264	99027239	85	7.6124	1.3455e-14
ENSG00000196242	OR2C3	1	247683434	247707141	108	7.6119	1.3508e-14
ENSG00000258724	SOX7	8	10572909	10707357	819	7.6088	1.3827e-14
ENSG00000115607	IL18RAP	2	103025149	103079025	301	7.6088	1.3834e-14
ENSG00000076067	RBMS2	12	56905713	56994745	274	7.5984	1.4996e-14
ENSG00000111786	SRSF9	12	120889471	120917596	117	7.5951	1.5374e-14
ENSG00000197457	STMN3	20	62261061	62294780	163	7.5911	1.5864e-14
ENSG00000273047	RP4-583P15.14	20	62359623	62381751	95	7.5848	1.6649e-14
ENSG00000197114	ZGPAT	20	62328817	62377494	172	7.5811	1.7128e-14
ENSG00000205978	NYNRIN	14	24857992	24898494	142	7.5755	1.7892e-14
ENSG00000151414	NEK7	1	198116093	198301550	748	7.5746	1.801e-14
ENSG00000149182	ARFGAP2	11	47175848	47208676	84	7.5713	1.8476e-14
ENSG00000095596	CYP26A1	10	94823232	94847647	78	7.5699	1.868e-14
ENSG00000163581	SLC2A2	3	170704137	170754539	152	7.5693	1.8761e-14
ENSG00000152409	JMY	5	78522012	78633038	321	7.5678	1.8984e-14
ENSG00000255038	RP11-1167A19.2	11	65824748	65847090	50	7.5675	1.9025e-14
ENSG00000172053	QARS	3	49123365	49152553	36	7.5644	1.9486e-14
ENSG00000177479	ARIH2	3	48946254	49033815	136	7.5629	1.9712e-14
ENSG00000198218	QRICH1	3	49057140	49141796	129	7.5618	1.9871e-14
ENSG00000103197	TSC2	16	2087466	2148716	168	7.5607	2.0051e-14
ENSG00000163798	SLC4A1AP	2	27876338	27927840	87	7.5572	2.0592e-14
ENSG00000267173	CTC-512J12.6	19	44823848	44915774	491	7.5524	2.1365e-14
ENSG00000111737	RAB35	12	120522899	120565306	122	7.55	2.1761e-14
ENSG00000100246	DNAL4	22	39164513	39200203	94	7.547	2.2269e-14
ENSG00000135423	GLS2	12	56854736	56892198	87	7.5467	2.2318e-14
ENSG00000009954	BAZ1B	7	72844728	72946608	185	7.5444	2.2719e-14
ENSG00000175115	PACS1	11	65827834	66022218	458	7.5439	2.2813e-14
ENSG00000267318	RP11-178C3.1	17	58008269	58060462	104	7.5425	2.3044e-14
ENSG00000008323	PLEKHG6	12	6409602	6447672	114	7.5422	2.3108e-14
ENSG00000178467	P4HTM	3	49017319	49054587	37	7.5364	2.4164e-14
ENSG00000189050	RNFT1	17	58019601	58052122	63	7.534	2.4609e-14
ENSG00000203896	LIME1	20	62356815	62380456	95	7.5335	2.4695e-14
ENSG00000168385	SEPT2	2	242244515	242303442	257	7.5326	2.4869e-14
ENSG00000146540	C7orf50	7	1026622	1187896	1079	7.519	2.7596e-14
ENSG00000175213	ZNF408	11	46712368	46737462	56	7.5172	2.7988e-14
ENSG00000243509	TNFRSF6B	20	62318021	62340037	67	7.5071	3.0225e-14
ENSG00000214314	AC073063.1	7	99030552	99050747	58	7.5031	3.1152e-14
ENSG00000125538	IL1B	2	113577328	113604480	77	7.5003	3.1829e-14
ENSG00000125520	SLC2A4RG	20	62361214	62384858	104	7.4984	3.2297e-14
ENSG00000165912	PACSIN3	11	47189076	47217994	69	7.4955	3.3027e-14
ENSG00000120129	DUSP1	5	172185093	172208198	136	7.4948	3.3212e-14
ENSG00000221883	ARIH2OS	3	48945221	48966818	43	7.4916	3.4032e-14
ENSG00000215346	AF131215.5	8	10973980	10997745	119	7.4836	3.6153e-14
ENSG00000178537	SLC25A20	3	48884369	48946426	97	7.4808	3.6934e-14
ENSG00000142252	GEMIN7	19	45572453	45604782	155	7.4787	3.7538e-14
ENSG00000177548	RABEP2	16	28905742	28957847	82	7.4742	3.8842e-14
ENSG00000173402	DAG1	3	49496146	49583048	204	7.472	3.9501e-14
ENSG00000198373	WWP2	16	69786209	69985644	760	7.4636	4.2084e-14
ENSG00000148396	SEC16A	9	139324549	139382141	211	7.4617	4.272e-14
ENSG00000169856	ONECUT1	15	53039637	53093273	196	7.4537	4.5381e-14
ENSG00000140961	OSGIN1	16	83971887	84009937	298	7.4531	4.5602e-14
ENSG00000242252	BGLAP	1	156201753	156223112	59	7.4526	4.5745e-14
ENSG00000012504	NR1H4	12	100857486	100968191	306	7.4508	4.6374e-14
ENSG00000165915	SLC39A13	11	47418683	47448047	100	7.4387	5.0853e-14
ENSG00000104853	CLPTM1	19	45447842	45506599	230	7.4322	5.34e-14
ENSG00000196366	C9orf163	9	139367947	139390518	86	7.4211	5.8062e-14
ENSG00000119707	RBM25	14	73515144	73598122	283	7.417	5.9913e-14
ENSG00000124920	MYRF	11	61510114	61565990	129	7.4161	6.0308e-14
ENSG00000175220	ARHGAP1	11	46688630	46732165	98	7.4106	6.2869e-14
ENSG00000241468	ATP5J2	7	99036098	99073954	99	7.4076	6.4316e-14
ENSG00000115163	CENPA	2	26977157	27033935	141	7.4015	6.7345e-14
ENSG00000163577	EIF5A2	3	170596204	170636482	111	7.3976	6.9316e-14
ENSG00000257923	CUX1	7	101448959	101937249	1686	7.3907	7.3054e-14
ENSG00000164733	CTSB	8	11690033	11736957	298	7.3873	7.4912e-14
ENSG00000175216	CKAP5	11	46754598	46877847	256	7.3742	8.2672e-14
ENSG00000087365	SF3B2	11	65808200	65846779	88	7.3666	8.7485e-14
ENSG00000145029	NICN1	3	49450379	49476759	54	7.3641	8.9162e-14
ENSG00000143994	ABHD1	2	27336682	27363680	83	7.3611	9.1226e-14
ENSG00000116044	NFE2L2	2	178082323	178267425	642	7.359	9.2644e-14
ENSG00000084693	AGBL5	2	27255232	27303490	93	7.3529	9.6967e-14
ENSG00000089154	GCN1L1	12	120555007	120642513	165	7.3478	1.0075e-13
ENSG00000104884	ERCC2	19	45843095	45884176	164	7.344	1.0365e-13
ENSG00000196782	MAML3	4	140627907	141085338	1526	7.3435	1.0406e-13
ENSG00000105538	RASIP1	19	49213844	49253978	147	7.3396	1.071e-13
ENSG00000088986	DYNLL1	12	120897653	120946296	198	7.3332	1.124e-13
ENSG00000149187	CELF1	11	47477496	47597121	314	7.3123	1.3129e-13
ENSG00000167711	SERPINF2	17	1636130	1668562	159	7.3028	1.4094e-13
ENSG00000253426	RP11-10A14.4	8	8999252	9035646	99	7.2974	1.4672e-13
ENSG00000135517	MIP	12	56833286	56872950	88	7.2953	1.4899e-13
ENSG00000198026	ZNF335	20	44567292	44610833	166	7.2933	1.5125e-13
ENSG00000196296	ATP2A1	16	28879726	28925830	79	7.2904	1.5454e-13
ENSG00000179292	TMEM151A	11	66049341	66074135	56	7.2902	1.5471e-13
ENSG00000178252	WDR6	3	49034495	49063386	33	7.2828	1.635e-13
ENSG00000205745	PP13004	7	36108694	36135346	160	7.2824	1.6396e-13
ENSG00000112561	TFEB	6	41641716	41713997	278	7.2737	1.7494e-13
ENSG00000134532	SOX5	12	23672440	24113966	1640	7.2706	1.7889e-13
ENSG00000166603	MC4R	18	58028564	58050001	77	7.2635	1.8856e-13
ENSG00000001617	SEMA3F	3	50182478	50236508	128	7.2632	1.8904e-13
ENSG00000100372	SLC25A17	22	41155634	41225403	144	7.2433	2.1888e-13
ENSG00000100767	PAPLN	14	73694205	73751348	243	7.2416	2.2174e-13
ENSG00000067560	RHOA	3	49386578	49460431	191	7.2367	2.2987e-13
ENSG00000176476	CCDC101	16	28555236	28613111	222	7.2363	2.3051e-13
ENSG00000160781	PAQR6	1	156203206	156227881	63	7.2349	2.3289e-13
ENSG00000145020	AMT	3	49444211	49470186	52	7.2343	2.3396e-13
ENSG00000176182	MYPOP	19	46383278	46415862	180	7.2323	2.3748e-13
ENSG00000022840	RNF10	12	120961283	121025397	273	7.2221	2.5602e-13
ENSG00000213699	SLC35F6	2	26977152	27014099	65	7.2089	2.8211e-13
ENSG00000105550	FGF21	19	49248816	49271587	105	7.2061	2.8794e-13
ENSG00000205882	DEFB134	8	11840692	11863821	94	7.199	3.032e-13
ENSG00000111319	SCNN1A	12	6446009	6496896	198	7.1976	3.0649e-13
ENSG00000105707	HPN	19	35521410	35567475	176	7.1959	3.1023e-13
ENSG00000179144	GIMAP7	7	150201918	150228161	170	7.1923	3.186e-13
ENSG00000078403	MLLT10	10	21813094	22042559	323	7.1867	3.3181e-13
ENSG00000104892	KLC3	19	45826692	45864778	163	7.184	3.3847e-13
ENSG00000100387	RBX1	22	41337351	41379313	62	7.1673	3.8237e-13
ENSG00000228474	OST4	2	27283340	27304641	52	7.1666	3.8434e-13
ENSG00000134548	C12orf39	12	21669241	21700311	161	7.1611	4.0027e-13
ENSG00000254093	PINX1	8	10612473	10707394	618	7.1531	4.2431e-13
ENSG00000168610	STAT3	17	40455342	40550586	256	7.1468	4.4415e-13
ENSG00000149084	HSD17B12	11	43567986	43888167	1191	7.144	4.5319e-13
ENSG00000182732	RGS6	14	72389156	73040654	3192	7.142	4.5995e-13
ENSG00000144152	FBLN7	2	112885962	112955791	269	7.133	4.9116e-13
ENSG00000214530	STARD10	11	72455774	72514726	188	7.1326	4.9251e-13
ENSG00000011485	PPP5C	19	46840251	46906238	228	7.1298	5.0245e-13
ENSG00000231880	KBTBD4	11	47589277	47609823	44	7.1189	5.4408e-13
ENSG00000176953	NFATC2IP	16	28952128	28988418	65	7.1183	5.4635e-13
ENSG00000170604	IRF2BP1	19	46376866	46399376	106	7.1074	5.9144e-13
ENSG00000168488	ATXN2L	16	28824356	28858558	77	7.0984	6.3084e-13
ENSG00000177954	RPS27	1	153953235	153974626	49	7.0972	6.3636e-13
ENSG00000167716	WDR81	17	1609817	1651893	155	7.0888	6.7618e-13
ENSG00000196236	XPNPEP3	22	41243081	41373838	183	7.0878	6.8113e-13
ENSG00000107968	MAP3K8	10	30712866	30760762	136	7.0868	6.8641e-13
ENSG00000175294	CATSPER1	11	65774223	65803988	115	7.086	6.9042e-13
ENSG00000213619	NDUFS3	11	47576888	47616114	93	7.0842	6.9921e-13
ENSG00000120341	SEC16B	1	177883091	177963438	383	7.0841	6.999e-13
ENSG00000175229	GAL3ST3	11	65799423	65826651	78	7.0797	7.2248e-13
ENSG00000177455	CD19	16	28933260	28960667	36	7.079	7.2623e-13
ENSG00000138030	KHK	2	27299615	27333640	64	7.0733	7.565e-13
ENSG00000134825	TMEM258	11	61525973	61570274	89	7.0653	8.0149e-13
ENSG00000213658	LAT	16	28986147	29012104	64	7.0637	8.1049e-13
ENSG00000077092	RARB	3	25205823	25649423	2343	7.0602	8.3156e-13
ENSG00000167272	POP5	12	121006567	121029201	98	7.0596	8.3478e-13
ENSG00000130589	HELZ2	20	62179439	62215592	179	7.0534	8.7277e-13
ENSG00000178035	IMPDH2	3	49051758	49076841	37	7.05	8.9471e-13
ENSG00000196502	SULT1A1	16	28606903	28644946	158	7.0494	8.9846e-13
ENSG00000075426	FOSL2	2	28605315	28650179	121	7.0492	8.9968e-13
ENSG00000106258	CYP3A5	7	99235817	99287621	93	7.0491	9.0029e-13
ENSG00000137942	FNBP1L	1	93903688	94030218	235	7.0428	9.4212e-13
ENSG00000188763	FZD9	7	72838109	72860450	36	7.0428	9.4216e-13
ENSG00000134222	PSRC1	1	109812178	109835808	101	7.0424	9.4469e-13
ENSG00000145022	TCTA	3	49439639	49463908	52	7.0419	9.4849e-13
ENSG00000149516	MS4A3	11	59814060	59848601	154	7.0408	9.559e-13
ENSG00000169682	SPNS1	16	28975542	29005869	71	7.037	9.822e-13
ENSG00000133561	GIMAP6	7	150312463	150339473	88	7.0365	9.8569e-13
ENSG00000178952	TUFM	16	28843732	28867729	63	7.0345	9.9958e-13
ENSG00000142233	NTN5	19	49154664	49186338	85	7.0309	1.0264e-12
ENSG00000188612	SUMO2	17	73153408	73189078	103	7.0292	1.0384e-12
ENSG00000160360	GPSM1	9	139211932	139264057	232	7.029	1.0402e-12
ENSG00000257860	RP11-552I14.1	12	103535620	103572087	163	7.0266	1.058e-12
ENSG00000090060	PAPOLA	14	96957770	97043448	200	7.0182	1.124e-12
ENSG00000233232	NPIPB7	16	28457693	28491868	29	7.0163	1.1388e-12
ENSG00000188375	H3F3C	12	31934123	31955175	129	7.0113	1.1803e-12
ENSG00000110079	MS4A4A	11	60038014	60086445	165	7.0109	1.1838e-12
ENSG00000174951	FUT1	19	49241268	49268647	116	7.0097	1.1941e-12
ENSG00000123500	COL10A1	6	116430086	116489910	191	7.0094	1.1969e-12
ENSG00000178188	SH2B1	16	28847921	28895526	111	7.0081	1.2081e-12
ENSG00000184110	EIF3C	16	28689879	28757051	51	7.0051	1.2339e-12
ENSG00000143554	SLC27A3	1	153736830	153762633	69	7.0035	1.2481e-12
ENSG00000197165	SULT1A2	16	28593264	28618430	112	6.9963	1.3144e-12
ENSG00000073067	CYP2W1	7	1012835	1039276	136	6.9945	1.3308e-12
ENSG00000132840	BHMT2	5	78355540	78395289	157	6.9929	1.3468e-12
ENSG00000164850	GPER1	7	1111844	1143451	177	6.9923	1.3518e-12
ENSG00000188603	CLN3	16	28467983	28516896	79	6.9898	1.3767e-12
ENSG00000141027	NCOR1	17	15922471	16131499	554	6.9831	1.4435e-12
ENSG00000174579	MSL2	3	135857764	135926083	117	6.9754	1.5245e-12
ENSG00000234188	AL121963.1	6	116432320	116453093	70	6.9693	1.5928e-12
ENSG00000100403	ZC3H7B	22	41687526	41766151	161	6.969	1.5961e-12
ENSG00000084710	EFR3B	2	25254999	25388243	424	6.9659	1.6317e-12
ENSG00000123444	KBTBD4	11	47583749	47610567	65	6.9637	1.6577e-12
ENSG00000174521	TTC9B	19	40711965	40734306	51	6.9628	1.6685e-12
ENSG00000197943	PLCG2	16	81762702	82001899	1809	6.9617	1.6811e-12
ENSG00000126561	STAT5A	17	40429565	40473961	103	6.9558	1.7533e-12
ENSG00000119777	TMEM214	2	27245778	27274563	38	6.9542	1.7728e-12
ENSG00000105889	STEAP1B	7	22449063	22682544	977	6.9499	1.8281e-12
ENSG00000203880	PCMTD2	20	62877094	62936855	162	6.9494	1.8338e-12
ENSG00000189409	MMP23B	1	1557474	1580639	42	6.948	1.8527e-12
ENSG00000068745	IP6K2	3	48715436	48787786	149	6.9384	1.983e-12
ENSG00000115137	DNAJC27	2	25156505	25204963	127	6.9381	1.9867e-12
ENSG00000118007	STAG1	3	136045077	136481220	1007	6.9376	1.9947e-12
ENSG00000117500	TMED5	1	93605299	93656285	154	6.9361	2.0149e-12
ENSG00000261832	CLN3	16	28467974	28513333	68	6.9319	2.0767e-12
ENSG00000197272	IL27	16	28500683	28533372	87	6.9314	2.0833e-12
ENSG00000145901	TNIP1	5	150399506	150483138	391	6.9253	2.176e-12
ENSG00000100380	ST13	22	41210539	41263026	126	6.9253	2.176e-12
ENSG00000109758	HGFAC	4	3433614	3461211	104	6.9248	2.1832e-12
ENSG00000187553	CYP26C1	10	94811021	94838454	74	6.9233	2.2069e-12
ENSG00000129450	SIGLEC9	19	51618165	51649908	61	6.9167	2.3111e-12
ENSG00000110871	COQ5	12	120931077	120982237	201	6.9165	2.3145e-12
ENSG00000178149	DALRD3	3	49042921	49069726	27	6.9092	2.4371e-12
ENSG00000105655	ISYNA1	19	18535198	18559111	61	6.9084	2.4503e-12
ENSG00000168137	SETD5	3	9429299	9530924	271	6.9069	2.4766e-12
ENSG00000130511	SSBP4	19	18519674	18555372	94	6.9009	2.583e-12
ENSG00000136881	BAAT	9	104112699	104155801	187	6.8811	2.9695e-12
ENSG00000131115	ZNF227	19	44701700	44751421	172	6.8741	3.1202e-12
ENSG00000162437	RAVER2	1	65200778	65308915	289	6.8711	3.1853e-12
ENSG00000184730	APOBR	16	28495970	28520291	57	6.8698	3.2156e-12
ENSG00000187775	DNAH17	17	76409778	76583476	1114	6.8621	3.3932e-12
ENSG00000159217	IGF2BP1	17	47064774	47143012	199	6.8564	3.5306e-12
ENSG00000100412	ACO2	22	41855129	41934993	166	6.8512	3.6629e-12
ENSG00000105219	CNTD2	19	40718115	40742597	63	6.85	3.6925e-12
ENSG00000113719	ERGIC1	5	172251278	172389688	562	6.8471	3.7676e-12
ENSG00000109919	MTCH2	11	47628867	47674175	121	6.8361	4.0677e-12
ENSG00000170425	ADORA2B	17	15838231	15889060	128	6.8333	4.1495e-12
ENSG00000105383	CD33	19	51718320	51757115	110	6.8327	4.1671e-12
ENSG00000198156	NPIPB6	16	28343876	28384829	41	6.824	4.4272e-12
ENSG00000012061	ERCC1	19	45900591	45992086	362	6.8181	4.6116e-12
ENSG00000196275	GTF2IRD2	7	74200483	74277847	108	6.8159	4.6831e-12
ENSG00000125458	NT5C	17	73116320	73137890	51	6.815	4.7141e-12
ENSG00000197879	MYO1C	17	1357392	1406106	232	6.8105	4.8639e-12
ENSG00000174851	YIF1A	11	66042051	66066641	51	6.8097	4.8904e-12
ENSG00000165861	ZFYVE1	14	73426159	73503920	436	6.8056	5.0319e-12
ENSG00000221890	NPTXR	22	39204457	39249987	171	6.8043	5.076e-12
ENSG00000185924	RTN4RL1	17	1827971	1938639	549	6.8037	5.0987e-12
ENSG00000197043	ANXA6	5	150470273	150547443	396	6.8025	5.1408e-12
ENSG00000241685	ARPC1A	7	98913521	98995787	251	6.7964	5.362e-12
ENSG00000189159	HN1	17	73121343	73174376	134	6.7964	5.3623e-12
ENSG00000171703	TCEA2	20	62671189	62713700	130	6.795	5.4143e-12
ENSG00000227782	AC002553.1	17	15933505	15953994	49	6.7925	5.511e-12
ENSG00000205609	EIF3CL	16	28380900	28425200	28	6.7895	5.6243e-12
ENSG00000167193	CRK	17	1313983	1376456	292	6.7759	6.1814e-12
ENSG00000084764	MAPRE3	2	27183480	27260064	127	6.7752	6.2138e-12
ENSG00000101076	HNF4A	20	42974340	43071485	395	6.7719	6.3564e-12
ENSG00000171695	C20orf201	20	62704733	62725712	81	6.7718	6.3576e-12
ENSG00000175489	LRRC25	19	18491954	18518427	121	6.7707	6.4084e-12
ENSG00000268797	CTC-490E21.12	19	41297202	41414187	671	6.7685	6.5059e-12
ENSG00000122482	ZNF644	1	91370859	91497829	333	6.766	6.6206e-12
ENSG00000130758	MAP3K10	19	40687651	40731482	103	6.7634	6.7382e-12
ENSG00000080815	PSEN1	14	73593126	73700399	349	6.7622	6.7947e-12
ENSG00000157613	CREB3L1	11	46289212	46352972	142	6.7585	6.9691e-12
ENSG00000267467	APOC4	19	45435495	45462820	132	6.7508	7.3512e-12
ENSG00000224916	APOC4-APOC2	19	45435495	45462822	132	6.7508	7.3512e-12
ENSG00000268341	L47234.1	19	45832445	45852639	92	6.745	7.6488e-12
ENSG00000104881	PPP1R13L	19	45872892	45919607	156	6.743	7.7576e-12
ENSG00000268302	AL035252.1	20	25197122	25217370	79	6.7388	7.9861e-12
ENSG00000160691	SHC1	1	154924774	154956871	40	6.7348	8.21e-12
ENSG00000134077	THUMPD3	3	9394526	9438475	155	6.7318	8.377e-12
ENSG00000109920	FNBP4	11	47728072	47798995	237	6.7309	8.429e-12
ENSG00000156304	SCAF4	21	33033346	33114388	240	6.725	8.7798e-12
ENSG00000197037	ZSCAN25	7	99204569	99240030	71	6.7192	9.1335e-12
ENSG00000214891	TRIM64C	11	49065266	49090664	111	6.7166	9.3024e-12
ENSG00000162551	ALPL	1	21825858	21914905	483	6.7161	9.3343e-12
ENSG00000233276	GPX1	3	49384609	49406033	49	6.7096	9.7588e-12
ENSG00000254995	STX16-NPEPL1	20	57216490	57300466	332	6.7091	9.7923e-12
ENSG00000187105	HEATR4	14	73935189	74035651	319	6.704	1.0136e-11
ENSG00000114316	USP4	3	49305264	49388145	145	6.703	1.0213e-11
ENSG00000152219	ARL14EP	11	30334598	30369774	157	6.6994	1.0462e-11
ENSG00000180251	SLC9A4	2	103079762	103160431	429	6.6935	1.0893e-11
ENSG00000159917	ZNF235	19	44722882	44819199	280	6.6932	1.0914e-11
ENSG00000163348	PYGO2	1	154919502	154946329	37	6.693	1.0929e-11
ENSG00000188227	ZNF793	19	37987841	38049664	161	6.6922	1.0989e-11
ENSG00000237388	OR4A47	11	48500269	48521332	80	6.6871	1.138e-11
ENSG00000106290	TAF6	7	99694693	99727464	76	6.6728	1.255e-11
ENSG00000182264	IZUMO1	19	49234109	49260166	97	6.667	1.3052e-11
ENSG00000178425	NT5DC1	6	116412012	116580660	583	6.6669	1.3062e-11
ENSG00000077809	GTF2I	7	74061994	74185026	188	6.6668	1.307e-11
ENSG00000124782	RREB1	6	7097830	7262213	412	6.6457	1.5094e-11
ENSG00000184381	PLA2G6	22	38497502	38611697	535	6.6451	1.5149e-11
ENSG00000262039	RP11-81K2.1	17	47438102	47564350	486	6.6439	1.5272e-11
ENSG00000100985	MMP9	20	44627547	44655200	133	6.6416	1.5511e-11
ENSG00000160868	CYP3A4	7	99344604	99391888	70	6.6377	1.5935e-11
ENSG00000174306	ZHX3	20	39797088	39956312	442	6.6369	1.6012e-11
ENSG00000157851	DPYSL5	2	27060615	27183219	311	6.6306	1.6712e-11
ENSG00000240230	COX19	7	928415	1025235	548	6.6218	1.7745e-11
ENSG00000163584	RPL22L1	3	170572664	170598272	85	6.6205	1.7903e-11
ENSG00000170345	FOS	14	75735477	75758933	94	6.6201	1.7942e-11
ENSG00000171700	RGS19	20	62694534	62721323	103	6.6147	1.8616e-11
ENSG00000150995	ITPR1	3	4525032	4899524	1704	6.6142	1.8683e-11
ENSG00000067208	EVI5	1	92964253	93267961	979	6.592	2.1698e-11
ENSG00000105656	ELL	19	18543473	18642937	328	6.5912	2.182e-11
ENSG00000130584	ZBTB46	20	62365019	62472597	555	6.5819	2.3229e-11
ENSG00000100410	PHF5A	22	41845721	41874729	70	6.578	2.3836e-11
ENSG00000011295	TTC19	17	15892694	15958329	195	6.5766	2.4066e-11
ENSG00000255524	NPIPB8	16	28638975	28680003	55	6.5755	2.4253e-11
ENSG00000127124	HIVEP3	1	41962036	42511596	1916	6.5741	2.4469e-11
ENSG00000155090	KLF10	8	103651007	103678130	117	6.5737	2.4538e-11
ENSG00000214941	ZSWIM7	17	15869874	15913031	155	6.5695	2.5249e-11
ENSG00000138028	CGREF1	2	27311757	27351995	101	6.5593	2.7038e-11
ENSG00000173281	PPP1R3B	8	8983765	9019084	141	6.558	2.7263e-11
ENSG00000177202	SPACA4	19	49100000	49120970	74	6.5535	2.8111e-11
ENSG00000104112	SCG3	15	51963550	52023223	212	6.5372	3.1335e-11
ENSG00000215440	NPEPL1	20	57254187	57304294	241	6.5313	3.2597e-11
ENSG00000164849	GPR146	7	1074212	1108897	246	6.5186	3.5486e-11
ENSG00000165923	AGBL2	11	47671143	47746941	225	6.5027	3.9457e-11
ENSG00000134780	DAGLA	11	61437905	61524473	232	6.501	3.9906e-11
ENSG00000125510	OPRL1	20	62701526	62741996	157	6.4985	4.056e-11
ENSG00000117020	AKT3	1	243641535	244024381	738	6.4964	4.1137e-11
ENSG00000106244	PDAP1	7	98979671	99016452	88	6.4941	4.1777e-11
ENSG00000225614	ZNF469	16	88483879	88517165	131	6.494	4.1805e-11
ENSG00000188315	C3orf62	3	49296035	49325342	47	6.48	4.5865e-11
ENSG00000198586	TLK1	2	171837333	172097824	856	6.4764	4.6953e-11
ENSG00000122483	CCDC18	1	93635476	93754287	394	6.4732	4.797e-11
ENSG00000105523	FAM83E	19	49094067	49128111	131	6.4714	4.8543e-11
ENSG00000186635	ARAP1	11	72386114	72514644	427	6.4689	4.9369e-11
ENSG00000160688	FLAD1	1	154945814	154975587	47	6.4643	5.0869e-11
ENSG00000172404	DNAJB7	22	41245553	41268130	41	6.4623	5.1558e-11
ENSG00000167074	TEF	22	41753337	41805330	131	6.4575	5.3236e-11
ENSG00000178057	NDUFAF3	3	49047892	49070928	26	6.451	5.5553e-11
ENSG00000159915	ZNF233	19	44744318	44789470	136	6.4507	5.567e-11
ENSG00000030066	NUP160	11	47789639	47880107	287	6.4493	5.6181e-11
ENSG00000158517	NCF1	7	74178309	74213659	53	6.4475	5.6863e-11
ENSG00000124181	PLCG1	20	39755600	39821629	150	6.4439	5.8238e-11
ENSG00000174871	CNIH2	11	66035661	66062772	58	6.4407	5.9446e-11
ENSG00000163352	LENEP	1	154956062	154976791	40	6.4406	5.9487e-11
ENSG00000166997	CNPY4	7	99707236	99733134	54	6.4341	6.2117e-11
ENSG00000100413	POLR3H	22	41911808	41950610	101	6.4299	6.385e-11
ENSG00000177464	GPR4	19	46083022	46115466	104	6.4263	6.5356e-11
ENSG00000142168	SOD1	21	33021935	33051244	87	6.4245	6.6162e-11
ENSG00000066651	TRMT11	6	126297576	126370422	96	6.4181	6.9003e-11
ENSG00000115677	HDLBP	2	242156679	242266476	460	6.4123	7.1659e-11
ENSG00000100147	CCDC134	22	42186683	42232303	144	6.4119	7.1877e-11
ENSG00000174903	RAB1B	11	66026004	66054963	59	6.4112	7.2176e-11
ENSG00000090273	NUDC	1	27216729	27283353	130	6.4047	7.5309e-11
ENSG00000260238	PMF1-BGLAP	1	156172773	156223123	158	6.4045	7.5412e-11
ENSG00000116641	DOCK7	1	62910399	63163969	498	6.3931	8.1296e-11
ENSG00000196993	NPIPB9	16	28753108	28794128	30	6.3918	8.1981e-11
ENSG00000267114	CTB-129P6.11	19	45443301	45467264	120	6.3915	8.2125e-11
ENSG00000064999	ANKS1A	6	34847042	35069179	284	6.3908	8.2487e-11
ENSG00000115053	NCL	2	232308242	232358352	215	6.3876	8.4269e-11
ENSG00000165029	ABCA1	9	107533283	107700518	907	6.3802	8.8424e-11
ENSG00000164061	BSN	3	49581922	49718978	248	6.3797	8.8729e-11
ENSG00000263002	ZNF234	19	44635710	44673156	123	6.379	8.9143e-11
ENSG00000173421	CCDC36	3	49225861	49305537	146	6.3777	8.9861e-11
ENSG00000111276	CDKN1B	12	12857992	12885305	84	6.3731	9.2652e-11
ENSG00000177511	ST8SIA3	18	55008044	55048962	123	6.3724	9.3063e-11
ENSG00000173207	CKS1B	1	154937129	154961725	35	6.3672	9.6229e-11
ENSG00000060642	PIGV	1	27103963	27134889	41	6.3662	9.6883e-11
ENSG00000114648	KLHL18	3	47314407	47398306	120	6.3647	9.7825e-11
ENSG00000160783	PMF1	1	156172784	156222874	156	6.3616	9.9822e-11
ENSG00000196381	ZNF781	19	38148652	38193223	130	6.3565	1.0322e-10
ENSG00000115694	STK25	2	242422089	242459145	138	6.3447	1.114e-10
ENSG00000153827	TRIP12	2	230618554	230797955	344	6.3445	1.1157e-10
ENSG00000110536	PTPMT1	11	47576982	47605013	63	6.3432	1.1249e-10
ENSG00000111911	HINT3	6	126267927	126311387	93	6.3389	1.1568e-10
ENSG00000066382	MPPED2	11	30396040	30618419	761	6.3331	1.2013e-10
ENSG00000197249	SERPINA1	14	94833084	94867030	199	6.3328	1.2038e-10
ENSG00000185561	TLCD2	17	1601064	1623732	85	6.329	1.2336e-10
ENSG00000172346	CSDC2	22	41946767	41983745	98	6.3196	1.311e-10
ENSG00000225399	RP11-3B7.1	3	49287518	49308744	31	6.3191	1.3157e-10
ENSG00000188322	SBK1	16	28293840	28345170	122	6.3157	1.3443e-10
ENSG00000255098	RP11-481A20.11	8	11860545	11883043	124	6.3141	1.3586e-10
ENSG00000184828	ZBTB7C	18	45543044	45947123	1855	6.314	1.3595e-10
ENSG00000269624	AL138847.1	1	63063437	63085249	29	6.3018	1.471e-10
ENSG00000130429	ARPC1B	7	98961872	99002424	128	6.3017	1.4721e-10
ENSG00000114349	GNAT1	3	50219045	50243949	59	6.2999	1.4894e-10
ENSG00000122591	FAM126A	7	22970878	23063749	346	6.2979	1.5084e-10
ENSG00000155511	GRIA1	5	152859175	153203429	1634	6.292	1.5665e-10
ENSG00000175707	C1orf172	1	27266053	27296897	46	6.2875	1.6133e-10
ENSG00000132855	ANGPTL3	1	63053158	63081830	34	6.2871	1.6173e-10
ENSG00000142949	PTPRF	1	43980858	44099343	398	6.2865	1.6234e-10
ENSG00000179588	ZFPM1	16	88509725	88613424	532	6.2851	1.6381e-10
ENSG00000143033	MTF2	1	93534792	93614638	202	6.2849	1.6404e-10
ENSG00000197530	MIB2	1	1540795	1575990	95	6.2839	1.651e-10
ENSG00000117505	DR1	1	93801445	93845055	130	6.2823	1.6685e-10
ENSG00000120784	ZFP30	19	38094650	38193238	269	6.2784	1.7098e-10
ENSG00000175920	DOK7	4	3455033	3513200	467	6.2737	1.7625e-10
ENSG00000095713	CRTAC1	10	99614757	99800585	463	6.2718	1.7845e-10
ENSG00000175619	OR4B1	11	48228344	48249314	93	6.2676	1.8335e-10
ENSG00000151418	ATP6V1G3	1	198482352	198520075	112	6.2663	1.8488e-10
ENSG00000071054	MAP4K4	2	102303312	102521149	588	6.26	1.9249e-10
ENSG00000114650	SCAP	3	47445203	47528616	124	6.2578	1.9523e-10
ENSG00000171045	TSNARE1	8	143283441	143494601	1114	6.2543	1.9959e-10
ENSG00000124678	TCP11	6	35075848	35126387	233	6.2518	2.029e-10
ENSG00000186205	MARC1	1	220950101	220997735	317	6.2497	2.0565e-10
ENSG00000176046	NUPR1	16	28538606	28560495	84	6.2424	2.1549e-10
ENSG00000164062	APEH	3	49701435	49731396	50	6.2387	2.2059e-10
ENSG00000148400	NOTCH1	9	139378896	139450314	277	6.2374	2.2246e-10
ENSG00000180592	SKIDA1	10	21792407	21824611	41	6.2364	2.2386e-10
ENSG00000183864	TOB2	22	41819496	41853027	84	6.2351	2.257e-10
ENSG00000120913	PDLIM2	8	22425792	22465538	127	6.2326	2.2932e-10
ENSG00000143126	CELSR2	1	109782641	109828372	170	6.2322	2.2997e-10
ENSG00000100401	RANGAP1	22	41631615	41692255	157	6.2299	2.3331e-10
ENSG00000133574	GIMAP4	7	150254365	150281041	175	6.2297	2.3368e-10
ENSG00000214309	MBLAC1	7	99714317	99736118	48	6.2255	2.3994e-10
ENSG00000255974	CYP2A6	19	41339443	41366352	142	6.2176	2.5236e-10
ENSG00000162607	USP1	1	62891968	62927475	98	6.2141	2.5803e-10
ENSG00000260300	RP11-505K9.4	16	83931738	83995058	476	6.2138	2.5855e-10
ENSG00000164535	DAGLB	7	6438757	6533821	471	6.2079	2.6843e-10
ENSG00000073060	SCARB1	12	125251402	125377214	541	6.2065	2.7092e-10
ENSG00000189164	ZNF527	19	37851963	37893968	97	6.2051	2.7325e-10
ENSG00000167085	PHB	17	47471414	47502246	121	6.2036	2.7591e-10
ENSG00000174996	KLC2	11	66014765	66045331	70	6.202	2.7871e-10
ENSG00000225940	AC022431.2	5	55797394	55912059	619	6.2016	2.7953e-10
ENSG00000125746	EML2	19	46100252	46158887	213	6.2003	2.8173e-10
ENSG00000160870	CYP3A7	7	99292660	99342819	120	6.1939	2.935e-10
ENSG00000112541	PDE10A	6	165730776	166410091	3266	6.1923	2.9643e-10
ENSG00000198182	ZNF607	19	38177264	38220691	121	6.188	3.0476e-10
ENSG00000172650	AGAP5	10	75424033	75467639	50	6.1827	3.1513e-10
ENSG00000164404	GDF9	5	132186873	132212576	72	6.1801	3.2032e-10
ENSG00000167077	MEI1	22	42085503	42205460	429	6.175	3.309e-10
ENSG00000188186	LAMTOR4	7	99736530	99763567	52	6.1671	3.4771e-10
ENSG00000168496	FEN1	11	61550109	61574716	42	6.1596	3.6453e-10
ENSG00000258817	OR4C13	11	49963943	49984971	102	6.1554	3.7442e-10
ENSG00000267552	CTD-2528L19.4	19	38170766	38220089	146	6.1546	3.7633e-10
ENSG00000146826	C7orf43	7	99742043	99766338	47	6.1469	3.9501e-10
ENSG00000133961	NUMB	14	73731815	73940348	849	6.1469	3.9505e-10
ENSG00000163660	CCNL1	3	156854297	156888549	133	6.1425	4.0613e-10
ENSG00000153093	ACOXL	2	111480150	111885799	1476	6.1404	4.1147e-10
ENSG00000164405	UQCRQ	5	132192252	132213723	63	6.14	4.1264e-10
ENSG00000068489	PRR11	17	57222860	57292066	156	6.1357	4.2395e-10
ENSG00000154027	AK5	1	77737736	78035651	1482	6.1356	4.2415e-10
ENSG00000248235	AC037459.4	8	22436787	22469597	104	6.1332	4.3052e-10
ENSG00000251503	APITD1-CORT	1	10480159	10522210	170	6.1316	4.3507e-10
ENSG00000175279	APITD1	1	10480159	10522210	170	6.1316	4.3507e-10
ENSG00000198900	TOP1	20	39647458	39763127	272	6.1315	4.3532e-10
ENSG00000248333	CDK11B	1	1560603	1600473	109	6.1258	4.5125e-10
ENSG00000182628	SKA2	17	57177312	57242630	114	6.1172	4.7614e-10
ENSG00000204764	RANBP17	5	170278874	170737019	1146	6.1115	4.9338e-10
ENSG00000171444	MCC	5	112347796	112834527	2544	6.1112	4.9443e-10
ENSG00000103426	CORO7-PAM16	16	4380252	4480495	318	6.1097	4.9907e-10
ENSG00000095015	MAP3K1	5	56101401	56201979	359	6.1086	5.0244e-10
ENSG00000105705	SUGP1	19	19376827	19441653	201	6.1049	5.1443e-10
ENSG00000162599	NFIA	1	61320931	61938465	2086	6.1034	5.1905e-10
ENSG00000134824	FADS2	11	61550452	61644826	276	6.1007	5.2818e-10
ENSG00000272916	RP11-574K11.31	10	75546272	75581409	52	6.1002	5.2976e-10
ENSG00000160049	DFFA	1	10506579	10542583	99	6.0976	5.3847e-10
ENSG00000185022	MAFF	22	38587889	38622518	142	6.0928	5.5492e-10
ENSG00000153214	TMEM87B	2	112802800	112886895	314	6.0919	5.5799e-10
ENSG00000160799	CCDC12	3	46953216	47033500	148	6.0885	5.6988e-10
ENSG00000268856	AP001579.1	21	46482796	46502927	106	6.0844	5.8459e-10
ENSG00000172977	KAT5	11	65469467	65497075	116	6.0808	5.9802e-10
ENSG00000180479	ZNF571	19	38035684	38095673	158	6.0789	6.0489e-10
ENSG00000221954	OR4C12	11	49993009	50014071	85	6.0788	6.0549e-10
ENSG00000076201	PTPN23	3	47412501	47464931	74	6.0775	6.1046e-10
ENSG00000172922	RNASEH2C	11	65472367	65498418	107	6.0772	6.1164e-10
ENSG00000214944	ARHGEF28	5	72911983	73247818	1298	6.0767	6.135e-10
ENSG00000101216	GMEB2	20	62208955	62268394	311	6.0745	6.2201e-10
ENSG00000063180	CA11	19	49131199	49159569	80	6.0741	6.2326e-10
ENSG00000126091	ST3GAL3	1	44161495	44406831	791	6.0722	6.3092e-10
ENSG00000175544	CABP4	11	67209877	67236699	58	6.0637	6.6525e-10
ENSG00000197093	GAL3ST4	7	99746867	99776373	52	6.062	6.7239e-10
ENSG00000158092	NCK1	3	136571050	136678665	343	6.0606	6.7797e-10
ENSG00000175602	CCDC85B	11	65647875	65669105	67	6.0515	7.1745e-10
ENSG00000166526	ZNF3	7	99651656	99690171	81	6.0478	7.3417e-10
ENSG00000162433	AK4	1	65603232	65707828	373	6.042	7.6093e-10
ENSG00000166507	NDST2	10	75551669	75581589	48	6.0392	7.7427e-10
ENSG00000131470	PSMC3IP	17	40714333	40739849	62	6.039	7.7529e-10
ENSG00000171817	ZNF540	19	38032308	38114998	207	6.0374	7.8312e-10
ENSG00000221838	AP4M1	7	99689172	99717968	79	6.026	8.4053e-10
ENSG00000153832	FBXO36	2	230777018	230887825	239	6.0238	8.5176e-10
ENSG00000108784	NAGLU	17	40678190	40706467	101	6.0236	8.5301e-10
ENSG00000138080	EMILIN1	2	27291435	27319271	48	6.0225	8.5867e-10
ENSG00000166529	ZSCAN21	7	99637390	99672661	79	6.0219	8.6195e-10
ENSG00000172663	TMEM134	11	67221824	67246743	49	6.0144	9.0251e-10
ENSG00000136238	RAC1	7	6404154	6453608	301	6.0072	9.435e-10
ENSG00000137478	FCHSD2	11	72537790	72863306	638	6.0067	9.4648e-10
ENSG00000100138	NHP2L1	22	42059934	42096508	128	6.0046	9.5895e-10
ENSG00000117713	ARID1A	1	27012524	27118595	188	6.0039	9.6329e-10
ENSG00000173334	TRIB1	8	126432563	126460647	86	6.0028	9.6974e-10
ENSG00000269104	AL035681.1	22	41675388	41695686	54	5.9988	9.9366e-10
ENSG00000175514	GPR152	11	67208772	67230200	48	5.9967	1.0065e-09
ENSG00000114861	FOXP1	3	70993844	71643140	1996	5.9947	1.0191e-09
ENSG00000172500	FIBP	11	65641212	65666010	82	5.9829	1.0963e-09
ENSG00000173039	RELA	11	65411067	65440565	67	5.9803	1.1136e-09
ENSG00000149115	TNKS1BP1	11	57057112	57102426	156	5.9786	1.1251e-09
ENSG00000106635	BCL7B	7	72940686	72982332	91	5.9783	1.1273e-09
ENSG00000177710	SLC35G5	8	11178397	11199717	94	5.9775	1.133e-09
ENSG00000086205	FOLH1	11	49158187	49240222	340	5.9731	1.164e-09
ENSG00000172199	OR8U1	11	56133100	56154029	96	5.9682	1.1997e-09
ENSG00000182053	TRIM49B	11	49040504	49069579	144	5.9676	1.2035e-09
ENSG00000088727	KIF9	3	47259516	47334941	127	5.9672	1.2071e-09
ENSG00000139613	SMARCC2	12	56546767	56593351	58	5.9599	1.2622e-09
ENSG00000138315	OIT3	10	74643339	74702791	72	5.9598	1.2629e-09
ENSG00000105221	AKT2	19	40726224	40801443	194	5.9584	1.2734e-09
ENSG00000174943	KCTD13	16	29906333	29948356	83	5.9578	1.2782e-09
ENSG00000189079	ARID2	12	46113448	46311823	256	5.9568	1.286e-09
ENSG00000106261	ZKSCAN1	7	99603204	99649312	101	5.9566	1.2874e-09
ENSG00000133884	DPF2	11	65091225	65130720	93	5.9565	1.2886e-09
ENSG00000149485	FADS1	11	61557099	61606790	110	5.9553	1.2982e-09
ENSG00000172464	OR5AP2	11	56398942	56419947	81	5.9503	1.3385e-09
ENSG00000167971	CASKIN1	16	2217184	2256526	79	5.9448	1.3838e-09
ENSG00000111249	CUX2	12	111461828	111798358	643	5.9441	1.3896e-09
ENSG00000132874	SLC14A2	18	42782960	43273072	2204	5.9427	1.4021e-09
ENSG00000164081	TEX264	3	51686709	51748339	76	5.9356	1.4635e-09
ENSG00000158321	AUTS2	7	69053905	70268054	3583	5.9327	1.4904e-09
ENSG00000162702	ZNF281	1	200364068	200389184	67	5.93	1.5144e-09
ENSG00000063177	RPL18	19	49108585	49132793	65	5.9288	1.5262e-09
ENSG00000172543	CTSW	11	65637280	65661212	68	5.9272	1.5407e-09
ENSG00000185896	LAMP1	13	113941556	113987987	56	5.9272	1.5409e-09
ENSG00000196353	CPNE4	3	131242399	132014254	4085	5.9188	1.6217e-09
ENSG00000014138	POLA2	11	65019233	65083060	109	5.9178	1.6317e-09
ENSG00000168917	SLC35G2	3	136527489	136584734	208	5.9176	1.6335e-09
ENSG00000117298	ECE1	1	21533740	21681997	557	5.9166	1.6434e-09
ENSG00000108788	MLX	17	40709086	40735257	73	5.9165	1.6445e-09
ENSG00000174939	ASPHD1	16	29901696	29941185	78	5.9107	1.7029e-09
ENSG00000119408	NEK6	9	127009885	127125586	374	5.9075	1.7367e-09
ENSG00000158113	LRRC43	12	122642285	122698018	201	5.9073	1.7389e-09
ENSG00000143545	RAB13	1	153944127	153968834	52	5.9068	1.7437e-09
ENSG00000197381	ADARB1	21	46483768	46656478	720	5.9055	1.7577e-09
ENSG00000135269	TES	7	115840547	115908837	306	5.9052	1.7607e-09
ENSG00000143363	PRUNE	1	150970896	151018189	208	5.899	1.8282e-09
ENSG00000157884	CIB4	2	26794070	26874236	270	5.8978	1.8414e-09
ENSG00000037749	MFAP3	5	153408466	153610038	792	5.8964	1.858e-09
ENSG00000109320	NFKB1	4	103412486	103548459	412	5.8963	1.8592e-09
ENSG00000177352	CCDC71	3	49189968	49213754	37	5.8921	1.9062e-09
ENSG00000164080	RAD54L2	3	51565160	51712683	194	5.8915	1.9139e-09
ENSG00000258740	RP11-293M10.1	14	75695319	75745986	156	5.8908	1.922e-09
ENSG00000170099	SERPINA6	14	94760585	94799731	181	5.8893	1.9389e-09
ENSG00000105963	ADAP1	7	927540	1005043	455	5.8883	1.951e-09
ENSG00000072364	AFF4	5	132201071	132309326	339	5.8868	1.9685e-09
ENSG00000008869	HEATR5B	2	37185526	37321485	539	5.885	1.9903e-09
ENSG00000143578	CREB3L4	1	153930010	153956839	44	5.878	2.0767e-09
ENSG00000085415	SEH1L	18	12937132	12997535	230	5.8767	2.0922e-09
ENSG00000108175	ZMIZ1	10	80818792	81086276	1116	5.8764	2.0968e-09
ENSG00000170608	FOXA3	19	46357247	46387055	131	5.8669	2.2204e-09
ENSG00000213995	CARKD	13	111257881	111302340	259	5.8662	2.2298e-09
ENSG00000100162	CENPM	22	42324725	42353168	123	5.8652	2.2435e-09
ENSG00000174957	OR5J2	11	55934094	55955032	70	5.8624	2.2807e-09
ENSG00000176986	SEC24C	10	75494120	75541919	89	5.8579	2.3435e-09
ENSG00000115806	GORASP2	2	171774974	171833639	181	5.8562	2.3674e-09
ENSG00000153820	SPHKAP	2	228834666	229056361	964	5.8493	2.4689e-09
ENSG00000197622	CDC42SE1	1	151013447	151052801	127	5.8471	2.5017e-09
ENSG00000135127	CCDC64	12	120417673	120542298	345	5.8467	2.5065e-09
ENSG00000179520	SLC17A8	12	100740857	100825837	291	5.8454	2.5274e-09
ENSG00000163141	BNIPL	1	150999046	151030076	118	5.8426	2.57e-09
ENSG00000183579	ZNRF3	22	29269580	29463475	656	5.8399	2.6111e-09
ENSG00000139579	NABP2	12	56605799	56633638	41	5.8361	2.6718e-09
ENSG00000160685	ZBTB7B	1	154965127	155000998	71	5.8269	2.8229e-09
ENSG00000100399	CHADL	22	41615517	41646938	71	5.8268	2.8244e-09
ENSG00000122515	ZMIZ2	7	44778180	44819477	99	5.8258	2.8426e-09
ENSG00000159228	CBR1	21	37432239	37455464	134	5.8255	2.8475e-09
ENSG00000007402	CACNA2D2	3	50390233	50551675	380	5.8246	2.8628e-09
ENSG00000178397	FAM220A	7	6359040	6398612	213	5.8241	2.8708e-09
ENSG00000262246	CORO7	16	4394543	4485706	287	5.8235	2.8808e-09
ENSG00000075399	VPS9D1	16	89763542	89797394	167	5.8218	2.9103e-09
ENSG00000163050	ADCK3	1	227075237	227185246	428	5.8206	2.9321e-09
ENSG00000205221	VIT	2	36913833	37051935	702	5.8179	2.9793e-09
ENSG00000167380	ZNF226	19	44659226	44692534	94	5.8173	2.9898e-09
ENSG00000204839	MROH6	8	144638357	144665141	155	5.8163	3.0073e-09
ENSG00000204217	BMPR2	2	203231659	203442474	525	5.8151	3.0299e-09
ENSG00000198740	ZNF652	17	47356568	47449835	309	5.8136	3.0565e-09
ENSG00000093167	LRRFIP2	3	37084117	37235180	441	5.811	3.105e-09
ENSG00000122966	CIT	12	120113595	120325095	673	5.8005	3.305e-09
ENSG00000108474	PIGL	17	16110505	16262115	419	5.7995	3.3248e-09
ENSG00000171060	C8orf74	8	10520147	10568103	147	5.7941	3.434e-09
ENSG00000174123	TLR10	4	38763860	38794611	221	5.7857	3.6096e-09
ENSG00000253958	CLDN23	8	8549448	8571616	161	5.7822	3.6871e-09
ENSG00000151150	ANK3	10	61776056	62503248	3241	5.7793	3.7495e-09
ENSG00000245680	ZNF585B	19	37662481	37719055	119	5.7744	3.8625e-09
ENSG00000055211	GINM1	6	149877430	149922884	95	5.7742	3.8663e-09
ENSG00000125449	ARMC7	17	73096047	73136360	143	5.7701	3.9604e-09
ENSG00000104093	DMXL2	15	51729908	51925030	618	5.7648	4.0875e-09
ENSG00000139218	SCAF11	12	46302914	46395903	163	5.7569	4.284e-09
ENSG00000163263	C1orf189	1	154161848	154188809	40	5.7568	4.2864e-09
ENSG00000213996	TM6SF2	19	19365173	19394200	114	5.7554	4.3206e-09
ENSG00000267534	S1PR2	19	10324520	10351948	85	5.7553	4.3254e-09
ENSG00000125740	FOSB	19	45961253	45988437	144	5.7547	4.3402e-09
ENSG00000213672	NCKIPSD	3	48691364	48733797	81	5.7428	4.6551e-09
ENSG00000164406	LEAP2	5	132198014	132220738	70	5.7405	4.7197e-09
ENSG00000139540	SLC39A5	12	56613833	56641630	41	5.7401	4.7317e-09
ENSG00000167383	ZNF229	19	44911685	44962766	314	5.7375	4.8056e-09
ENSG00000155792	DEPTOR	8	120875957	121073152	1057	5.7358	4.8519e-09
ENSG00000163564	PYHIN1	1	158890586	158956844	256	5.7338	4.9101e-09
ENSG00000134905	CARS2	13	111283759	111375950	485	5.73	5.0207e-09
ENSG00000105197	TIMM50	19	39961052	39994422	138	5.7299	5.0236e-09
ENSG00000153982	GDPD1	17	57287828	57363328	189	5.7293	5.0427e-09
ENSG00000234906	APOC2	19	45439243	45462822	121	5.7272	5.1058e-09
ENSG00000257411	RP11-603J24.9	12	56485115	56513073	61	5.7244	5.1904e-09
ENSG00000143458	GABPB2	1	151033054	151108018	259	5.7183	5.3802e-09
ENSG00000175634	RPS6KB2	11	67185931	67212872	54	5.7178	5.3946e-09
ENSG00000063176	SPHK2	19	49112548	49143974	89	5.7178	5.3958e-09
ENSG00000111328	CDK2AP1	12	123735528	123766881	140	5.7163	5.4431e-09
ENSG00000089094	KDM2B	12	121856900	122028920	434	5.7094	5.6685e-09
ENSG00000143443	C1orf56	1	151010216	151034462	69	5.7068	5.7544e-09
ENSG00000188283	ZNF383	19	37698828	37744828	101	5.7029	5.8895e-09
ENSG00000160741	CRTC2	1	153910145	153941101	49	5.7018	5.927e-09
ENSG00000184208	C22orf46	22	42074943	42104140	102	5.701	5.9548e-09
ENSG00000213445	SIPA1	11	65395568	65428401	64	5.7	5.9898e-09
ENSG00000174576	NPAS4	11	66178475	66204178	59	5.6999	5.9936e-09
ENSG00000164330	EBF1	5	158112928	158536769	1194	5.6976	6.0737e-09
ENSG00000188549	C15orf52	15	40613653	40643168	111	5.6941	6.2014e-09
ENSG00000236980	C3orf84	3	49205065	49239291	62	5.6903	6.3422e-09
ENSG00000164403	SHROOM1	5	132147833	132176590	42	5.6901	6.349e-09
ENSG00000100239	PPP6R2	22	50771733	50893514	601	5.6892	6.3827e-09
ENSG00000172818	OVOL1	11	65544493	65574690	107	5.6871	6.4607e-09
ENSG00000172725	CORO1B	11	67195519	67221292	55	5.6869	6.469e-09
ENSG00000136240	KDELR2	7	6475584	6533873	257	5.6859	6.5071e-09
ENSG00000099219	ERMP1	9	5755076	5843117	285	5.683	6.6158e-09
ENSG00000172845	SP3	2	174761187	174840430	358	5.6814	6.6803e-09
ENSG00000143552	NUP210L	1	153955161	154137592	372	5.6812	6.686e-09
ENSG00000104859	CLASRP	19	45532298	45584214	111	5.6806	6.7093e-09
ENSG00000265303	CTD-2510F5.6	17	57264927	57302587	97	5.6727	7.0285e-09
ENSG00000088538	DOCK3	3	50702672	51431629	1775	5.6723	7.0447e-09
ENSG00000258247	RP11-167N24.6	12	95760984	95784672	135	5.6704	7.1244e-09
ENSG00000160392	C19orf47	19	40815443	40864434	146	5.6684	7.2088e-09
ENSG00000167840	ZNF232	17	4998836	5036411	141	5.6641	7.3913e-09
ENSG00000111725	PRKAB1	12	120095558	120129435	67	5.6578	7.6676e-09
ENSG00000256391	SDIM1	6	166297330	166319725	197	5.6566	7.7197e-09
ENSG00000110395	CBL	11	119066752	119188859	210	5.6564	7.7269e-09
ENSG00000172995	ARPP21	3	35670437	35845988	525	5.6516	7.9472e-09
ENSG00000107036	KIAA1432	9	5619025	5786557	623	5.6512	7.9671e-09
ENSG00000141378	PTRH2	17	57741997	57794987	108	5.6509	7.9824e-09
ENSG00000157404	KIT	4	55514085	55616881	352	5.6487	8.0847e-09
ENSG00000185917	SETD4	21	37396839	37461687	299	5.6461	8.2074e-09
ENSG00000198952	SMG5	1	156209015	156262620	155	5.6456	8.2301e-09
ENSG00000196437	ZNF569	19	37892057	37970177	183	5.6435	8.3318e-09
ENSG00000160796	NBEAL2	3	47011173	47061193	100	5.637	8.6519e-09
ENSG00000090932	DLL3	19	39979535	40009121	104	5.632	8.9079e-09
ENSG00000160801	PTH1R	3	46909236	46955287	111	5.6239	9.3336e-09
ENSG00000101639	CEP192	18	12981361	13135051	631	5.6224	9.4146e-09
ENSG00000131482	G6PC	17	41042814	41075386	84	5.6224	9.4186e-09
ENSG00000075151	EIF4G3	1	21122963	21513377	1060	5.6223	9.4207e-09
ENSG00000141699	FAM134C	17	40721531	40772641	135	5.6212	9.4842e-09
ENSG00000082701	GSK3B	3	119530170	119823264	767	5.6209	9.4974e-09
ENSG00000171827	ZNF570	19	37948487	37986260	84	5.6205	9.5179e-09
ENSG00000055163	CYFIP2	5	156683089	156832606	577	5.6186	9.624e-09
ENSG00000136381	IREB2	15	78719773	78803798	242	5.616	9.7715e-09
ENSG00000189339	SLC35E2B	1	1582939	1634167	161	5.6151	9.82e-09
ENSG00000181666	HKR1	19	37793739	37870267	221	5.614	9.8852e-09
ENSG00000115808	STRN	2	37060783	37203615	515	5.6089	1.0181e-08
ENSG00000128604	IRF5	7	128567666	128600089	125	5.6084	1.0211e-08
ENSG00000102763	VWA8	13	42130973	42545256	1488	5.6081	1.0229e-08
ENSG00000241852	C8orf58	8	22447114	22471663	70	5.6051	1.0406e-08
ENSG00000185909	KLHDC8B	3	49199044	49223917	42	5.6045	1.0441e-08
ENSG00000182329	AC079354.1	2	202927978	203072585	490	5.6043	1.0453e-08
ENSG00000163832	ELP6	3	47527130	47565251	88	5.6035	1.0501e-08
ENSG00000181555	SETD2	3	47047919	47215457	329	5.6024	1.0568e-08
ENSG00000177469	PTRF	17	40544470	40585535	158	5.6014	1.0633e-08
ENSG00000125531	C20orf195	20	62174373	62198061	101	5.6012	1.0645e-08
ENSG00000105701	FKBP8	19	18632561	18664887	93	5.6001	1.0711e-08
ENSG00000072682	P4HA2	5	131517531	131641008	465	5.5949	1.104e-08
ENSG00000133056	PIK3C2B	1	204381756	204473852	347	5.5947	1.1048e-08
ENSG00000185926	OR4C46	11	51505282	51526211	137	5.5944	1.1072e-08
ENSG00000066135	KDM4A	1	44105829	44181186	196	5.5939	1.1102e-08
ENSG00000196235	SUPT5H	19	39916796	39977310	271	5.5936	1.112e-08
ENSG00000255012	OR5M1	11	56370031	56390978	72	5.5929	1.1165e-08
ENSG00000148660	CAMK2G	10	75562259	75644343	145	5.5909	1.1298e-08
ENSG00000118473	SGIP1	1	66989066	67223982	1040	5.5895	1.1384e-08
ENSG00000131910	NR0B2	1	27227980	27250457	60	5.5852	1.167e-08
ENSG00000062282	DGAT2	11	75460557	75522579	120	5.5792	1.2081e-08
ENSG00000100417	PMM1	22	41962898	41995894	83	5.574	1.2451e-08
ENSG00000196975	ANXA4	2	69861557	70063596	575	5.5714	1.2636e-08
ENSG00000133059	DSTYK	1	205101632	205190727	304	5.568	1.2886e-08
ENSG00000143369	ECM1	1	150470538	150496265	92	5.5653	1.3083e-08
ENSG00000176490	DIRAS1	19	2704565	2731416	146	5.5638	1.3196e-08
ENSG00000228594	C1orf233	1	1523392	1545476	92	5.5637	1.3209e-08
ENSG00000214655	ZSWIM8	10	75535340	75571551	46	5.5604	1.346e-08
ENSG00000149635	OCSTAMP	20	45159585	45189213	89	5.557	1.3723e-08
ENSG00000181852	RNF41	12	56588285	56625717	50	5.5568	1.374e-08
ENSG00000141505	ASGR1	17	7066750	7092883	97	5.5566	1.3756e-08
ENSG00000175592	FOSL1	11	65649520	65678044	85	5.5565	1.3763e-08
ENSG00000181698	OR5T1	11	56033029	56054146	82	5.5523	1.4096e-08
ENSG00000176903	PNMA1	14	74168494	74191128	88	5.552	1.4122e-08
ENSG00000204682	CASC10	10	21771587	21796191	37	5.5489	1.4376e-08
ENSG00000142186	SCYL1	11	65282548	65316175	57	5.5469	1.454e-08
ENSG00000088543	C3orf18	3	50585462	50618458	66	5.5468	1.4551e-08
ENSG00000167447	SMG8	17	57276761	57302608	68	5.5464	1.4578e-08
ENSG00000178882	FAM101A	12	124447788	124810570	1482	5.5452	1.468e-08
ENSG00000077097	TOP2B	3	25629475	25716398	235	5.5369	1.5395e-08
ENSG00000138190	EXOC6	10	94580935	94829250	859	5.5368	1.5402e-08
ENSG00000167384	ZNF180	19	44969854	45014576	275	5.5353	1.5538e-08
ENSG00000178878	APOLD1	12	12868851	12992909	502	5.533	1.5738e-08
ENSG00000095951	HIVEP1	6	11998995	12175232	601	5.5309	1.5934e-08
ENSG00000184924	PTRHD1	2	25002603	25026251	103	5.5307	1.5949e-08
ENSG00000092841	MYL6	12	56541945	56567280	34	5.5278	1.6213e-08
ENSG00000170515	PA2G4	12	56488103	56517691	57	5.5211	1.6843e-08
ENSG00000173209	AHSA2	2	61394553	61428338	103	5.5146	1.7482e-08
ENSG00000055044	NOP58	2	203120439	203178389	144	5.5128	1.7661e-08
ENSG00000181036	FCRL6	1	159760301	159796041	134	5.5042	1.8538e-08
ENSG00000214022	REPIN1	7	150055278	150081133	93	5.4976	1.9252e-08
ENSG00000181718	OR5T2	11	55989490	56010737	78	5.4968	1.9339e-08
ENSG00000131480	AOC2	17	40986617	41012724	22	5.4966	1.9357e-08
ENSG00000078804	TP53INP2	20	33282094	33311243	69	5.4949	1.9542e-08
ENSG00000166508	MCM7	7	99680351	99709563	83	5.4879	2.0332e-08
ENSG00000157322	CLEC18A	16	69974810	70008141	95	5.481	2.1147e-08
ENSG00000213402	PTPRCAP	11	67192981	67215538	46	5.4807	2.1178e-08
ENSG00000181019	NQO1	16	69730899	69770854	131	5.4797	2.13e-08
ENSG00000112715	VEGFA	6	43727921	43764224	111	5.4733	2.2088e-08
ENSG00000172457	OR9G4	11	56500303	56521287	93	5.4687	2.2669e-08
ENSG00000142655	PEX14	1	10522345	10700815	552	5.4671	2.2876e-08
ENSG00000135469	COQ10A	12	56650642	56674750	43	5.4637	2.3321e-08
ENSG00000065057	NTHL1	16	2079816	2107867	69	5.4585	2.4009e-08
ENSG00000174942	OR5R1	11	56174734	56195708	111	5.4558	2.4381e-08
ENSG00000173825	TIGD3	11	65112238	65135084	53	5.4506	2.51e-08
ENSG00000178567	EPM2AIP1	3	37017357	37044795	72	5.4503	2.5141e-08
ENSG00000149507	OOSP2	11	59797748	59825517	93	5.4478	2.5494e-08
ENSG00000162676	GFI1	1	92930319	92962433	95	5.446	2.5764e-08
ENSG00000104903	LYL1	19	13199847	13223975	52	5.4448	2.593e-08
ENSG00000233538	AC017104.2	2	232306906	232327864	78	5.4409	2.6508e-08
ENSG00000008441	NFIX	19	13096422	13219610	264	5.4367	2.7144e-08
ENSG00000162104	ADCY9	16	3993388	4176186	894	5.4321	2.7843e-08
ENSG00000160785	SLC25A44	1	156153880	156192587	114	5.4316	2.7924e-08
ENSG00000183955	SETD8	12	123858320	123903905	149	5.429	2.8339e-08
ENSG00000157388	CACNA1D	3	53518683	53857760	1152	5.4284	2.8429e-08
ENSG00000107854	TNKS2	10	93548069	93635033	284	5.4263	2.8768e-08
ENSG00000136485	DCAF7	17	61617822	61681639	91	5.4261	2.8806e-08
ENSG00000196419	XRCC6	22	42007123	42070044	167	5.4241	2.9124e-08
ENSG00000213190	MLLT11	1	151020234	151050970	89	5.4174	3.0232e-08
ENSG00000105738	SIPA1L3	19	38387868	38709012	1157	5.4157	3.0533e-08
ENSG00000153487	ING1	13	111355083	111383421	106	5.4077	3.1925e-08
ENSG00000196562	SULF2	20	46275092	46425360	745	5.4061	3.2211e-08
ENSG00000139645	ANKRD52	12	56621591	56662175	64	5.4044	3.2509e-08
ENSG00000148943	LIN7C	11	27506123	27538320	86	5.4041	3.2563e-08
ENSG00000100418	DESI1	22	41984032	42027100	102	5.402	3.295e-08
ENSG00000168140	VASN	16	4411849	4443529	99	5.4015	3.3035e-08
ENSG00000183086	GATSL1	7	74369083	74448803	31	5.4012	3.3101e-08
ENSG00000183741	CBX6	22	39247455	39278319	92	5.3994	3.3431e-08
ENSG00000152404	CWF19L2	11	107187071	107338572	786	5.3985	3.3598e-08
ENSG00000143614	GATAD2B	1	153767201	153905451	337	5.3967	3.3948e-08
ENSG00000076242	MLH1	3	37024823	37117380	278	5.3962	3.4025e-08
ENSG00000101407	TTI1	20	36601409	36671870	157	5.3962	3.4037e-08
ENSG00000170684	ZNF296	19	45564758	45589846	85	5.3956	3.4143e-08
ENSG00000186838	SELV	19	39995753	40021326	87	5.3935	3.4546e-08
ENSG00000174428	GTF2IRD2B	7	74498364	74575623	78	5.3916	3.4919e-08
ENSG00000147813	NAPRT1	8	144646955	144670819	134	5.3897	3.5285e-08
ENSG00000139990	DCAF5	14	69507598	69629867	317	5.3889	3.5452e-08
ENSG00000134363	FST	5	52766239	52792964	127	5.3872	3.5782e-08
ENSG00000175336	APOF	12	56744353	56766607	27	5.3855	3.6128e-08
ENSG00000062485	CS	12	56655483	56704176	109	5.3852	3.6173e-08
ENSG00000068137	PLEKHH3	17	40809932	40839048	65	5.3849	3.625e-08
ENSG00000068120	COASY	17	40703485	40728295	74	5.3816	3.6915e-08
ENSG00000181752	OR8K5	11	55916870	55937793	61	5.3815	3.6933e-08
ENSG00000174529	TMEM81	1	205042258	205063645	89	5.3772	3.7825e-08
ENSG00000196132	MYT1	20	62773144	62883604	451	5.3763	3.8013e-08
ENSG00000158792	SPATA2L	16	89752751	89778113	109	5.3729	3.8743e-08
ENSG00000163586	FABP1	2	88412510	88437635	99	5.3729	3.875e-08
ENSG00000136463	TACO1	17	61668231	61695725	25	5.3714	3.9053e-08
ENSG00000050438	SLC4A8	12	51775101	51912980	394	5.3706	3.9234e-08
ENSG00000187741	FANCA	16	89793957	89893065	784	5.3699	3.9392e-08
ENSG00000196465	MYL6B	12	56536040	56563431	41	5.3644	4.0607e-08
ENSG00000033627	ATP6V0A1	17	40600862	40684629	182	5.3638	4.0737e-08
ENSG00000118762	PKD2	4	88918820	89008929	311	5.3636	4.0789e-08
ENSG00000205213	LGR4	11	27377508	27504322	362	5.3632	4.0886e-08
ENSG00000129933	MAU2	19	19421490	19479563	202	5.3627	4.0996e-08
ENSG00000131467	PSME3	17	40966402	41005774	29	5.3623	4.1088e-08
ENSG00000167491	GATAD2A	19	19486635	19629740	455	5.3563	4.2477e-08
ENSG00000105717	PBX4	19	19662522	19739725	270	5.356	4.2539e-08
ENSG00000129219	PLD2	17	4700391	4736729	133	5.3543	4.294e-08
ENSG00000138308	PLA2G12B	10	74684928	74724536	42	5.3535	4.3134e-08
ENSG00000111605	CPSF6	12	69623317	69678138	163	5.3534	4.3153e-08
ENSG00000183578	TNFAIP8L3	15	51338795	51407473	191	5.3519	4.3519e-08
ENSG00000131023	LATS1	6	149969289	150049392	153	5.3496	4.4076e-08
ENSG00000129003	VPS13C	15	62134588	62362672	922	5.3453	4.5137e-08
ENSG00000158941	CCAR2	8	22452145	22489027	148	5.3445	4.5336e-08
ENSG00000187145	MRPS21	1	150256289	150291414	144	5.3442	4.5409e-08
ENSG00000102908	NFAT5	16	69588997	69748569	490	5.3382	4.6925e-08
ENSG00000142599	RERE	1	8402457	8887702	1090	5.3375	4.7121e-08
ENSG00000064547	LPAR2	19	19724477	19749739	54	5.3348	4.7837e-08
ENSG00000141664	ZCCHC2	18	60180240	60264942	316	5.334	4.803e-08
ENSG00000138092	CENPO	2	25006005	25055245	240	5.3328	4.836e-08
ENSG00000125522	NPBWR2	20	62727173	62748524	89	5.3327	4.839e-08
ENSG00000064601	CTSA	20	44508783	44537459	99	5.3306	4.8949e-08
ENSG00000054793	ATP9A	20	50203053	50395173	1099	5.3296	4.921e-08
ENSG00000243156	MICAL3	22	18260415	18517325	1384	5.3269	4.996e-08
ENSG00000117360	PRPF3	1	150283925	150335671	183	5.3246	5.0575e-08
ENSG00000169689	STRA13	17	79966578	79991983	63	5.3236	5.0872e-08
ENSG00000100344	PNPLA3	22	44309619	44370368	267	5.3184	5.2356e-08
ENSG00000273217	CTC-432M15.3	5	130751584	131142676	854	5.3165	5.2882e-08
ENSG00000196456	ZNF775	7	150055879	150119558	235	5.3162	5.2975e-08
ENSG00000149798	CDC42EP2	11	65072289	65099900	59	5.3155	5.3181e-08
ENSG00000103037	SETD6	16	58539383	58564431	98	5.3109	5.4548e-08
ENSG00000144785	RP11-977G19.10	12	56669700	56719843	102	5.3067	5.5828e-08
ENSG00000179715	PCED1B	12	47463386	47640443	731	5.306	5.6036e-08
ENSG00000102882	MAPK3	16	30115426	30144827	63	5.3037	5.6747e-08
ENSG00000179213	SIGLECL1	19	51739603	51782584	154	5.3028	5.7013e-08
ENSG00000138834	MAPK8IP3	16	1746184	1830318	265	5.3017	5.7369e-08
ENSG00000131462	TUBG1	17	40751694	40777252	60	5.3014	5.7446e-08
ENSG00000108395	TRIM37	17	57049999	57194282	297	5.3005	5.7736e-08
ENSG00000180787	ZFP3	17	4971543	5009669	144	5.3003	5.7792e-08
ENSG00000143575	HAX1	1	154234987	154258351	42	5.2998	5.7954e-08
ENSG00000143374	TARS2	1	150449887	150490078	159	5.2961	5.9166e-08
ENSG00000248712	CCDC153	11	119050347	119077479	46	5.2933	6.0052e-08
ENSG00000136490	LIMD2	17	61763262	61788532	48	5.2916	6.0626e-08
ENSG00000204160	ZDHHC18	1	27143201	27194093	94	5.2907	6.0912e-08
ENSG00000120253	NUP43	6	150035451	150080801	108	5.2904	6.1019e-08
ENSG00000117971	CHRNB4	15	78906461	79030096	466	5.2881	6.1806e-08
ENSG00000257727	CNPY2	12	56693626	56720120	49	5.2874	6.2031e-08
ENSG00000169313	P2RY12	3	151045168	151112600	280	5.2841	6.3173e-08
ENSG00000105223	PLD3	19	40844363	40896346	160	5.284	6.3191e-08
ENSG00000198909	MAP3K3	17	61689775	61783663	155	5.2814	6.4093e-08
ENSG00000010256	UQCRC1	3	48626435	48658409	45	5.2808	6.4295e-08
ENSG00000118898	PPL	16	4922508	5020742	564	5.2764	6.5863e-08
ENSG00000128298	BAIAP2L2	22	38470896	38516677	158	5.2763	6.5923e-08
ENSG00000037042	TUBG2	17	40801323	40829024	75	5.2759	6.6042e-08
ENSG00000149932	TMEM219	16	29942206	29994373	87	5.2756	6.6164e-08
ENSG00000135473	PAN2	12	56700007	56737837	61	5.2726	6.725e-08
ENSG00000128915	NARG2	15	60701808	60781359	235	5.2722	6.7406e-08
ENSG00000110711	AIP	11	67240512	67268574	49	5.272	6.7465e-08
ENSG00000118292	C1orf54	1	150230600	150263327	62	5.2708	6.7921e-08
ENSG00000158246	FAM46B	1	27321511	27349327	35	5.2703	6.81e-08
ENSG00000099968	BCL2L13	22	18101621	18223388	554	5.27	6.8196e-08
ENSG00000139697	SBNO1	12	123763656	123859390	427	5.2615	7.1433e-08
ENSG00000188425	NANOS2	19	46406475	46428036	134	5.2592	7.2326e-08
ENSG00000143995	MEIS1	2	66650584	66811001	462	5.2587	7.2557e-08
ENSG00000151353	TMEM18	2	657335	687439	117	5.2572	7.3152e-08
ENSG00000164398	ACSL6	5	131132683	131357936	568	5.2561	7.3573e-08
ENSG00000269620	AL590560.1	1	159869884	159890159	57	5.2557	7.3723e-08
ENSG00000115464	USP34	2	61404598	61707904	1023	5.2554	7.3856e-08
ENSG00000108786	HSD17B1	17	40691232	40717231	89	5.2516	7.5398e-08
ENSG00000153815	CMIP	16	81468775	81755367	1485	5.2441	7.8538e-08
ENSG00000107954	NEURL1	10	105243736	105362309	411	5.2441	7.8543e-08
ENSG00000135213	POM121C	7	75036066	75125548	258	5.2428	7.9079e-08
ENSG00000198750	GATSL2	7	74797499	74877509	23	5.2409	7.9886e-08
ENSG00000166947	EPB42	15	43388423	43523481	196	5.2389	8.0749e-08
ENSG00000062524	LTK	15	41785836	41816085	119	5.2389	8.0766e-08
ENSG00000092199	HNRNPC	14	21667295	21747653	273	5.2341	8.2882e-08
ENSG00000121068	TBX2	17	59467257	59496827	99	5.2323	8.3694e-08
ENSG00000198746	GPATCH3	1	27206979	27236957	56	5.2302	8.4681e-08
ENSG00000154997	SEPT14	7	55851237	55940482	380	5.2271	8.6088e-08
ENSG00000139323	POC1B	12	89803495	89929801	443	5.2252	8.6987e-08
ENSG00000144115	THNSL2	2	88459835	88496146	138	5.2247	8.7236e-08
ENSG00000105364	MRPL4	19	10352577	10380721	87	5.2239	8.7578e-08
ENSG00000108344	PSMD3	17	38127050	38164213	178	5.2237	8.7696e-08
ENSG00000188004	C1orf204	1	159794264	159835137	150	5.2217	8.864e-08
ENSG00000217128	FNIP1	5	130967407	131142710	360	5.2191	8.9883e-08
ENSG00000143549	TPM3	1	154117784	154177124	107	5.2142	9.2319e-08
ENSG00000164331	ANKRA2	5	72838160	72871511	130	5.2119	9.3446e-08
ENSG00000139719	VPS33A	12	122704111	122761068	162	5.2102	9.4306e-08
ENSG00000128918	ALDH1A2	15	58235622	58800065	2721	5.2065	9.6222e-08
ENSG00000108342	CSF3	17	38161614	38184066	112	5.2042	9.7439e-08
ENSG00000081177	EXD2	14	69648228	69719075	225	5.2026	9.8284e-08
ENSG00000151327	FAM177A1	14	35504113	35592336	414	5.2024	9.8387e-08
ENSG00000137842	TMEM62	15	43405477	43487344	119	5.2017	9.8748e-08
ENSG00000267848	AL118506.1	20	62575007	62595495	66	5.2017	9.8749e-08
ENSG00000141452	C18orf8	18	21073473	21121746	140	5.1993	1.0003e-07
ENSG00000186350	RXRA	9	137198944	137342431	539	5.1992	1.001e-07
ENSG00000119547	ONECUT2	18	55092917	55168529	322	5.1989	1.0024e-07
ENSG00000133612	AGAP3	7	150772918	150851523	266	5.1988	1.0029e-07
ENSG00000179388	EGR3	8	22535172	22560815	55	5.1952	1.0223e-07
ENSG00000114735	HEMK1	3	50596583	50632366	67	5.1929	1.035e-07
ENSG00000160703	NLRX1	11	119027277	119064725	71	5.1927	1.0361e-07
ENSG00000164989	CCDC171	9	15542895	16071661	2233	5.1905	1.0488e-07
ENSG00000121853	GHSR	3	172152923	172176246	112	5.1901	1.0509e-07
ENSG00000171804	WDR87	19	38365463	38407317	99	5.1894	1.055e-07
ENSG00000159556	ISL2	15	76619065	76644817	78	5.188	1.0631e-07
ENSG00000186625	KATNA1	6	149906009	149980108	189	5.1844	1.0833e-07
ENSG00000168056	LTBP3	11	65296276	65336401	77	5.1837	1.0876e-07
ENSG00000170581	STAT2	12	56725381	56763939	63	5.1825	1.0949e-07
ENSG00000189144	ZNF573	19	38216734	38317940	268	5.1771	1.1269e-07
ENSG00000174125	TLR1	4	38782298	38868438	579	5.1722	1.1566e-07
ENSG00000166949	SMAD3	15	67346101	67497533	536	5.1699	1.1714e-07
ENSG00000168872	DDX19A	16	70370732	70417286	70	5.1649	1.2029e-07
ENSG00000101460	MAP1LC3A	20	33124658	33158149	69	5.1644	1.2061e-07
ENSG00000237651	C2orf74	2	61362243	61401964	175	5.1631	1.2144e-07
ENSG00000172208	OR4X2	11	48256608	48277622	95	5.1624	1.2188e-07
ENSG00000174807	CD248	11	66071958	66094515	66	5.1615	1.2249e-07
ENSG00000114738	MAPKAPK3	3	50638951	50696720	132	5.1606	1.2311e-07
ENSG00000155545	MIER3	5	56205429	56277502	311	5.1601	1.2344e-07
ENSG00000114737	CISH	3	50633921	50659262	56	5.1585	1.2446e-07
ENSG00000176547	OR4C3	11	48336472	48357507	72	5.1501	1.3017e-07
ENSG00000256861	RP11-512M8.5	12	122682326	122760970	237	5.1483	1.3146e-07
ENSG00000175467	SART1	11	65719160	65757299	146	5.1454	1.3348e-07
ENSG00000153814	JAZF1	7	27860192	28230362	1493	5.1409	1.3675e-07
ENSG00000142544	CTU1	19	51590863	51621627	129	5.14	1.3736e-07
ENSG00000133275	CSNK1G2	19	1931188	1991337	300	5.1383	1.3864e-07
ENSG00000125744	RTN2	19	45978547	46010319	145	5.137	1.3958e-07
ENSG00000073711	PPP2R3A	3	135674515	135876733	468	5.1341	1.4171e-07
ENSG00000171303	KCNK3	2	26905619	26966288	167	5.1312	1.4397e-07
ENSG00000174238	PITPNA	17	1411012	1476110	263	5.1307	1.4431e-07
ENSG00000056972	TRAF3IP2	6	111867657	111937481	294	5.1282	1.4626e-07
ENSG00000198646	NCOA6	20	33274722	33423452	322	5.1259	1.4809e-07
ENSG00000188385	JAKMIP3	10	133908175	134008313	725	5.1239	1.4961e-07
ENSG00000102543	CDADC1	13	49812047	49877618	166	5.1211	1.5184e-07
ENSG00000257594	GALNT4	12	89903185	89930039	121	5.1189	1.537e-07
ENSG00000259075	POC1B-GALNT4	12	89903185	89930039	121	5.1189	1.537e-07
ENSG00000172459	OR5AR1	11	56421138	56442163	80	5.1152	1.5674e-07
ENSG00000119661	DNAL1	14	74101578	74180435	317	5.1115	1.5977e-07
ENSG00000173557	C2orf70	2	26775450	26812400	123	5.1093	1.6167e-07
ENSG00000249437	NAIP	5	70254310	70330941	25	5.1074	1.6327e-07
ENSG00000255223	OR5M11	11	56299746	56320757	134	5.1068	1.6386e-07
ENSG00000121101	TEX14	17	56624039	56779416	476	5.1027	1.6745e-07
ENSG00000177565	TBL1XR1	3	176727143	176925261	684	5.1017	1.6835e-07
ENSG00000164400	CSF2	5	131399483	131421859	78	5.1011	1.6885e-07
ENSG00000268098	AP000688.1	21	37392368	37427818	138	5.1004	1.695e-07
ENSG00000172508	CARNS1	11	67172439	67203078	73	5.0999	1.6988e-07
ENSG00000180613	GSX2	4	54955690	54978672	54	5.0987	1.71e-07
ENSG00000149596	JPH2	20	42730335	42826218	512	5.0981	1.7152e-07
ENSG00000163462	TRIM46	1	155135873	155167447	65	5.0973	1.7229e-07
ENSG00000158710	TAGLN2	1	159877897	159905522	88	5.0959	1.7356e-07
ENSG00000159208	C1orf51	1	150244953	150269505	72	5.0939	1.7538e-07
ENSG00000143543	JTB	1	153936745	153960164	39	5.0929	1.7635e-07
ENSG00000170703	TTLL6	17	46829597	46904576	280	5.0924	1.7678e-07
ENSG00000104518	GSDMD	8	144625377	144655232	167	5.0866	1.8225e-07
ENSG00000106633	GCK	7	44173872	44247769	282	5.0851	1.8368e-07
ENSG00000241563	CORT	1	10499776	10521959	60	5.0846	1.8424e-07
ENSG00000184047	DIABLO	12	122682210	122722081	113	5.0843	1.8447e-07
ENSG00000143570	SLC39A1	1	153921575	153950188	41	5.0837	1.8511e-07
ENSG00000158987	RAPGEF6	5	130749614	130980929	521	5.0833	1.8547e-07
ENSG00000082438	COBLL1	2	165500134	165710189	864	5.0819	1.8684e-07
ENSG00000184144	CNTN2	1	205002325	205057627	260	5.0818	1.8693e-07
ENSG00000163125	RPRD2	1	150325567	150459042	524	5.0783	1.9043e-07
ENSG00000141458	NPC1	18	21076148	21176862	293	5.0757	1.9301e-07
ENSG00000101413	RPRD1B	20	36651948	36730768	188	5.0752	1.9351e-07
ENSG00000198535	C2CD4A	15	62349176	62373116	98	5.072	1.9687e-07
ENSG00000143569	UBAP2L	1	154182655	154253986	144	5.0709	1.9801e-07
ENSG00000273088	RP11-201K10.3	1	155131885	155169748	86	5.0694	1.995e-07
ENSG00000179564	LSMEM2	3	50306458	50335545	52	5.069	1.999e-07
ENSG00000136770	DNAJC1	10	22035466	22302698	594	5.0668	2.0228e-07
ENSG00000215045	GRID2IP	7	6527093	6601067	271	5.0651	2.0407e-07
ENSG00000162714	ZNF496	1	247450714	247505148	196	5.0636	2.057e-07
ENSG00000205669	ACOT6	14	74067649	74096592	146	5.0617	2.0778e-07
ENSG00000166035	LIPC	15	58692768	58871151	810	5.0616	2.0791e-07
ENSG00000196639	HRH1	3	11168779	11315243	564	5.0599	2.0976e-07
ENSG00000120265	PCMT1	6	150060579	150142556	243	5.0533	2.1717e-07
ENSG00000260537	RP11-529K1.3	16	70323097	70410163	117	5.0531	2.1738e-07
ENSG00000154127	UBASH3B	11	122516383	122695181	831	5.0518	2.1882e-07
ENSG00000177051	FBXO46	19	46203887	46244162	91	5.0503	2.2052e-07
ENSG00000162929	KIAA1841	2	61283006	61401960	377	5.0456	2.2609e-07
ENSG00000203883	SOX18	20	62669076	62690994	63	5.0439	2.2811e-07
ENSG00000105193	RPS16	19	39913847	39936588	96	5.0435	2.286e-07
ENSG00000156097	GPR61	1	110072494	110101028	61	5.036	2.377e-07
ENSG00000133392	MYH11	16	15787029	15960890	890	5.0358	2.3797e-07
ENSG00000196313	POM121	7	72339936	72431979	96	5.0295	2.4583e-07
ENSG00000164946	FREM1	9	14724664	14920993	1058	5.0294	2.4598e-07
ENSG00000104907	TRMT1	19	13205716	13238381	82	5.0282	2.4751e-07
ENSG00000145736	GTF2H2	5	70320784	70373516	23	5.028	2.4777e-07
ENSG00000176555	OR4S1	11	48317775	48338704	117	5.0255	2.5108e-07
ENSG00000224982	TMEM233	12	120021264	120089363	235	5.0247	2.5211e-07
ENSG00000167822	OR8J3	11	55894247	55915194	100	5.024	2.5297e-07
ENSG00000175315	CST6	11	65769312	65790976	87	5.0204	2.5783e-07
ENSG00000173868	PHOSPHO1	17	47290724	47318128	100	5.0173	2.6202e-07
ENSG00000243284	VSIG8	1	159814106	159842447	112	5.0127	2.6839e-07
ENSG00000136897	MRPL50	9	104139915	104170896	102	5.0123	2.6895e-07
ENSG00000167968	DNASE1L2	16	2275817	2298712	51	5.0083	2.7458e-07
ENSG00000131471	AOC3	17	40993201	41020147	27	5.0073	2.7596e-07
ENSG00000135334	AKIRIN2	6	88374790	88421927	167	5.007	2.7644e-07
ENSG00000173171	MTX1	1	155168490	155193615	47	5.002	2.8366e-07
ENSG00000115590	IL1R2	2	102598306	102655006	261	5.002	2.8373e-07
ENSG00000182667	NTM	11	131230373	132216716	4019	4.9995	2.8733e-07
ENSG00000022976	ZNF839	14	102773714	102819044	156	4.9977	2.9008e-07
ENSG00000106089	STX1A	7	73103536	73144002	108	4.9927	2.9776e-07
ENSG00000128655	PDE11A	2	178477980	178983066	2511	4.9907	3.0079e-07
ENSG00000117407	ARTN	1	44388992	44412913	77	4.9854	3.0915e-07
ENSG00000229117	RPL41	12	56500370	56521727	45	4.9851	3.0958e-07
ENSG00000110944	IL23A	12	56722663	56744193	44	4.9841	3.1129e-07
ENSG00000109062	SLC9A3R1	17	72734791	72775492	111	4.9813	3.1583e-07
ENSG00000204671	IL31	12	122646577	122668746	81	4.9791	3.1945e-07
ENSG00000090924	PLEKHG2	19	39893225	39929054	109	4.9768	3.233e-07
ENSG00000180667	YOD1	1	207207194	207236325	52	4.9767	3.2345e-07
ENSG00000158793	NIT1	1	161077876	161105235	72	4.974	3.2801e-07
ENSG00000104524	PYCRL	8	144676083	144701943	117	4.973	3.2965e-07
ENSG00000189030	VHLL	1	156258415	156279428	63	4.972	3.3131e-07
ENSG00000160161	CILP2	19	19639057	19667468	76	4.9714	3.3236e-07
ENSG00000148204	CRB2	9	126108449	126152603	204	4.9706	3.3379e-07
ENSG00000127616	SMARCA4	19	11061598	11186071	420	4.9682	3.3796e-07
ENSG00000172927	MYEOV	11	69051605	69192494	310	4.967	3.3998e-07
ENSG00000185920	PTCH1	9	98195262	98289339	295	4.9646	3.4426e-07
ENSG00000181273	OR5AK2	11	56746347	56767342	78	4.9616	3.496e-07
ENSG00000196498	NCOR2	12	124798961	125062135	1099	4.9614	3.5002e-07
ENSG00000099849	RASSF7	11	550404	574021	167	4.9606	3.5134e-07
ENSG00000197536	C5orf56	5	131736328	131821736	332	4.9547	3.623e-07
ENSG00000163463	KRTCAP2	1	155131884	155155951	60	4.9535	3.645e-07
ENSG00000170191	NANP	20	25583571	25614811	110	4.952	3.6725e-07
ENSG00000057935	MTA3	2	42711709	42994087	935	4.952	3.6733e-07
ENSG00000140280	LYSMD2	15	52005208	52053782	227	4.9512	3.6886e-07
ENSG00000147439	BIN3	8	22467931	22536661	239	4.9475	3.7593e-07
ENSG00000268537	AC109583.1	3	46917699	46940171	55	4.9431	3.8448e-07
ENSG00000184492	FOXD4L1	2	114246661	114268728	57	4.9394	3.9186e-07
ENSG00000131914	LIN28A	1	26727269	26766213	133	4.9381	3.9449e-07
ENSG00000103034	NDRG4	16	58486750	58557532	244	4.9367	3.9726e-07
ENSG00000155428	TRIM74	7	72420016	72449997	11	4.9364	3.9785e-07
ENSG00000125107	CNOT1	16	58543855	58673790	525	4.9348	4.0113e-07
ENSG00000143624	INTS3	1	153690543	153756555	151	4.9345	4.0186e-07
ENSG00000117222	RBBP5	1	205045270	205101143	230	4.9339	4.0311e-07
ENSG00000181856	SLC2A4	17	7174986	7201576	75	4.9334	4.0404e-07
ENSG00000108406	DHX40	17	57632886	57695706	113	4.9327	4.0541e-07
ENSG00000109452	INPP4B	4	142934313	143778585	3095	4.9325	4.0583e-07
ENSG00000213922	AC011500.1	19	39920212	39942082	99	4.9298	4.1161e-07
ENSG00000141367	CLTC	17	57687219	57783671	238	4.9286	4.1416e-07
ENSG00000176383	B3GNT4	12	122678090	122703499	82	4.9265	4.1867e-07
ENSG00000141101	NOB1	16	69765770	69798843	106	4.9238	4.2445e-07
ENSG00000174914	OR9G1	11	56457864	56478781	97	4.9227	4.2669e-07
ENSG00000197136	PCNXL3	11	65373244	65414910	81	4.9176	4.3816e-07
ENSG00000137822	TUBGCP4	15	43651419	43709293	137	4.9128	4.4889e-07
ENSG00000131435	PDLIM4	5	131583364	131619147	147	4.9124	4.4975e-07
ENSG00000172350	ABCG4	11	119009722	119043360	80	4.9082	4.5969e-07
ENSG00000018510	AGPS	2	178247372	178418564	580	4.9079	4.603e-07
ENSG00000126581	BECN1	17	40952152	40995367	26	4.9061	4.6447e-07
ENSG00000268192	AP002956.1	11	119017590	119037930	46	4.9023	4.7362e-07
ENSG00000115138	POMC	2	25373722	25401772	87	4.8996	4.8005e-07
ENSG00000161405	IKZF3	17	37911198	38030441	333	4.8984	4.8314e-07
ENSG00000157350	ST3GAL2	16	70403338	70483140	102	4.8943	4.9321e-07
ENSG00000268688	AC007382.1	2	37058327	37078530	55	4.8939	4.9417e-07
ENSG00000213420	GPC2	7	99757229	99784995	69	4.893	4.9656e-07
ENSG00000149930	TAOK2	16	29974962	30013582	71	4.8927	4.9742e-07
ENSG00000105516	DBP	19	49123287	49150695	67	4.8889	5.0709e-07
ENSG00000136930	PSMB7	9	127105745	127187723	183	4.8786	5.3432e-07
ENSG00000137825	ITPKA	15	41775591	41805747	104	4.8778	5.363e-07
ENSG00000268485	AC104841.2	2	242157319	242178850	92	4.8771	5.3824e-07
ENSG00000140443	IGF1R	15	99182200	99517759	1278	4.8762	5.407e-07
ENSG00000169231	THBS3	1	155155379	155188842	68	4.8713	5.5429e-07
ENSG00000169946	ZFPM2	8	106320920	106826760	1564	4.8685	5.6217e-07
ENSG00000127483	HP1BP3	1	21059154	21123816	201	4.8676	5.6471e-07
ENSG00000183396	TMEM89	3	48648192	48669288	42	4.8676	5.6474e-07
ENSG00000138622	HCN4	15	73602200	73671605	264	4.8667	5.6732e-07
ENSG00000139641	ESYT1	12	56502034	56548455	91	4.8636	5.7624e-07
ENSG00000135482	ZC3H10	12	56501943	56526278	50	4.8629	5.7853e-07
ENSG00000181961	OR4A16	11	55100627	55121707	106	4.8575	5.9447e-07
ENSG00000184304	PRKD1	14	30035687	30671104	2294	4.8571	5.9545e-07
ENSG00000213246	SUPT4H1	17	56412539	56440454	80	4.8566	5.9717e-07
ENSG00000267001	AC006538.4	19	2707767	2750046	198	4.8561	5.9847e-07
ENSG00000167851	CD300A	17	72452555	72490933	249	4.8539	6.0519e-07
ENSG00000130816	DNMT1	19	10234021	10351962	357	4.8534	6.0682e-07
ENSG00000217930	PAM16	16	4371550	4415608	145	4.8533	6.071e-07
ENSG00000129204	USP6	17	5009733	5088329	228	4.8509	6.1437e-07
ENSG00000119318	RAD23B	9	110035418	110104475	307	4.8493	6.194e-07
ENSG00000248458	AL139147.1	1	67121547	67152710	143	4.8485	6.2214e-07
ENSG00000158805	ZNF276	16	89776808	89817311	307	4.8469	6.2717e-07
ENSG00000172487	OR8J1	11	56117691	56138764	98	4.8466	6.2794e-07
ENSG00000084676	NCOA1	2	24704783	25003571	922	4.8436	6.3739e-07
ENSG00000132849	INADL	1	62198149	62639592	1999	4.8433	6.3863e-07
ENSG00000184647	PRSS55	8	10373056	10421676	354	4.8422	6.42e-07
ENSG00000157107	FCHO2	5	72241808	72396349	349	4.8412	6.4544e-07
ENSG00000132872	SYT4	18	40837843	40867615	71	4.8373	6.5816e-07
ENSG00000255508	MIR3654	11	62317075	62369003	95	4.8341	6.6872e-07
ENSG00000118503	TNFAIP3	6	138178351	138214449	105	4.8337	6.7e-07
ENSG00000102780	DGKH	13	42604176	42840714	1182	4.8328	6.7316e-07
ENSG00000164338	UTP15	5	72851268	72887794	122	4.8313	6.7813e-07
ENSG00000010818	HIVEP2	6	143062604	143276338	710	4.8299	6.8313e-07
ENSG00000164082	GRM2	3	51731086	51762629	45	4.8279	6.8978e-07
ENSG00000169105	CHST14	15	40753160	40775353	59	4.8273	6.9195e-07
ENSG00000102886	GDPD3	16	30106131	30135177	59	4.8254	6.9863e-07
ENSG00000185522	C11orf35	11	544855	570779	183	4.8201	7.1745e-07
ENSG00000165476	REEP3	10	65271123	65394883	448	4.819	7.2125e-07
ENSG00000155366	RHOC	1	113233728	113260056	77	4.818	7.2512e-07
ENSG00000197852	FAM212B	1	112213252	112308446	462	4.817	7.2868e-07
ENSG00000168802	CHTF8	16	69141913	69176487	77	4.8158	7.3298e-07
ENSG00000158796	DEDD	1	161080764	161112478	78	4.815	7.3611e-07
ENSG00000141293	SKAP1	17	46200802	46517637	985	4.8145	7.3789e-07
ENSG00000221986	MYBPHL	1	109824987	109859663	104	4.8139	7.3992e-07
ENSG00000214706	IFRD2	3	50315163	50340349	46	4.8133	7.4212e-07
ENSG00000120256	LRP11	6	150129934	150196199	174	4.8119	7.4762e-07
ENSG00000174684	B3GNT1	11	66102843	66125163	56	4.8097	7.5562e-07
ENSG00000174564	IL20RB	3	136655072	136739927	240	4.8095	7.5652e-07
ENSG00000019144	PHLDB1	11	118467155	118538741	151	4.8092	7.5773e-07
ENSG00000253368	TRNP1	1	27310198	27337389	46	4.8087	7.5945e-07
ENSG00000196220	SRGAP3	3	9012275	9414737	1648	4.8085	7.6049e-07
ENSG00000159224	GIP	17	47025916	47055958	140	4.8064	7.6848e-07
ENSG00000162441	LZIC	1	9972173	10013465	123	4.8062	7.691e-07
ENSG00000163346	PBXIP1	1	154906552	154938599	78	4.8016	7.87e-07
ENSG00000177830	CHID1	11	857357	925058	181	4.799	7.974e-07
ENSG00000145743	FBXL17	5	107184736	107727799	1833	4.7977	8.0246e-07
ENSG00000188643	S100A16	1	153569362	153595621	76	4.7974	8.0385e-07
ENSG00000198700	IPO9	1	201788269	201863422	191	4.7944	8.1577e-07
ENSG00000009413	REV3L	6	111610234	111814918	600	4.7943	8.1633e-07
ENSG00000100393	EP300	22	41477790	41586081	241	4.7932	8.2083e-07
ENSG00000055147	FAM114A2	5	153359688	153428496	283	4.7918	8.2645e-07
ENSG00000153208	MERTK	2	112646056	112797138	644	4.7878	8.4321e-07
ENSG00000031003	FAM13B	5	137263649	137397650	404	4.7874	8.4467e-07
ENSG00000125571	IL37	2	113660548	113686459	147	4.7861	8.5007e-07
ENSG00000186113	OR5D14	11	55553032	55573976	86	4.7811	8.7169e-07
ENSG00000143258	USP21	1	161119240	161145513	67	4.7787	8.8232e-07
ENSG00000254772	EEF1G	11	62317073	62352401	68	4.7784	8.8335e-07
ENSG00000103423	DNAJA3	16	4465806	4516776	146	4.7752	8.9756e-07
ENSG00000260001	TGFBR3L	19	7971030	7993982	76	4.775	8.9869e-07
ENSG00000123836	PFKFB2	1	207212801	207264369	111	4.7747	8.9983e-07
ENSG00000267360	CTC-454I21.3	19	37573921	37711414	405	4.7724	9.1026e-07
ENSG00000179833	SERTAD2	2	64848755	64988139	360	4.7719	9.1266e-07
ENSG00000149480	MTA2	11	62350686	62379312	55	4.7705	9.1889e-07
ENSG00000198944	SOWAHA	5	132139033	132162488	47	4.769	9.2584e-07
ENSG00000267757	C19orf83	19	46134752	46156098	83	4.769	9.2591e-07
ENSG00000159788	RGS12	4	3284755	3451640	639	4.7688	9.268e-07
ENSG00000150967	ABCB9	12	123395498	123476196	110	4.768	9.3048e-07
ENSG00000172757	CFL1	11	65580493	65639497	188	4.7667	9.3626e-07
ENSG00000090861	AARS	16	70276198	70333446	60	4.7656	9.4169e-07
ENSG00000149499	EML3	11	62359690	62390237	58	4.7654	9.4244e-07
ENSG00000141503	MINK1	17	4726683	4811356	314	4.7643	9.4736e-07
ENSG00000256029	RP11-190A12.7	1	159817690	159852843	128	4.764	9.4878e-07
ENSG00000091831	ESR1	6	151967826	152460754	2132	4.7622	9.573e-07
ENSG00000171126	KCNG3	2	42659157	42731237	261	4.7612	9.6217e-07
ENSG00000083312	TNPO1	5	72102139	72222560	281	4.7603	9.6674e-07
ENSG00000187013	C17orf82	17	59479112	59500641	72	4.76	9.6776e-07
ENSG00000143222	UFC1	1	161112566	161138646	72	4.7569	9.8291e-07
ENSG00000138081	FBXO11	2	48006455	48142932	555	4.7536	9.9899e-07
ENSG00000101557	USP14	18	148383	224629	234	4.7532	1.0009e-06
ENSG00000116586	LAMTOR2	1	156014543	156038301	49	4.7492	1.0209e-06
ENSG00000185499	MUC1	1	155148300	155172707	52	4.7481	1.0266e-06
ENSG00000171570	RAB4B-EGLN2	19	41274147	41324103	208	4.7473	1.0308e-06
ENSG00000153495	TEX29	13	111958531	112006596	313	4.7463	1.0359e-06
ENSG00000014216	CAPN1	11	64938037	64989477	144	4.7429	1.0535e-06
ENSG00000166133	RPUSD2	15	40851499	40876659	124	4.7425	1.0554e-06
ENSG00000187189	TSPYL4	6	116561151	116585261	99	4.7423	1.0564e-06
ENSG00000179886	TIGD5	8	144670074	144692485	97	4.7414	1.061e-06
ENSG00000142507	PSMB6	17	4689439	4711790	69	4.7394	1.0719e-06
ENSG00000172367	PDZD3	11	119046166	119070932	41	4.7375	1.082e-06
ENSG00000177465	ACOT4	14	74048410	74073200	148	4.7367	1.086e-06
ENSG00000271810	RP11-426L16.10	1	113235236	113264055	82	4.7361	1.0892e-06
ENSG00000174744	BRMS1	11	66094804	66122596	75	4.7354	1.0934e-06
ENSG00000074755	ZZEF1	17	3897739	4056314	689	4.7321	1.111e-06
ENSG00000131165	CHMP1A	16	89700839	89734253	188	4.7314	1.1147e-06
ENSG00000101654	RNMT	18	13716659	13774557	225	4.7278	1.1347e-06
ENSG00000076706	MCAM	11	119169241	119202231	52	4.7267	1.1408e-06
ENSG00000163568	AIM2	1	159022274	159126886	243	4.7259	1.1457e-06
ENSG00000184500	PROS1	3	93581881	93702910	167	4.7256	1.1473e-06
ENSG00000108984	MAP2K6	17	67400839	67549472	488	4.7255	1.1478e-06
ENSG00000061492	WNT8A	5	137409581	137438054	84	4.7235	1.1592e-06
ENSG00000142794	NBPF3	1	21756621	21821498	318	4.7207	1.1752e-06
ENSG00000108963	DPH1	17	1923404	1956724	134	4.7203	1.1774e-06
ENSG00000149929	HIRIP3	16	29993645	30017757	51	4.7193	1.1836e-06
ENSG00000120833	SOCS2	12	93953590	93987263	114	4.7177	1.1924e-06
ENSG00000223496	EXOSC6	16	70274134	70295833	22	4.7159	1.2033e-06
ENSG00000080618	CPB2	13	46617321	46689211	272	4.7139	1.2151e-06
ENSG00000100249	C22orf31	22	29444660	29467832	106	4.7127	1.2222e-06
ENSG00000108389	MTMR4	17	56556898	56605266	121	4.7122	1.2253e-06
ENSG00000175175	PPM1E	17	56823230	57068983	553	4.712	1.2267e-06
ENSG00000217075	AC007401.2	2	36748948	36789411	165	4.7113	1.2306e-06
ENSG00000156006	NAT2	8	18238755	18268728	271	4.7099	1.2394e-06
ENSG00000120451	SNX19	11	130735331	130796404	380	4.7098	1.2397e-06
ENSG00000077782	FGFR1	8	38258656	38336352	185	4.7083	1.249e-06
ENSG00000186665	C17orf58	17	65977217	65999765	43	4.7075	1.2539e-06
ENSG00000143434	SEMA6C	1	151094161	151129104	109	4.7045	1.2726e-06
ENSG00000108953	YWHAE	17	1237566	1313672	456	4.7024	1.2858e-06
ENSG00000117408	IPO13	1	44402611	44443694	82	4.7019	1.2887e-06
ENSG00000078747	ITCH	20	32941041	33109198	374	4.7004	1.2981e-06
ENSG00000158985	CDC42SE2	5	130571186	130744140	422	4.699	1.3073e-06
ENSG00000158714	SLAMF8	1	159786540	159817039	108	4.6989	1.3076e-06
ENSG00000171634	BPTF	17	65811640	65990494	421	4.6959	1.327e-06
ENSG00000197415	VEPH1	3	156967531	157261408	1128	4.6944	1.3372e-06
ENSG00000133433	GSTT2B	22	24289601	24313373	117	4.6892	1.3714e-06
ENSG00000213085	CCDC19	1	159832154	159879953	173	4.6853	1.3975e-06
ENSG00000178665	ZNF713	7	55945169	56019918	265	4.6847	1.4019e-06
ENSG00000249773	MRPS17	7	55944970	56032932	312	4.6835	1.4097e-06
ENSG00000151743	AMN1	12	31814071	31892108	289	4.6814	1.4245e-06
ENSG00000173614	NMNAT1	1	9993486	10055559	170	4.6809	1.4279e-06
ENSG00000152601	MBNL1	3	151951617	152193569	583	4.6786	1.4439e-06
ENSG00000186523	FAM86B1	8	12029605	12061642	65	4.6766	1.4584e-06
ENSG00000181927	OR4P4	11	55395834	55416772	59	4.6736	1.4801e-06
ENSG00000129951	LPPR3	19	802518	831967	155	4.6717	1.4936e-06
ENSG00000143256	PFDN2	1	161060346	161097901	106	4.6689	1.5142e-06
ENSG00000186038	HTR3E	3	183804852	183834783	110	4.6686	1.5162e-06
ENSG00000149016	TUT1	11	62332517	62369649	63	4.667	1.5282e-06
ENSG00000130699	TAF4	20	60518525	60650866	512	4.6648	1.5443e-06
ENSG00000117676	RPS6KA1	1	26846252	26911521	177	4.6638	1.5518e-06
ENSG00000104529	EEF1D	8	144651867	144691711	191	4.6633	1.5562e-06
ENSG00000110583	NAA40	11	63696431	63734800	120	4.6626	1.5613e-06
ENSG00000138135	CH25H	10	90955694	90977071	88	4.6611	1.5728e-06
ENSG00000149489	ROM1	11	62369194	62392592	45	4.6598	1.5828e-06
ENSG00000164830	OXR1	8	107272473	107774922	1871	4.6583	1.5943e-06
ENSG00000081148	IMPG2	3	100931390	101049404	285	4.6568	1.6059e-06
ENSG00000158636	C11orf30	11	76145967	76274069	367	4.6551	1.6195e-06
ENSG00000008838	MED24	17	38165350	38227468	192	4.653	1.6357e-06
ENSG00000181689	OR8K3	11	56075783	56096721	91	4.6521	1.6432e-06
ENSG00000080802	CNOT4	7	135036547	135204875	460	4.649	1.6676e-06
ENSG00000213889	PPM1N	19	45982035	46015768	129	4.6489	1.6689e-06
ENSG00000131808	FSHB	11	30242563	30266808	73	4.6471	1.683e-06
ENSG00000128881	TTBK2	15	43020932	43223007	414	4.6464	1.6893e-06
ENSG00000083642	PDS5B	13	33150564	33362157	625	4.6452	1.6989e-06
ENSG00000130513	GDF15	19	18475541	18509986	144	4.6445	1.7045e-06
ENSG00000189334	S100A14	1	153576731	153599462	55	4.6424	1.7223e-06
ENSG00000108384	RAD51C	17	56759934	56821703	180	4.642	1.7249e-06
ENSG00000196569	LAMA2	6	129194342	129847714	2356	4.6409	1.7342e-06
ENSG00000128891	C15orf57	15	40810882	40867256	212	4.6389	1.7509e-06
ENSG00000187323	DCC	18	49856542	51067784	6515	4.6381	1.7582e-06
ENSG00000163344	PMVK	1	154887210	154919467	101	4.6377	1.7619e-06
ENSG00000005243	COPZ2	17	46093533	46125392	126	4.6376	1.7628e-06
ENSG00000149091	DGKZ	11	46344455	46412104	130	4.6348	1.7865e-06
ENSG00000175224	ATG13	11	46628826	46706368	124	4.6319	1.812e-06
ENSG00000175066	GK5	3	141872414	141954449	268	4.6304	1.8252e-06
ENSG00000175793	SFN	1	27179633	27200947	48	4.6302	1.8265e-06
ENSG00000197006	METTL9	16	21598539	21678794	124	4.6298	1.8301e-06
ENSG00000142751	GPN2	1	27192624	27226788	69	4.6292	1.8358e-06
ENSG00000205710	C17orf107	17	4792713	4816227	122	4.6287	1.84e-06
ENSG00000166226	CCT2	12	69969114	70005350	155	4.627	1.8547e-06
ENSG00000163683	SMIM14	4	39537950	39650710	448	4.6251	1.8724e-06
ENSG00000103044	HAS3	16	69129467	69162622	76	4.6226	1.8952e-06
ENSG00000204335	SP5	2	171561861	171584588	83	4.6157	1.9585e-06
ENSG00000140320	BAHD1	15	40721920	40770441	109	4.6153	1.9623e-06
ENSG00000108556	CHRNE	17	4791069	4816369	125	4.6149	1.966e-06
ENSG00000007933	FMO3	1	171050018	171096959	234	4.6116	1.9979e-06
ENSG00000165879	FRAT1	10	99069022	99091672	104	4.6114	1.9999e-06
ENSG00000167578	RAB4B	19	41274121	41312847	159	4.6111	2.0031e-06
ENSG00000002933	TMEM176A	7	150487491	150512208	139	4.6092	2.0213e-06
ENSG00000198276	UCKL1	20	62561186	62597769	128	4.6088	2.0251e-06
ENSG00000185187	SIGIRR	11	395716	427455	112	4.6084	2.0288e-06
ENSG00000117410	ATP6V0B	1	44430159	44453967	47	4.6081	2.0321e-06
ENSG00000172062	SMN1	5	70210768	70259769	10	4.6076	2.0369e-06
ENSG00000084731	KIF3C	2	26139471	26215618	298	4.6038	2.0747e-06
ENSG00000060566	CREB3L3	19	4143598	4183051	161	4.6015	2.0969e-06
ENSG00000168090	COPS6	7	99676577	99699823	60	4.6012	2.0999e-06
ENSG00000162241	SLC25A45	11	65132663	65161172	63	4.5983	2.1295e-06
ENSG00000130779	CLIP1	12	122745979	122917179	477	4.5946	2.1684e-06
ENSG00000078795	PKD2L2	5	137213657	137288436	179	4.5942	2.1723e-06
ENSG00000119669	IRF2BPL	14	77480888	77505034	99	4.592	2.1948e-06
ENSG00000133805	AMPD3	11	10319860	10539126	1094	4.5919	2.1965e-06
ENSG00000117507	FMO6P	1	171096879	171140707	224	4.5908	2.2079e-06
ENSG00000117877	CD3EAP	19	45899467	45924024	90	4.5884	2.2334e-06
ENSG00000142677	IL22RA1	1	24436261	24479611	192	4.5872	2.2464e-06
ENSG00000185650	ZFP36L1	14	69244377	69273190	107	4.5862	2.2567e-06
ENSG00000156030	ELMSAN1	14	74171825	74266988	347	4.5861	2.2579e-06
ENSG00000168806	LCMT2	15	43609974	43632803	57	4.5845	2.2756e-06
ENSG00000222047	C10orf55	10	75659727	75692535	109	4.5823	2.2997e-06
ENSG00000163931	TKT	3	53248723	53300068	259	4.5816	2.3074e-06
ENSG00000144674	GOLGA4	3	37274668	37418242	425	4.5815	2.3079e-06
ENSG00000268423	AC011551.3	19	47040313	47114118	280	4.579	2.3358e-06
ENSG00000166582	CENPV	17	16235848	16266970	94	4.5789	2.337e-06
ENSG00000140386	SCAPER	15	76630526	77207785	1558	4.5765	2.3642e-06
ENSG00000102547	CAB39L	13	49872786	50028262	603	4.5742	2.3905e-06
ENSG00000143612	C1orf43	1	154169182	154203104	51	4.5737	2.3957e-06
ENSG00000175470	PPP2R2D	10	133737955	133783331	152	4.5725	2.4096e-06
ENSG00000148296	SURF6	9	136187552	136213235	97	4.5723	2.4121e-06
ENSG00000149541	B3GAT3	11	62372768	62399647	45	4.5701	2.4378e-06
ENSG00000169592	INO80E	16	29996615	30027114	59	4.5694	2.4453e-06
ENSG00000183098	GPC6	13	93869095	95069655	4704	4.5693	2.447e-06
ENSG00000130939	UBE4B	1	10082890	10251297	550	4.5691	2.4489e-06
ENSG00000198673	FAM19A2	12	62092040	62682931	2444	4.5685	2.4563e-06
ENSG00000108375	RNF43	17	56419861	56504956	211	4.5684	2.4567e-06
ENSG00000173214	KIAA1919	6	111570551	111602370	101	4.568	2.4617e-06
ENSG00000198892	SHISA4	1	201847808	201871434	57	4.5676	2.4666e-06
ENSG00000114270	COL7A1	3	48591506	48642700	76	4.5671	2.473e-06
ENSG00000177374	HIC1	17	1947448	1972981	89	4.5652	2.4955e-06
ENSG00000198792	TMEM184B	22	38605298	38679040	259	4.5647	2.5006e-06
ENSG00000178750	STX19	3	93723213	93757454	50	4.5645	2.503e-06
ENSG00000151090	THRB	3	24148651	24546773	1639	4.5627	2.5244e-06
ENSG00000197557	TTC30A	2	178467720	178493694	168	4.5626	2.5264e-06
ENSG00000088002	SULT2B1	19	49045332	49112682	429	4.56	2.5577e-06
ENSG00000196659	TTC30B	2	178403726	178427742	86	4.5596	2.5621e-06
ENSG00000173442	EHBP1L1	11	65333509	65370121	97	4.5596	2.563e-06
ENSG00000198837	DENND4B	1	153891977	153929172	66	4.5594	2.565e-06
ENSG00000185324	CDK10	16	89737145	89772772	208	4.558	2.5819e-06
ENSG00000082641	NFE2L1	17	46115691	46148849	132	4.5579	2.5838e-06
ENSG00000134852	CLOCK	4	56284070	56423305	620	4.5571	2.5933e-06
Significance determined at Bonferroni threshold of p= 2.61 x 10-6
