# Supplementary material for: Genetic analysis of over half a million people characterises C-reactive protein loci
Source: Nat Commun. 2022 Apr 22;13:2198. doi: 10.1038/s41467-022-29650-5 (PMC9033829; doi:10.1038/s41467-022-29650-5)
Supplement: Supplementary file 6 — Supplementary Data 4 [file 41467_2022_29650_MOESM6_ESM.xlsx]

## Sheet: Sheet1
Supplementary Data 4. Genes implicated by mapping of SNPs across all four strategies in FUMA; positional eQTL, chromatin mapping and MAGMA gene-based association analysis.
pLI = probability of loss of function mutation intolerance (higher scores indicate higher probability); pos=positional mapping; eqtl=eQTL maping; ci= chromatin interaction mapping; CADD = Combined Annotation-Dependent depletion score (higher scores indicate more deleterious effects of a SNP); minGwasP = minimum GWAS P value of SNPs implicating the gene; minP = minimum P value of eQTL association …
Gene symbol	ensg	Genomic Locus	chr	start	end	strand	pLI	posMapSNPs	posMapMaxCADD	eqtlMapSNPs	eqtlMapminP	eqtlMapminQ	eqtlMapts	eqtlDirection	ciMap	ciMapts	minGwasP	GWGA N SNPS	GWGA ZSTAT	GWGA P
AARS	ENSG00000090861	214	16	70286198	70323446	-1	4.67832e-05	2	15.62	330	2.115e-29	0	PsychENCODE_eQTLs:eQTLGen_cis_eQTLs:BIOSQTL/BIOS_eQTL_geneLevel:GTEx/v8/Brain_Caudate_basal_ganglia:GTEx/v8/Brain_Cerebellum:GTEx/v8/Brain_Putamen_basal_ganglia:GTEx/v8/Brain_Spinal_cord_cervical_c-1:GTEx/v8/Muscle_Skeletal:GTEx/v8/Nerve_Tibial:GTEx/v8/Pituitary:GTEx/v8/Cells_Cultured_fibroblasts:GTEx/v7/Brain_Cerebellum:GTEx/v7/Nerve_Tibial:GTEx/v7/Cells_Transformed_fibroblasts	+	Yes	Adult_Cortex:Left_Ventricle	2.645e-15	60	4.7656	9.4169e-07
ABCA1	ENSG00000165029	32:140:164:197:222	9	107543283	107690518	-1	0.0016588	74	23.1	52	8.7099e-11	0	eQTLGen_cis_eQTLs:eQTLGen_trans_eQTLs:GTEx/v7/Artery_Aorta	+	Yes	Liver:IMR90:Mesenchymal_Stem_Cell:Mesendoderm:hESC	2.7e-303	907	6.3802	8.8424e-11
ABCB11	ENSG00000073734	1 day, 18:43:00	2	169779448	169887832	-1	2.18849e-10	269	20.8	108	2.03752e-23	0	BIOSQTL/BIOS_eQTL_geneLevel:GTEx/v8/Adipose_Visceral_Omentum:GTEx/v8/Heart_Atrial_Appendage:GTEx/v7/Heart_Atrial_Appendage	+	Yes	Aorta:Left_Ventricle:Liver:IMR90:Mesenchymal_Stem_Cell:Mesendoderm:Trophoblast-like_Cell:hESC	7.697e-24	561	9.3677	3.7056e-21
ABCB9	ENSG00000150967	185	12	123405498	123466196	-1	0.00290111	17	14.63	113	2.9419e-93	0	DICE/T_CD4_TFH:DICE/T_CD4_TH17:eQTLGen_cis_eQTLs:BIOSQTL/BIOS_eQTL_geneLevel:GTEx/v8/Artery_Tibial:GTEx/v8/Skin_Sun_Exposed_Lower_leg:GTEx/v8/Testis:GTEx/v6/Artery_Tibial:GTEx/v6/Colon_Sigmoid:GTEx/v6/Colon_Transverse:GTEx/v6/Esophagus_Muscularis:GTEx/v6/Heart_Left_Ventricle:GTEx/v6/Liver:GTEx/v6/Cells_Transformed_fibroblasts:GTEx/v6/Skin_Not_Sun_Exposed_Suprapubic:GTEx/v6/Skin_Sun_Exposed_Lower_…	+	Yes	Promoter_anchored_loops_oneway:Spleen:GM12878:IMR90:Mesenchymal_Stem_Cell:Mesendoderm:Trophoblast-like_Cell:hESC	4.078e-11	110	4.768	9.3048e-07
ABCG4	ENSG00000172350	169	11	119019722	119033360	1	0.000455417	30	15.43	52	6.7114e-12	2.21507e-09	GTEx/v8/Brain_Cerebellum:GTEx/v8/Heart_Atrial_Appendage:GTEx/v8/Testis:GTEx/v8/Thyroid:GTEx/v7/Thyroid:GTEx/v6/Thyroid	+	Yes	Adult_Cortex:Fetal_Cortex:GM12878:IMR90:Mesenchymal_Stem_Cell:Mesendoderm	1.1e-08	80	4.9082	4.5969e-07
ABHD1	ENSG00000143994	32	2	27346682	27353680	1	1.06027e-21	30	18.43	426	3.3669e-25	0	PsychENCODE_eQTLs:eQTLGen_cis_eQTLs:BIOSQTL/BIOS_eQTL_geneLevel:GTEx/v8/Adipose_Visceral_Omentum:GTEx/v8/Artery_Tibial:GTEx/v8/Brain_Caudate_basal_ganglia:GTEx/v8/Breast_Mammary_Tissue:GTEx/v8/Colon_Sigmoid:GTEx/v8/Heart_Left_Ventricle:GTEx/v8/Muscle_Skeletal:GTEx/v8/Nerve_Tibial:GTEx/v8/Cells_Cultured_fibroblasts:GTEx/v8/Thyroid:GTEx/v7/Adipose_Visceral_Omentum:GTEx/v7/Brain_Hippocampus:GTEx/v7/…	-	Yes	Promoter_anchored_loops_oneway:Adult_Cortex:Fetal_Cortex:Aorta:Left_Ventricle:Liver:Spleen:GM12878:IMR90:Mesenchymal_Stem_Cell:Mesendoderm:Trophoblast-like_Cell:hESC	3.48e-263	83	7.3611	9.1226e-14
ABHD12	ENSG00000100997	253	20	25275379	25371619	-1	1.98296e-06	247	20.5	1059	0	0	PsychENCODE_eQTLs:eQTLGen_cis_eQTLs:BIOSQTL/BIOS_eQTL_geneLevel:xQTLServer_eQTLs:CMC_SVA_cis:CMC_NoSVA_cis:BRAINEAC/FCTX:BRAINEAC/aveALL:GTEx/v8/Adipose_Subcutaneous:GTEx/v8/Adipose_Visceral_Omentum:GTEx/v8/Artery_Aorta:GTEx/v8/Artery_Coronary:GTEx/v8/Artery_Tibial:GTEx/v8/Brain_Amygdala:GTEx/v8/Brain_Anterior_cingulate_cortex_BA24:GTEx/v8/Brain_Caudate_basal_ganglia:GTEx/v8/Brain_Cerebellar_Hemi…	+	Yes	EP_correlation_cell_type_oneway:Adult_Cortex:Fetal_Cortex:Left_Ventricle:GM12878:IMR90:Mesenchymal_Stem_Cell:hESC	2.301e-18	439	7.7311	5.3303e-15
AC002553.1	ENSG00000227782	222	17	15943505	15943994	1	NA	25	13.78	372	1.32024e-09	1.21497e-05	BIOSQTL/BIOS_eQTL_geneLevel:GTEx/v8/Brain_Cerebellar_Hemisphere:GTEx/v8/Brain_Cerebellum:GTEx/v8/Breast_Mammary_Tissue:GTEx/v8/Thyroid	-	Yes	Aorta:Left_Ventricle:Liver:GM12878:IMR90:Mesenchymal_Stem_Cell:Mesendoderm:Trophoblast-like_Cell:hESC	8.541e-15	49	6.7925	5.511e-12
AC005779.2	ENSG00000267545	250	19	45683080	45705702	1	NA	111	15.69	143	4.88123e-58	0	BIOSQTL/BIOS_eQTL_geneLevel	-	Yes	Promoter_anchored_loops_oneway:Adult_Cortex:Fetal_Cortex	1.68e-294	214	12.245	8.9844e-35
AC006126.3	ENSG00000266958	250	19	45690646	45720191	1	NA	170	16.13	97	2.43804e-07	0.000174415	PsychENCODE_eQTLs:BIOSQTL/BIOS_eQTL_geneLevel	-	Yes	EP_links_oneway:Promoter_anchored_loops_oneway	5.783e-87	286	11.83	1.3627e-32
AC006538.4	ENSG00000267001	243	19	2717767	2740046	-1	NA	47	15.7	136	5.85582e-186	0	BIOSQTL/BIOS_eQTL_geneLevel	-	Yes	Adult_Cortex:Fetal_Cortex:Left_Ventricle:Liver:Spleen:GM12878:IMR90:Mesenchymal_Stem_Cell:Mesendoderm:Trophoblast-like_Cell:hESC	1.498e-10	198	4.8561	5.9847e-07
AC007382.1	ENSG00000268688	33	2	37068327	37068530	-1	NA	9	10.39	101	9.3575e-10	1.30796e-05	eQTLGen_cis_eQTLs:BIOSQTL/BIOS_eQTL_geneLevel	-	Yes	Spleen:IMR90:Mesenchymal_Stem_Cell:Mesendoderm:Trophoblast-like_Cell:hESC	1.53e-12	55	4.8939	4.9417e-07
AC017104.2	ENSG00000233538	50	2	232316906	232317864	1	NA	33	16.19	7	2.6854e-08	0.000114599	eQTLGen_cis_eQTLs:GTEx/v7/Testis	+	Yes	IMR90	6.509e-11	78	5.4409	2.6508e-08
AC037459.4	ENSG00000248235	126	8	22446787	22459597	1	NA	52	13.64	137	9.3914e-56	0	BIOSQTL/BIOS_eQTL_geneLevel	+	Yes	GM12878:IMR90:Mesenchymal_Stem_Cell:Mesendoderm:Trophoblast-like_Cell:hESC	8.777e-09	104	6.1332	4.3052e-10
AC074091.13	ENSG00000205334	32	2	27928653	27938599	-1	NA	23	18.44	187	2.11852e-06	0.00321014	GTEx/v8/Artery_Aorta:GTEx/v8/Muscle_Skeletal:GTEx/v8/Nerve_Tibial:GTEx/v7/Muscle_Skeletal:GTEx/v7/Nerve_Tibial:GTEx/v6/Nerve_Tibial	+	Yes	Promoter_anchored_loops_oneway:Adult_Cortex:Aorta:Bladder:Left_Ventricle:Liver:Lung:Pancreas:Psoas:Right_Ventricle:Spleen:GM12878:IMR90:Mesenchymal_Stem_Cell:Mesendoderm:Neural_Progenitor_Cell:Trophoblast-like_Cell:hESC	1.87e-111	37	16.154	5.3268e-59
AC079354.1	ENSG00000182329	46	2	202937978	203062585	1	NA	50	18.88	36	5.40233e-26	4.32925e-23	PsychENCODE_eQTLs:CMC_SVA_cis:CMC_NoSVA_cis:GTEx/v7/Pituitary	+	Yes	EP_correlation_cell_type_oneway:Adult_Cortex:Fetal_Cortex:Left_Ventricle:Liver:GM12878:IMR90:Mesenchymal_Stem_Cell:Mesendoderm:Neural_Progenitor_Cell:Trophoblast-like_Cell:hESC	2.249e-10	490	5.6043	1.0453e-08
AC104841.2	ENSG00000268485	51	2	242167319	242168850	1	NA	13	10.07	191	2.44827e-85	0	BIOSQTL/BIOS_eQTL_geneLevel	-	Yes	Promoter_anchored_loops_oneway:Adult_Cortex:Fetal_Cortex:Spleen	8.232e-15	92	4.8771	5.3824e-07
ACADS	ENSG00000122971	185	12	121163538	121177811	1	0.00016291	115	25.9	958	0	0	PsychENCODE_eQTLs:DICE/T_CD4_TFH:eQTLGen_cis_eQTLs:BIOSQTL/BIOS_eQTL_geneLevel:xQTLServer_eQTLs:CMC_SVA_cis:GTEx/v8/Whole_Blood:GTEx/v8/Artery_Aorta:GTEx/v8/Artery_Tibial:GTEx/v8/Brain_Amygdala:GTEx/v8/Brain_Anterior_cingulate_cortex_BA24:GTEx/v8/Brain_Caudate_basal_ganglia:GTEx/v8/Brain_Cerebellar_Hemisphere:GTEx/v8/Brain_Cerebellum:GTEx/v8/Brain_Cortex:GTEx/v8/Brain_Frontal_Cortex_BA9:GTEx/v8/B…	-	Yes	Adult_Cortex	4.94065645841247e-324	177	18.482	1.4448e-76
ACO2	ENSG00000100412	265:266	22	41865129	41924993	1	0.454378	65	13.04	815	8.17257e-17	0	PsychENCODE_eQTLs:eQTLGen_cis_eQTLs:BIOSQTL/BIOS_eQTL_geneLevel:GTEx/v8/Adipose_Subcutaneous:GTEx/v8/Adipose_Visceral_Omentum:GTEx/v8/Artery_Aorta:GTEx/v8/Artery_Tibial:GTEx/v8/Brain_Cerebellum:GTEx/v8/Brain_Nucleus_accumbens_basal_ganglia:GTEx/v8/Breast_Mammary_Tissue:GTEx/v8/Colon_Sigmoid:GTEx/v8/Esophagus_Gastroesophageal_Junction:GTEx/v8/Esophagus_Muscularis:GTEx/v8/Lung:GTEx/v8/Muscle_Skelet…	+	Yes	Adult_Cortex:Fetal_Cortex:Aorta:Hippocampus:Left_Ventricle:Liver:Lung:Pancreas:Right_Ventricle:GM12878:IMR90:Mesenchymal_Stem_Cell:Mesendoderm:Neural_Progenitor_Cell:Trophoblast-like_Cell:hESC	1.578e-48	166	6.8512	3.6629e-12
ACP2	ENSG00000134575	161	11	47260853	47270457	-1	0.000525977	46	23	1507	3.27170000000001e-310	0	PsychENCODE_eQTLs:DICE/T_CD8_naive_activated:DICE/Monocyte_classical:DICE/Monocyte_non_classical:DICE/NK:DICE/T_CD4_TH2:DICE/T_CD4_memory_TREG:DICE/T_CD4_naive_TREG:eQTLGen_cis_eQTLs:BIOSQTL/BIOS_eQTL_geneLevel:BRAINEAC/THAL:GTEx/v8/Adipose_Subcutaneous:GTEx/v8/Adipose_Visceral_Omentum:GTEx/v8/Adrenal_Gland:GTEx/v8/Cells_EBV-transformed_lymphocytes:GTEx/v8/Whole_Blood:GTEx/v8/Artery_Tibial:GTEx/v…	+	Yes	Adult_Cortex:Fetal_Cortex:Left_Ventricle:Liver:GM12878:IMR90:Mesenchymal_Stem_Cell:Mesendoderm:hESC	8.943e-34	98	11.363	3.2012e-30
ACSL6	ENSG00000164398	88	5	131142683	131347936	-1	0.0885623	31	18.44	388	1.3912e-26	0	PsychENCODE_eQTLs:eQTLGen_cis_eQTLs:BIOSQTL/BIOS_eQTL_geneLevel:CMC_SVA_cis:GTEx/v8/Whole_Blood:GTEx/v8/Brain_Cerebellum:GTEx/v8/Brain_Cortex:GTEx/v8/Brain_Nucleus_accumbens_basal_ganglia:GTEx/v8/Colon_Sigmoid:GTEx/v8/Colon_Transverse:GTEx/v8/Esophagus_Gastroesophageal_Junction:GTEx/v8/Esophagus_Muscularis:GTEx/v8/Pancreas:GTEx/v8/Pituitary:GTEx/v8/Skin_Not_Sun_Exposed_Suprapubic:GTEx/v8/Small_In…	-	Yes	Promoter_anchored_loops_oneway:EP_correlation_cell_type_oneway:Adult_Cortex:Fetal_Cortex:Left_Ventricle:Liver:Lung:Spleen:GM12878:IMR90:Mesenchymal_Stem_Cell:Mesendoderm:Neural_Progenitor_Cell:Trophoblast-like_Cell:hESC	3.12e-08	568	5.2561	7.3573e-08
ADAP1	ENSG00000105963	111	7	937540	995043	-1	0.657927	47	24.2	443	1.9624e-89	0	eQTLGen_cis_eQTLs:BIOSQTL/BIOS_eQTL_geneLevel:GTEx/v8/Adipose_Subcutaneous:GTEx/v8/Whole_Blood:GTEx/v8/Artery_Tibial:GTEx/v8/Colon_Sigmoid:GTEx/v8/Esophagus_Mucosa:GTEx/v8/Esophagus_Muscularis:GTEx/v8/Heart_Atrial_Appendage:GTEx/v8/Lung:GTEx/v8/Nerve_Tibial:GTEx/v8/Pancreas:GTEx/v8/Cells_Cultured_fibroblasts:GTEx/v8/Skin_Not_Sun_Exposed_Suprapubic:GTEx/v8/Skin_Sun_Exposed_Lower_leg:GTEx/v8/Testis…	+	Yes	Adult_Cortex	1.363e-18	455	5.8883	1.951e-09
ADAR	ENSG00000160710	18	1	154554538	154600475	-1	0.907595	96	14.21	233	3.674e-106	0	PsychENCODE_eQTLs:eQTLGen_cis_eQTLs:BIOSQTL/BIOS_eQTL_geneLevel:CMC_SVA_cis:CMC_NoSVA_cis:GTEx/v8/Adrenal_Gland:GTEx/v8/Whole_Blood:GTEx/v8/Artery_Aorta:GTEx/v8/Artery_Tibial:GTEx/v8/Brain_Cerebellum:GTEx/v8/Brain_Cortex:GTEx/v8/Liver:GTEx/v8/Lung:GTEx/v8/Nerve_Tibial:GTEx/v8/Cells_Cultured_fibroblasts:GTEx/v7/Adrenal_Gland:GTEx/v7/Whole_Blood:GTEx/v7/Artery_Tibial:GTEx/v7/Brain_Amygdala:GTEx/v7/…	+	Yes	Promoter_anchored_loops_oneway:Adult_Cortex:Fetal_Cortex:Aorta:Left_Ventricle:Liver:Spleen:GM12878:IMR90:Mesenchymal_Stem_Cell:Mesendoderm:Trophoblast-like_Cell:hESC	4.94065645841247e-324	180	13.906	2.9103e-44
ADARB1	ENSG00000197381	264	21	46493768	46646478	1	0.843939	137	13.31	315	4.7351e-163	0	PsychENCODE_eQTLs:DICE/T_CD8_naive:eQTLGen_cis_eQTLs:BIOSQTL/BIOS_eQTL_geneLevel:CMC_SVA_cis:CMC_NoSVA_cis:GTEx/v8/Brain_Cerebellar_Hemisphere:GTEx/v8/Brain_Cerebellum:GTEx/v8/Heart_Left_Ventricle:GTEx/v8/Cells_Cultured_fibroblasts:GTEx/v8/Testis:GTEx/v7/Whole_Blood:GTEx/v7/Brain_Cerebellum:GTEx/v7/Heart_Left_Ventricle:GTEx/v6/Whole_Blood:GTEx/v6/Cells_Transformed_fibroblasts	+	Yes	Adult_Cortex:Aorta:Bladder:Left_Ventricle:Liver:Lung:Pancreas:Psoas:Right_Ventricle:Spleen:GM12878:IMR90:Mesenchymal_Stem_Cell:Mesendoderm:Neural_Progenitor_Cell:Trophoblast-like_Cell:hESC	1.156e-08	720	5.9055	1.7577e-09
ADCY3	ENSG00000138031	31	2	25042038	25142708	-1	0.0013793	316	17.88	641	0	0	PsychENCODE_eQTLs:DICE/Monocyte_classical:DICE/T_CD4_TFH:eQTLGen_cis_eQTLs:BIOSQTL/BIOS_eQTL_geneLevel:CMC_SVA_cis:GTEx/v8/Adipose_Subcutaneous:GTEx/v8/Adipose_Visceral_Omentum:GTEx/v8/Cells_EBV-transformed_lymphocytes:GTEx/v8/Whole_Blood:GTEx/v8/Artery_Coronary:GTEx/v8/Artery_Tibial:GTEx/v8/Brain_Anterior_cingulate_cortex_BA24:GTEx/v8/Brain_Caudate_basal_ganglia:GTEx/v8/Brain_Cerebellum:GTEx/v8/…	+	Yes	Promoter_anchored_loops_oneway:Adult_Cortex:Fetal_Cortex:GM12878:IMR90:Mesenchymal_Stem_Cell:Mesendoderm:hESC	6.58e-20	591	9.0569	6.7133e-20
ADORA2B	ENSG00000170425	222	17	15848231	15879060	1	2.0075e-05	43	10.72	444	0	0	PsychENCODE_eQTLs:DICE/B_cell_naive:DICE/T_CD4_naive:DICE/T_CD8_naive:DICE/Monocyte_classical:DICE/Monocyte_non_classical:DICE/NK:DICE/T_CD4_TFH:DICE/T_CD4_TH1:DICE/T_CD4_TH17:DICE/T_CD4_TH1_17:DICE/T_CD4_TH2:DICE/T_CD4_memory_TREG:DICE/T_CD4_naive_TREG:eQTLGen_cis_eQTLs:BIOSQTL/BIOS_eQTL_geneLevel:xQTLServer_eQTLs:CMC_SVA_cis:CMC_NoSVA_cis:GTEx/v8/Adipose_Subcutaneous:GTEx/v8/Adipose_Visceral_Om…	-	Yes	IMR90:Mesenchymal_Stem_Cell:Mesendoderm:Trophoblast-like_Cell:hESC	8.541e-15	128	6.8333	4.1495e-12
AF131215.5	ENSG00000215346	125	8	10983980	10987745	-1	NA	67	10.12	377	1.07905e-06	0.000792479	PsychENCODE_eQTLs:DICE/Monocyte_classical:CMC_SVA_cis:GTEx/v7/Colon_Sigmoid:GTEx/v7/Lung	+	Yes	Left_Ventricle:GM12878:IMR90:Mesenchymal_Stem_Cell:Mesendoderm:Trophoblast-like_Cell:hESC	2.197e-34	119	7.4836	3.6153e-14
AFF4	ENSG00000072364	88	5	132211071	132299326	-1	0.999997	164	17.24	226	5.0812e-76	0	PsychENCODE_eQTLs:eQTLGen_cis_eQTLs:BIOSQTL/BIOS_eQTL_geneLevel:CMC_SVA_cis:GTEx/v8/Adipose_Subcutaneous:GTEx/v8/Whole_Blood:GTEx/v8/Brain_Cerebellar_Hemisphere:GTEx/v8/Brain_Cerebellum:GTEx/v8/Brain_Hippocampus:GTEx/v8/Breast_Mammary_Tissue:GTEx/v8/Esophagus_Mucosa:GTEx/v8/Liver:GTEx/v8/Muscle_Skeletal:GTEx/v8/Nerve_Tibial:GTEx/v8/Pancreas:GTEx/v8/Skin_Not_Sun_Exposed_Suprapubic:GTEx/v8/Skin_Sun…	+	Yes	Adult_Cortex:Fetal_Cortex:Aorta:Liver:GM12878:IMR90:Mesenchymal_Stem_Cell:Mesendoderm:Trophoblast-like_Cell:hESC	1.554e-09	339	5.8868	1.9685e-09
AGAP3	ENSG00000133612	124	7	150782918	150841523	1	0.99138	25	19.23	42	1.5031e-61	0	eQTLGen_cis_eQTLs:BIOSQTL/BIOS_eQTL_geneLevel:GTEx/v8/Whole_Blood:GTEx/v8/Muscle_Skeletal:GTEx/v8/Pancreas:GTEx/v7/Artery_Tibial:GTEx/v7/Pancreas	+	Yes	Adult_Cortex:Fetal_Cortex:IMR90	6.287e-09	266	5.1988	1.0029e-07
AGBL2	ENSG00000165923	161	11	47681143	47736941	-1	6.81051e-12	52	13.56	854	1.2621e-19	0	PsychENCODE_eQTLs:DICE/T_CD4_naive:DICE/T_CD4_TFH:eQTLGen_cis_eQTLs:BIOSQTL/BIOS_eQTL_geneLevel:GTEx/v8/Cells_EBV-transformed_lymphocytes:GTEx/v8/Artery_Aorta:GTEx/v8/Brain_Cortex:GTEx/v8/Colon_Sigmoid:GTEx/v8/Colon_Transverse:GTEx/v8/Esophagus_Mucosa:GTEx/v8/Liver:GTEx/v8/Nerve_Tibial:GTEx/v8/Ovary:GTEx/v8/Pituitary:GTEx/v8/Thyroid:GTEx/v8/Vagina:GTEx/v7/Cells_EBV-transformed_lymphocytes:GTEx/v7…	-	Yes	Adult_Cortex:Fetal_Cortex:Left_Ventricle:Liver:GM12878:IMR90:Mesenchymal_Stem_Cell:Mesendoderm:Trophoblast-like_Cell:hESC	8.943e-34	225	6.5027	3.9457e-11
AGBL5	ENSG00000084693	32	2	27265232	27293490	1	0.0206949	54	29.1	295	4.2102e-08	0.000158489	eQTLGen_cis_eQTLs:GTEx/v8/Cells_Cultured_fibroblasts:GTEx/v7/Spleen	-	Yes	GM12878:IMR90:Mesenchymal_Stem_Cell	3.48e-263	93	7.3529	9.6967e-14
AGPS	ENSG00000018510	45	2	178257372	178408564	1	0.998805	167	24.2	327	1.0997e-46	0	eQTLGen_cis_eQTLs:BIOSQTL/BIOS_eQTL_geneLevel:GTEx/v8/Adipose_Subcutaneous:GTEx/v8/Whole_Blood:GTEx/v8/Nerve_Tibial:GTEx/v8/Spleen:GTEx/v7/Adipose_Visceral_Omentum:GTEx/v7/Adrenal_Gland:GTEx/v7/Whole_Blood:GTEx/v7/Brain_Hypothalamus:GTEx/v7/Esophagus_Muscularis:GTEx/v7/Nerve_Tibial:GTEx/v7/Ovary:GTEx/v7/Skin_Not_Sun_Exposed_Suprapubic:GTEx/v7/Testis:GTEx/v6/Nerve_Tibial	+	Yes	Aorta:Left_Ventricle:Liver:Right_Ventricle:GM12878:IMR90:Mesenchymal_Stem_Cell:Mesendoderm:Trophoblast-like_Cell:hESC	4.638e-12	580	4.9079	4.603e-07
AIM2	ENSG00000163568	0.845139	1	159032274	159116886	-1	9.00843e-08	13	9.602	162	1.72155e-14	0	PsychENCODE_eQTLs:eQTLGen_cis_eQTLs:eQTLGen_trans_eQTLs:GTEx/v8/Adipose_Subcutaneous:GTEx/v8/Breast_Mammary_Tissue:GTEx/v8/Esophagus_Muscularis:GTEx/v7/Adipose_Subcutaneous:GTEx/v7/Adipose_Visceral_Omentum:GTEx/v7/Breast_Mammary_Tissue:GTEx/v7/Esophagus_Gastroesophageal_Junction:GTEx/v7/Esophagus_Muscularis:GTEx/v7/Muscle_Skeletal:GTEx/v7/Nerve_Tibial:GTEx/v7/Skin_Not_Sun_Exposed_Suprapubic:GTEx/…	+	Yes	IMR90:Mesenchymal_Stem_Cell:Mesendoderm:hESC	1.5e-263	243	4.7259	1.1457e-06
AK4	ENSG00000162433	10	1	65613232	65697828	1	0.236133	80	16.08	190	3.3698e-91	0	PsychENCODE_eQTLs:DICE/Monocyte_classical:eQTLGen_cis_eQTLs:BIOSQTL/BIOS_eQTL_geneLevel:GTEx/v8/Artery_Aorta:GTEx/v8/Artery_Tibial:GTEx/v8/Colon_Sigmoid:GTEx/v8/Lung:GTEx/v8/Cells_Cultured_fibroblasts:GTEx/v8/Small_Intestine_Terminal_Ileum:GTEx/v8/Thyroid:GTEx/v7/Artery_Aorta:GTEx/v7/Artery_Tibial:GTEx/v7/Brain_Cerebellum:GTEx/v7/Lung:GTEx/v7/Nerve_Tibial:GTEx/v7/Pancreas:GTEx/v7/Skin_Not_Sun_Exp…	-	Yes	Adult_Cortex:Fetal_Cortex:Hippocampus:Left_Ventricle:Liver:GM12878:IMR90:Mesenchymal_Stem_Cell:Mesendoderm:Trophoblast-like_Cell:hESC	2.24997495116104e-320	373	6.042	7.6093e-10
AK5	ENSG00000154027	12	1	77747736	78025651	1	0.139499	31	17.2	52	1.4066e-36	0	PsychENCODE_eQTLs:eQTLGen_cis_eQTLs:BIOSQTL/BIOS_eQTL_geneLevel:xQTLServer_eQTLs:CMC_SVA_cis:CMC_NoSVA_cis	-	Yes	EP_correlation_organ_oneway:IMR90:Mesenchymal_Stem_Cell:Mesendoderm:Trophoblast-like_Cell:hESC	1.479e-08	1482	6.1356	4.2415e-10
AKIRIN2	ENSG00000135334	99	6	88384790	88411927	-1	0.975341	32	15.97	402	3.5839e-34	0	PsychENCODE_eQTLs:eQTLGen_cis_eQTLs:BIOSQTL/BIOS_eQTL_geneLevel:CMC_SVA_cis:BRAINEAC/FCTX:BRAINEAC/OCTX:BRAINEAC/aveALL:GTEx/v8/Adipose_Subcutaneous:GTEx/v8/Adipose_Visceral_Omentum:GTEx/v8/Artery_Tibial:GTEx/v8/Brain_Anterior_cingulate_cortex_BA24:GTEx/v8/Brain_Spinal_cord_cervical_c-1:GTEx/v8/Brain_Substantia_nigra:GTEx/v8/Breast_Mammary_Tissue:GTEx/v8/Esophagus_Gastroesophageal_Junction:GTEx/v…	-	Yes	EP_correlation_cell_type_oneway:Liver:GM12878:IMR90:Mesenchymal_Stem_Cell:Mesendoderm:hESC	4.449e-09	167	5.007	2.7644e-07
AKT2	ENSG00000105221	249	19	40736224	40791443	-1	0.997816	48	17.77	133	2.1849e-22	0	PsychENCODE_eQTLs:eQTLGen_cis_eQTLs:BIOSQTL/BIOS_eQTL_geneLevel:CMC_SVA_cis:GTEx/v8/Adipose_Subcutaneous:GTEx/v8/Brain_Cerebellar_Hemisphere:GTEx/v8/Heart_Atrial_Appendage:GTEx/v8/Prostate:GTEx/v8/Cells_Cultured_fibroblasts:GTEx/v7/Heart_Atrial_Appendage:GTEx/v7/Cells_Transformed_fibroblasts	-	Yes	Adult_Cortex:Fetal_Cortex	2.396e-12	194	5.9584	1.2734e-09
AKT3	ENSG00000117020	28:266	1	243651535	244014381	-1	0.999585	256	17.95	150	2.7947e-11	0	PsychENCODE_eQTLs:DICE/Monocyte_classical:eQTLGen_cis_eQTLs:eQTLGen_trans_eQTLs:BIOSQTL/BIOS_eQTL_geneLevel:CMC_SVA_cis	+	Yes	IMR90:Mesenchymal_Stem_Cell:hESC	3.631e-12	738	6.4964	4.1137e-11
AL021546.6	ENSG00000111780	185	12	120876001	120897809	1	NA	121	23	344	3.90825e-72	0	PsychENCODE_eQTLs:BIOSQTL/BIOS_eQTL_geneLevel	-	Yes	Promoter_anchored_loops_oneway:Adult_Cortex:Fetal_Cortex:Left_Ventricle:Spleen:GM12878:IMR90:Mesenchymal_Stem_Cell:Mesendoderm	1.51e-274	184	9.5966	4.1309e-22
AL035252.1	ENSG00000268302	253	20	25207122	25207370	-1	NA	24	9.299	81	3.79909e-16	0	BIOSQTL/BIOS_eQTL_geneLevel	+	Yes	Promoter_anchored_loops_oneway:Liver:IMR90:Mesenchymal_Stem_Cell:Mesendoderm:Trophoblast-like_Cell:hESC	5.464e-18	79	6.7388	7.9861e-12
AL118506.1	ENSG00000267848	260	20	62585007	62585495	1	NA	21	15.34	6	7.70237e-07	0.00139547	GTEx/v7/Artery_Tibial:GTEx/v7/Brain_Cerebellum:GTEx/v6/Artery_Tibial:GTEx/v6/Brain_Cerebellum	+	Yes	IMR90:Mesenchymal_Stem_Cell:hESC	3.612e-22	66	5.2017	9.8749e-08
AL138847.1	ENSG00000269624	09:10:00	1	63073437	63075249	1	NA	10	12.12	144	2.4922e-05	0.00247431	PsychENCODE_eQTLs	+	Yes	Left_Ventricle:Liver:IMR90:Mesenchymal_Stem_Cell:Mesendoderm:Trophoblast-like_Cell:hESC	2.24997495116104e-320	29	6.3018	1.471e-10
AL139147.1	ENSG00000248458	10:11:00	1	67131547	67142710	-1	NA	56	16.95	299	6.92225e-09	5.76742e-07	BIOSQTL/BIOS_eQTL_geneLevel:CMC_SVA_cis:GTEx/v8/Heart_Left_Ventricle:GTEx/v8/Lung:GTEx/v8/Cells_Cultured_fibroblasts:GTEx/v7/Artery_Coronary:GTEx/v7/Brain_Frontal_Cortex_BA9:GTEx/v7/Brain_Nucleus_accumbens_basal_ganglia:GTEx/v7/Heart_Left_Ventricle:GTEx/v7/Lung	-	Yes	Aorta:Left_Ventricle:Liver:IMR90:Mesenchymal_Stem_Cell:Mesendoderm:Trophoblast-like_Cell:hESC	2.24997495116104e-320	143	4.8485	6.2214e-07
AL590560.1	ENSG00000269620	19	1	159879884	159880159	-1	NA	14	7.313	1	3.66369e-06	0.0215602	GTEx/v6/Nerve_Tibial	-	Yes	Promoter_anchored_loops_oneway:EP_correlation_cell_type_oneway:Adult_Cortex:Fetal_Cortex:Left_Ventricle:Liver:Pancreas:Right_Ventricle:Spleen:GM12878:IMR90:Mesenchymal_Stem_Cell:Mesendoderm:Neural_Progenitor_Cell:Trophoblast-like_Cell:hESC	1.06e-227	57	5.2557	7.3723e-08
ALDH1A2	ENSG00000128918	202	15	58245622	58790065	-1	0.51663	112	16.93	11	5.64397e-08	4.07162e-05	GTEx/v8/Liver:GTEx/v7/Esophagus_Mucosa:GTEx/v7/Liver	-	Yes	Left_Ventricle:Liver:GM12878:IMR90:Mesenchymal_Stem_Cell:Mesendoderm:Trophoblast-like_Cell:hESC	5.234e-13	2721	5.2065	9.6222e-08
ALPL	ENSG00000162551	4	1	21835858	21904905	1	0.0011065	112	15.67	140	5.6341e-31	0	PsychENCODE_eQTLs:eQTLGen_cis_eQTLs:BIOSQTL/BIOS_eQTL_geneLevel:CMC_SVA_cis:GTEx/v8/Adipose_Subcutaneous:GTEx/v8/Esophagus_Muscularis:GTEx/v8/Nerve_Tibial:GTEx/v8/Cells_Cultured_fibroblasts:GTEx/v8/Skin_Not_Sun_Exposed_Suprapubic:GTEx/v8/Skin_Sun_Exposed_Lower_leg:GTEx/v8/Testis:GTEx/v8/Thyroid:GTEx/v7/Nerve_Tibial:GTEx/v7/Cells_Transformed_fibroblasts:GTEx/v7/Skin_Not_Sun_Exposed_Suprapubic:GTEx…	-	Yes	Promoter_anchored_loops_oneway:EP_correlation_cell_type_oneway:IMR90:Mesenchymal_Stem_Cell:Mesendoderm	1.705e-17	483	6.7161	9.3343e-12
AMIGO3	ENSG00000176020	60	3	49754267	49761349	-1	7.50516e-06	30	15.82	291	4.2978e-31	0	PsychENCODE_eQTLs:BIOSQTL/BIOS_eQTL_geneLevel	+	Yes	Adult_Cortex:Fetal_Cortex:IMR90:Mesenchymal_Stem_Cell	1.124e-27	57	9.4017	2.6854e-21
AMN1	ENSG00000151743	175	12	31824071	31882108	-1	0.0201027	43	11.44	46	2.3168e-07	2.41442e-06	PsychENCODE_eQTLs:BIOSQTL/BIOS_eQTL_geneLevel:GTEx/v8/Heart_Atrial_Appendage:GTEx/v7/Colon_Sigmoid:GTEx/v7/Heart_Atrial_Appendage	+	Yes	EP_correlation_cell_type_oneway:EP_correlation_organ_oneway:Adult_Cortex:Fetal_Cortex:Aorta:Left_Ventricle:Liver:GM12878:IMR90:Mesenchymal_Stem_Cell:Mesendoderm:Trophoblast-like_Cell:hESC	4.971e-13	289	4.6814	1.4245e-06
AMPD3	ENSG00000133805	153:154	11	10329860	10529126	1	1.33135e-08	99	17.58	70	2.0014e-16	0	PsychENCODE_eQTLs:eQTLGen_cis_eQTLs:BIOSQTL/BIOS_eQTL_geneLevel:xQTLServer_eQTLs:CMC_SVA_cis:CMC_NoSVA_cis:GTEx/v7/Adipose_Subcutaneous:GTEx/v7/Esophagus_Muscularis:GTEx/v7/Heart_Atrial_Appendage:GTEx/v7/Heart_Left_Ventricle:GTEx/v7/Muscle_Skeletal:GTEx/v7/Nerve_Tibial:GTEx/v7/Pancreas:GTEx/v7/Cells_Transformed_fibroblasts:GTEx/v7/Skin_Sun_Exposed_Lower_leg:GTEx/v7/Thyroid:GTEx/v6/Adipose_Subcuta…	-	Yes	Aorta:Left_Ventricle:Liver:GM12878:IMR90:Mesenchymal_Stem_Cell:Mesendoderm:Trophoblast-like_Cell:hESC	1.35e-08	1094	4.5919	2.1965e-06
AMT	ENSG00000145020	60	3	49454211	49460186	-1	0.000569475	39	19.06	1285	3.27170000000001e-310	0	PsychENCODE_eQTLs:DICE/B_cell_naive:DICE/T_CD4_naive:DICE/T_CD8_naive:DICE/Monocyte_classical:DICE/Monocyte_non_classical:DICE/NK:DICE/T_CD4_TFH:DICE/T_CD4_TH17:DICE/T_CD4_TH1_17:DICE/T_CD4_TH2:DICE/T_CD4_memory_TREG:DICE/T_CD4_naive_TREG:eQTLGen_cis_eQTLs:BIOSQTL/BIOS_eQTL_geneLevel:xQTLServer_eQTLs:CMC_SVA_cis:GTEx/v8/Adipose_Subcutaneous:GTEx/v8/Adipose_Visceral_Omentum:GTEx/v8/Cells_EBV-trans…	+	Yes	Promoter_anchored_loops_oneway:Adult_Cortex:Fetal_Cortex:Left_Ventricle:GM12878:IMR90:Mesenchymal_Stem_Cell:Trophoblast-like_Cell	1.124e-27	52	7.2343	2.3396e-13
ANAPC5	ENSG00000089053	185	12	121746048	121837699	-1	4.18002e-05	134	22.7	486	3.4848e-132	0	PsychENCODE_eQTLs:DICE/T_CD4_naive_activated:DICE/T_CD8_naive_activated:eQTLGen_cis_eQTLs:BIOSQTL/BIOS_eQTL_geneLevel:CMC_SVA_cis:GTEx/v8/Adipose_Subcutaneous:GTEx/v8/Whole_Blood:GTEx/v8/Artery_Tibial:GTEx/v8/Brain_Caudate_basal_ganglia:GTEx/v8/Brain_Cerebellar_Hemisphere:GTEx/v8/Brain_Cerebellum:GTEx/v8/Brain_Cortex:GTEx/v8/Brain_Frontal_Cortex_BA9:GTEx/v8/Brain_Nucleus_accumbens_basal_ganglia:G…	+	Yes	EP_correlation_organ_oneway:Adult_Cortex:GM12878:IMR90:Mesenchymal_Stem_Cell:Mesendoderm	1.69e-155	396	8.364	3.0311e-17
ANGPTL3	ENSG00000132855	09:10:00	1	63063158	63071830	1	2.12016e-07	16	12.12	96	1.16254e-07	0.00164655	GTEx/v8/Liver:GTEx/v7/Liver	+	Yes	Left_Ventricle:Liver:IMR90:Mesenchymal_Stem_Cell:Mesendoderm:Trophoblast-like_Cell:hESC	2.24997495116104e-320	34	6.2871	1.6173e-10
ANKRA2	ENSG00000164331	82	5	72848160	72861511	-1	0.00350504	56	12.09	144	4.2559e-113	0	eQTLGen_cis_eQTLs:BIOSQTL/BIOS_eQTL_geneLevel:GTEx/v8/Whole_Blood:GTEx/v8/Muscle_Skeletal:GTEx/v8/Prostate:GTEx/v8/Cells_Cultured_fibroblasts:GTEx/v8/Skin_Sun_Exposed_Lower_leg:GTEx/v8/Thyroid:GTEx/v7/Adipose_Subcutaneous:GTEx/v7/Artery_Tibial:GTEx/v7/Muscle_Skeletal:GTEx/v7/Cells_Transformed_fibroblasts:GTEx/v7/Skin_Not_Sun_Exposed_Suprapubic:GTEx/v7/Skin_Sun_Exposed_Lower_leg:GTEx/v7/Thyroid	+	Yes	Adult_Cortex:Fetal_Cortex:IMR90:Mesenchymal_Stem_Cell:Mesendoderm:hESC	1.74e-12	130	5.2119	9.3446e-08
ANKS1A	ENSG00000064999	97	6	34857042	35059179	1	0.84686	57	15.95	142	3.55296e-07	0.000514628	PsychENCODE_eQTLs:eQTLGen_cis_eQTLs:BIOSQTL/BIOS_eQTL_geneLevel:CMC_SVA_cis:GTEx/v8/Thyroid:GTEx/v7/Stomach:GTEx/v7/Thyroid	-	Yes	Fetal_Cortex:Aorta:Left_Ventricle:Liver:GM12878:IMR90:Mesenchymal_Stem_Cell:Mesendoderm:Trophoblast-like_Cell:hESC	2.433e-09	284	6.3908	8.2487e-11
ANXA6	ENSG00000197043	89	5	150480273	150537443	-1	0.000183002	10	7.216	31	2.8529e-24	0	eQTLGen_cis_eQTLs:BIOSQTL/BIOS_eQTL_geneLevel:BRAINEAC/FCTX:BRAINEAC/aveALL	+	Yes	Adult_Cortex:Fetal_Cortex:GM12878:IMR90:Mesenchymal_Stem_Cell:hESC	1.569e-11	396	6.8025	5.1408e-12
AOC2	ENSG00000131480	0.323611	17	40996617	41002724	1	5.1394e-10	4	10.56	49	1.0826e-06	0.00331539	eQTLGen_cis_eQTLs:eQTLGen_trans_eQTLs:GTEx/v7/Adipose_Subcutaneous	+	Yes	Left_Ventricle:Liver:GM12878:IMR90:Mesenchymal_Stem_Cell:Mesendoderm:Trophoblast-like_Cell:hESC	1.105e-15	22	5.4966	1.9357e-08
AOC3	ENSG00000131471	226	17	41003201	41010147	1	6.46996e-09	5	10.56	43	1.5292e-06	0.00085364	GTEx/v8/Adipose_Subcutaneous:GTEx/v8/Colon_Sigmoid:GTEx/v8/Esophagus_Muscularis:GTEx/v7/Adipose_Subcutaneous:GTEx/v7/Artery_Tibial:GTEx/v7/Esophagus_Muscularis:GTEx/v6/Adipose_Subcutaneous	-	Yes	Liver:IMR90:Mesenchymal_Stem_Cell:Mesendoderm	4.523e-14	27	5.0073	2.7596e-07
AP001579.1	ENSG00000268856	264	21	46492796	46492927	-1	NA	24	11.71	1	1.23566e-05	0.00832972	BIOSQTL/BIOS_eQTL_geneLevel	-	Yes	Adult_Cortex:Aorta:Bladder:Left_Ventricle:Liver:Lung:Pancreas:Psoas:Right_Ventricle:Spleen:GM12878:IMR90:Mesenchymal_Stem_Cell:Mesendoderm:Neural_Progenitor_Cell:Trophoblast-like_Cell:hESC	1.156e-08	106	6.0844	5.8459e-10
AP4M1	ENSG00000221838	119	7	99699172	99707968	1	2.36166e-11	26	20.3	647	3.27170000000001e-310	0	PsychENCODE_eQTLs:DICE/Monocyte_classical:DICE/NK:DICE/T_CD4_memory_TREG:eQTLGen_cis_eQTLs:BIOSQTL/BIOS_eQTL_geneLevel:CMC_SVA_cis:GTEx/v8/Adipose_Subcutaneous:GTEx/v8/Adipose_Visceral_Omentum:GTEx/v8/Adrenal_Gland:GTEx/v8/Cells_EBV-transformed_lymphocytes:GTEx/v8/Whole_Blood:GTEx/v8/Artery_Aorta:GTEx/v8/Artery_Coronary:GTEx/v8/Artery_Tibial:GTEx/v8/Brain_Amygdala:GTEx/v8/Brain_Caudate_basal_gang…	-	Yes	Promoter_anchored_loops_oneway:Adult_Cortex:Fetal_Cortex:Liver:GM12878:IMR90:Trophoblast-like_Cell	1.006e-21	79	6.026	8.4053e-10
APCS	ENSG00000132703	19	1	159557615	159558655	1	0.0386375	80	12.86	2	8.83375e-05	0.00755902	PsychENCODE_eQTLs	-	Yes	Liver:Mesendoderm	1.5e-263	115	18.859	1.243e-79
APEH	ENSG00000164062	60	3	49711435	49721396	1	0.0132157	27	21	1074	5.9323e-231	0	eQTLGen_cis_eQTLs:BIOSQTL/BIOS_eQTL_geneLevel:GTEx/v8/Adipose_Subcutaneous:GTEx/v8/Adipose_Visceral_Omentum:GTEx/v8/Whole_Blood:GTEx/v8/Artery_Aorta:GTEx/v8/Artery_Coronary:GTEx/v8/Artery_Tibial:GTEx/v8/Brain_Cerebellar_Hemisphere:GTEx/v8/Brain_Spinal_cord_cervical_c-1:GTEx/v8/Breast_Mammary_Tissue:GTEx/v8/Esophagus_Mucosa:GTEx/v8/Esophagus_Muscularis:GTEx/v8/Liver:GTEx/v8/Lung:GTEx/v8/Nerve_Tibi…	-	Yes	Left_Ventricle:Liver:Spleen:IMR90:Mesenchymal_Stem_Cell:Mesendoderm:Trophoblast-like_Cell:hESC	1.124e-27	50	6.2387	2.2059e-10
APITD1	ENSG00000175279	3	1	10490159	10512210	1	0.0085209	102	17.52	326	1.0351e-89	0	PsychENCODE_eQTLs:eQTLGen_cis_eQTLs:BIOSQTL/BIOS_eQTL_geneLevel:CMC_SVA_cis:GTEx/v8/Adipose_Subcutaneous:GTEx/v8/Adipose_Visceral_Omentum:GTEx/v8/Adrenal_Gland:GTEx/v8/Artery_Aorta:GTEx/v8/Artery_Coronary:GTEx/v8/Artery_Tibial:GTEx/v8/Brain_Cerebellar_Hemisphere:GTEx/v8/Brain_Cortex:GTEx/v8/Brain_Nucleus_accumbens_basal_ganglia:GTEx/v8/Breast_Mammary_Tissue:GTEx/v8/Colon_Sigmoid:GTEx/v8/Colon_Tra…	-	Yes	EP_links_oneway:Promoter_anchored_loops_oneway:EP_correlation_cell_type_oneway:Adult_Cortex:Liver:GM12878:IMR90:Mesenchymal_Stem_Cell:hESC	4.649e-09	170	6.1316	4.3507e-10
APITD1-CORT	ENSG00000251503	3	1	10490159	10512210	1	0.0085209	102	17.52	184	4.88873e-26	0	BIOSQTL/BIOS_eQTL_geneLevel	+	Yes	EP_links_oneway:Promoter_anchored_loops_oneway:EP_correlation_cell_type_oneway:Adult_Cortex:Liver:GM12878:IMR90:Mesenchymal_Stem_Cell:hESC	8.452e-09	170	6.1316	4.3507e-10
APOBR	ENSG00000184730	210	16	28505970	28510291	1	6.29744e-06	26	22.5	433	2.8611e-87	0	DICE/T_CD4_naive:DICE/T_CD8_naive:DICE/T_CD4_TFH:DICE/T_CD4_TH17:DICE/T_CD4_memory_TREG:eQTLGen_cis_eQTLs:GTEx/v8/Adipose_Subcutaneous:GTEx/v8/Brain_Cerebellum:GTEx/v8/Muscle_Skeletal:GTEx/v8/Thyroid:GTEx/v7/Skin_Not_Sun_Exposed_Suprapubic	+	Yes	Promoter_anchored_loops_oneway	3.575e-16	57	6.8698	3.2156e-12
APOC1	ENSG00000130208	250	19	45417504	45422606	1	0.0507383	39	25.1	53	4.44879e-29	7.0265e-33	PsychENCODE_eQTLs:CMC_SVA_cis:GTEx/v8/Nerve_Tibial:GTEx/v8/Skin_Not_Sun_Exposed_Suprapubic:GTEx/v7/Brain_Putamen_basal_ganglia:GTEx/v7/Lung:GTEx/v7/Nerve_Tibial:GTEx/v7/Ovary:GTEx/v7/Prostate:GTEx/v7/Skin_Not_Sun_Exposed_Suprapubic:GTEx/v7/Skin_Sun_Exposed_Lower_leg:GTEx/v7/Testis:GTEx/v6/Whole_Blood:GTEx/v6/Nerve_Tibial	-	Yes	EP_correlation_cell_type_oneway:EP_correlation_organ_oneway:Adult_Cortex:Fetal_Cortex:Left_Ventricle:Liver:GM12878:IMR90:Mesenchymal_Stem_Cell:Mesendoderm:Trophoblast-like_Cell:hESC	1.68e-294	61	25.016	2.0389e-138
APOC2	ENSG00000234906	250	19	45449243	45452822	1	0.0227961	70	17.4	131	3.27513e-20	5.39088e-46	PsychENCODE_eQTLs:BRAINEAC/PUTM:GTEx/v8/Skin_Sun_Exposed_Lower_leg:GTEx/v8/Testis:GTEx/v7/Brain_Caudate_basal_ganglia:GTEx/v7/Lung	+	Yes	EP_correlation_cell_type_oneway:EP_correlation_organ_oneway:Left_Ventricle:Liver:GM12878:IMR90:Mesenchymal_Stem_Cell:Mesendoderm:Trophoblast-like_Cell:hESC	1.68e-294	121	5.7272	5.1058e-09
APOC4	ENSG00000267467	250	19	45445495	45452820	1	0.000150692	80	17.4	83	1.68269e-11	0	PsychENCODE_eQTLs:BIOSQTL/BIOS_eQTL_geneLevel:BRAINEAC/PUTM:GTEx/v7/Brain_Nucleus_accumbens_basal_ganglia:GTEx/v7/Liver:GTEx/v7/Lung	-	Yes	EP_correlation_cell_type_oneway:EP_correlation_organ_oneway:Left_Ventricle:Liver:GM12878:IMR90:Mesenchymal_Stem_Cell:Mesendoderm:Trophoblast-like_Cell:hESC	1.68e-294	132	6.7508	7.3512e-12
APOC4-APOC2	ENSG00000224916	250	19	45445495	45452822	1	NA	80	17.4	71	1.68269e-11	0	PsychENCODE_eQTLs:BIOSQTL/BIOS_eQTL_geneLevel	-	Yes	EP_correlation_cell_type_oneway:EP_correlation_organ_oneway:Left_Ventricle:Liver:GM12878:IMR90:Mesenchymal_Stem_Cell:Mesendoderm:Trophoblast-like_Cell:hESC	1.68e-294	132	6.7508	7.3512e-12
APOE	ENSG00000130203	250	19	45409011	45412650	1	0.0345336	50	25.1	73	6.696e-27	1.48548e-21	GTEx/v8/Skin_Not_Sun_Exposed_Suprapubic:GTEx/v8/Skin_Sun_Exposed_Lower_leg:GTEx/v7/Esophagus_Mucosa:GTEx/v7/Esophagus_Muscularis:GTEx/v7/Lung:GTEx/v7/Nerve_Tibial:GTEx/v7/Ovary:GTEx/v7/Prostate:GTEx/v7/Skin_Not_Sun_Exposed_Suprapubic:GTEx/v7/Skin_Sun_Exposed_Lower_leg:GTEx/v7/Testis:GTEx/v6/Lung:GTEx/v6/Pancreas:GTEx/v6/Skin_Not_Sun_Exposed_Suprapubic:GTEx/v6/Skin_Sun_Exposed_Lower_leg:GTEx/v6/Te…	-	Yes	EP_correlation_cell_type_oneway:EP_correlation_organ_oneway:Left_Ventricle:Liver:GM12878:IMR90:Mesenchymal_Stem_Cell:Mesendoderm:Trophoblast-like_Cell:hESC	1.68e-294	68	25.793	5.3189e-147
APOLD1	ENSG00000178878	171:172	12	12878851	12982909	1	0.000507905	42	22.3	70	3.2865e-283	0	DICE/T_CD8_naive_activated:DICE/T_CD4_TFH:DICE/T_CD4_TH17:DICE/T_CD4_TH2:DICE/T_CD4_memory_TREG:eQTLGen_cis_eQTLs:BIOSQTL/BIOS_eQTL_geneLevel:GTEx/v8/Cells_EBV-transformed_lymphocytes:GTEx/v8/Whole_Blood:GTEx/v8/Ovary:GTEx/v8/Cells_Cultured_fibroblasts:GTEx/v7/Cells_EBV-transformed_lymphocytes:GTEx/v7/Whole_Blood:GTEx/v7/Cells_Transformed_fibroblasts:GTEx/v6/Cells_EBV-transformed_lymphocytes:GTEx…	-	Yes	EP_correlation_cell_type_oneway:Liver:GM12878:IMR90:Mesenchymal_Stem_Cell:Mesendoderm:hESC	1.569e-11	502	5.533	1.5738e-08
AQP10	ENSG00000143595	0.918056	1	154293566	154297801	1	0.0152783	68	17.28	615	1.7088e-220	0	eQTLGen_cis_eQTLs:eQTLGen_trans_eQTLs:BIOSQTL/BIOS_eQTL_geneLevel:GTEx/v8/Adipose_Subcutaneous:GTEx/v8/Whole_Blood:GTEx/v8/Esophagus_Gastroesophageal_Junction:GTEx/v8/Esophagus_Muscularis:GTEx/v8/Heart_Atrial_Appendage:GTEx/v8/Skin_Not_Sun_Exposed_Suprapubic:GTEx/v8/Skin_Sun_Exposed_Lower_leg:GTEx/v8/Testis:GTEx/v7/Adipose_Subcutaneous:GTEx/v7/Esophagus_Gastroesophageal_Junction:GTEx/v7/Esophagus…	-	Yes	Promoter_anchored_loops_oneway:GM12878:IMR90:Mesenchymal_Stem_Cell:hESC	4.94065645841247e-324	84	11.07	8.7555e-29
ARAP1	ENSG00000186635	167	11	72396114	72504644	-1	1.50378e-05	88	18.46	86	5.0428e-18	0	PsychENCODE_eQTLs:eQTLGen_cis_eQTLs:BIOSQTL/BIOS_eQTL_geneLevel:GTEx/v8/Artery_Tibial:GTEx/v8/Brain_Cerebellar_Hemisphere:GTEx/v8/Brain_Cerebellum:GTEx/v8/Esophagus_Mucosa:GTEx/v8/Skin_Not_Sun_Exposed_Suprapubic:GTEx/v8/Skin_Sun_Exposed_Lower_leg:GTEx/v7/Brain_Cerebellum:GTEx/v7/Esophagus_Mucosa:GTEx/v7/Skin_Not_Sun_Exposed_Suprapubic:GTEx/v7/Skin_Sun_Exposed_Lower_leg:GTEx/v6/Brain_Cerebellum:GT…	-	Yes	Promoter_anchored_loops_oneway:Adult_Cortex:Fetal_Cortex:IMR90	5.686e-15	427	6.4689	4.9369e-11
ARFGAP2	ENSG00000149182	161	11	47185848	47198676	-1	0.562991	34	18.88	584	1.6272e-32	0	scRNA_eQTLs/PBMC:eQTLGen_cis_eQTLs:BIOSQTL/BIOS_eQTL_geneLevel:BRAINEAC/THAL:GTEx/v8/Esophagus_Mucosa:GTEx/v8/Lung:GTEx/v8/Cells_Cultured_fibroblasts:GTEx/v8/Skin_Not_Sun_Exposed_Suprapubic:GTEx/v8/Skin_Sun_Exposed_Lower_leg:GTEx/v7/Esophagus_Mucosa:GTEx/v7/Skin_Not_Sun_Exposed_Suprapubic:GTEx/v6/Esophagus_Mucosa	-	Yes	Promoter_anchored_loops_oneway:Left_Ventricle:Liver:Spleen:GM12878:IMR90:Mesenchymal_Stem_Cell:Mesendoderm:Neural_Progenitor_Cell:Trophoblast-like_Cell:hESC	8.085e-33	84	7.5713	1.8476e-14
ARFRP1	ENSG00000101246	260	20	62329996	62339377	-1	0.135718	63	20.7	261	6.12185e-14	6.78788e-10	PsychENCODE_eQTLs:DICE/Monocyte_non_classical:BIOSQTL/BIOS_eQTL_geneLevel:CMC_SVA_cis:GTEx/v8/Whole_Blood:GTEx/v8/Artery_Tibial:GTEx/v8/Brain_Anterior_cingulate_cortex_BA24:GTEx/v8/Brain_Cerebellum:GTEx/v8/Brain_Cortex:GTEx/v8/Brain_Frontal_Cortex_BA9:GTEx/v8/Brain_Putamen_basal_ganglia:GTEx/v8/Esophagus_Muscularis:GTEx/v8/Nerve_Tibial:GTEx/v8/Ovary:GTEx/v8/Pancreas:GTEx/v8/Cells_Cultured_fibrobl…	+	Yes	Adult_Cortex:Fetal_Cortex:IMR90:Mesenchymal_Stem_Cell:hESC	2.283e-22	98	7.6461	1.0361e-14
ARHGAP1	ENSG00000175220	161	11	46698630	46722165	-1	0.185565	30	22.5	807	8.8614e-41	0	PsychENCODE_eQTLs:eQTLGen_cis_eQTLs:BIOSQTL/BIOS_eQTL_geneLevel:CMC_SVA_cis:GTEx/v8/Adipose_Subcutaneous:GTEx/v8/Adipose_Visceral_Omentum:GTEx/v8/Whole_Blood:GTEx/v8/Artery_Aorta:GTEx/v8/Artery_Tibial:GTEx/v8/Brain_Cortex:GTEx/v8/Breast_Mammary_Tissue:GTEx/v8/Colon_Sigmoid:GTEx/v8/Colon_Transverse:GTEx/v8/Esophagus_Gastroesophageal_Junction:GTEx/v8/Esophagus_Mucosa:GTEx/v8/Esophagus_Muscularis:GT…	+	Yes	Promoter_anchored_loops_oneway:Liver:IMR90:Mesenchymal_Stem_Cell:Mesendoderm:Trophoblast-like_Cell:hESC	8.943e-34	98	7.4106	6.2869e-14
ARHGEF28	ENSG00000214944	82	5	72921983	73237818	1	1.82695e-10	93	14.99	160	2.32968e-20	0	PsychENCODE_eQTLs:eQTLGen_cis_eQTLs:BIOSQTL/BIOS_eQTL_geneLevel:CMC_SVA_cis:GTEx/v8/Artery_Tibial:GTEx/v8/Colon_Sigmoid:GTEx/v8/Esophagus_Gastroesophageal_Junction:GTEx/v8/Esophagus_Mucosa:GTEx/v8/Esophagus_Muscularis:GTEx/v8/Liver:GTEx/v8/Cells_Cultured_fibroblasts:GTEx/v7/Artery_Tibial:GTEx/v7/Colon_Sigmoid:GTEx/v7/Esophagus_Gastroesophageal_Junction:GTEx/v7/Esophagus_Mucosa:GTEx/v7/Esophagus_M…	-	Yes	Aorta:Left_Ventricle:Liver:GM12878:IMR90:Mesenchymal_Stem_Cell:Mesendoderm:Trophoblast-like_Cell:hESC	1.74e-12	1298	6.0767	6.135e-10
ARID1A	ENSG00000117713	6	1	27022524	27108595	1	1	110	22.7	210	3.27170000000001e-310	0	PsychENCODE_eQTLs:eQTLGen_cis_eQTLs:BIOSQTL/BIOS_eQTL_geneLevel:GTEx/v8/Whole_Blood:GTEx/v8/Spleen	+	Yes	EP_correlation_cell_type_oneway:Aorta:Bladder:Hippocampus:Left_Ventricle:Liver:Lung:Pancreas:Psoas:Right_Ventricle:Spleen:GM12878:IMR90:Mesenchymal_Stem_Cell:Mesendoderm:Neural_Progenitor_Cell:Trophoblast-like_Cell:hESC	3.401e-45	188	6.0039	9.6329e-10
ARID2	ENSG00000189079	176:177	12	46123448	46301823	1	0.999999	75	22.4	175	2.672e-11	0	eQTLGen_cis_eQTLs:CMC_SVA_cis:GTEx/v7/Nerve_Tibial:GTEx/v7/Skin_Sun_Exposed_Lower_leg:GTEx/v7/Thyroid	+	Yes	Promoter_anchored_loops_oneway:EP_correlation_cell_type_oneway:Mesenchymal_Stem_Cell:Mesendoderm:hESC	2.163e-08	256	5.9568	1.286e-09
ARIH2	ENSG00000177479	60	3	48956254	49023815	1	0.987412	65	13.03	832	5.32113e-135	0	PsychENCODE_eQTLs:DICE/B_cell_naive:DICE/T_CD4_naive:DICE/T_CD4_naive_activated:DICE/T_CD8_naive:DICE/T_CD8_naive_activated:DICE/Monocyte_non_classical:DICE/NK:DICE/T_CD4_TFH:DICE/T_CD4_TH17:DICE/T_CD4_TH1_17:DICE/T_CD4_TH2:DICE/T_CD4_memory_TREG:DICE/T_CD4_naive_TREG:eQTLGen_cis_eQTLs:BIOSQTL/BIOS_eQTL_geneLevel:xQTLServer_eQTLs:GTEx/v8/Adipose_Subcutaneous:GTEx/v8/Adipose_Visceral_Omentum:GTEx/…	+	Yes	Adult_Cortex:Fetal_Cortex:GM12878:IMR90:Mesenchymal_Stem_Cell	1.124e-27	136	7.5629	1.9712e-14
ARIH2OS	ENSG00000221883	60	3	48955221	48956818	-1	0.437613	22	11.63	2	2.77845e-05	0.049	DICE/T_CD8_naive_activated	+	Yes	Adult_Cortex:Fetal_Cortex:GM12878:IMR90:Mesenchymal_Stem_Cell	1.266e-15	43	7.4916	3.4032e-14
ARL14EP	ENSG00000152219	157:158:159	11	30344598	30359774	1	0.151697	75	11.51	638	5.23485e-116	0	PsychENCODE_eQTLs:DICE/B_cell_naive:DICE/T_CD4_naive:DICE/T_CD4_naive_activated:DICE/T_CD8_naive:DICE/T_CD8_naive_activated:DICE/Monocyte_non_classical:DICE/NK:DICE/T_CD4_TFH:DICE/T_CD4_TH1:DICE/T_CD4_TH17:DICE/T_CD4_TH1_17:DICE/T_CD4_TH2:DICE/T_CD4_memory_TREG:DICE/T_CD4_naive_TREG:eQTLGen_cis_eQTLs:BIOSQTL/BIOS_eQTL_geneLevel:CMC_SVA_cis:BRAINEAC/CRBL:GTEx/v8/Adipose_Subcutaneous:GTEx/v8/Adipos…	-	Yes	Aorta:Left_Ventricle:Liver:Spleen:GM12878:IMR90:Mesenchymal_Stem_Cell:Mesendoderm:Neural_Progenitor_Cell:Trophoblast-like_Cell:hESC	9.599e-19	157	6.6994	1.0462e-11
ARMC7	ENSG00000125449	233	17	73106047	73126360	1	0.0149469	27	21.9	191	1.3148e-128	0	PsychENCODE_eQTLs:eQTLGen_cis_eQTLs:BIOSQTL/BIOS_eQTL_geneLevel:CMC_SVA_cis:CMC_NoSVA_cis:GTEx/v8/Colon_Transverse:GTEx/v8/Heart_Atrial_Appendage:GTEx/v8/Thyroid:GTEx/v7/Colon_Transverse:GTEx/v7/Thyroid:GTEx/v6/Adrenal_Gland:GTEx/v6/Whole_Blood:GTEx/v6/Breast_Mammary_Tissue:GTEx/v6/Esophagus_Muscularis:GTEx/v6/Lung:GTEx/v6/Skin_Sun_Exposed_Lower_leg:GTEx/v6/Spleen:GTEx/v6/Thyroid	+	Yes	Promoter_anchored_loops_oneway:Adult_Cortex:Fetal_Cortex	4.743e-13	143	5.7701	3.9604e-09
ARNTL	ENSG00000133794	154:155	11	13298199	13408813	1	0.987643	142	20.4	237	3.27170000000001e-310	0	DICE/Monocyte_classical:eQTLGen_cis_eQTLs:BIOSQTL/BIOS_eQTL_geneLevel:GTEx/v8/Whole_Blood:GTEx/v8/Testis:GTEx/v7/Whole_Blood:GTEx/v7/Testis:GTEx/v6/Whole_Blood:GTEx/v6/Testis	-	Yes	Aorta:Left_Ventricle:Spleen:GM12878:IMR90:Mesenchymal_Stem_Cell:Mesendoderm:Trophoblast-like_Cell:hESC	1.38e-43	435	10.461	6.544e-26
ARPC1A	ENSG00000241685	119	7	98923521	98985787	1	0.73476	115	23.9	249	8.62265e-22	0	eQTLGen_cis_eQTLs:BIOSQTL/BIOS_eQTL_geneLevel:BRAINEAC/THAL:GTEx/v8/Adipose_Subcutaneous:GTEx/v8/Esophagus_Mucosa:GTEx/v8/Thyroid:GTEx/v7/Thyroid:GTEx/v6/Thyroid	-	Yes	Adult_Cortex:Fetal_Cortex:Spleen:GM12878:IMR90:Mesenchymal_Stem_Cell:Mesendoderm:Trophoblast-like_Cell:hESC	1.006e-21	251	6.7964	5.362e-12
ARPC1B	ENSG00000130429	119	7	98971872	98992424	1	0.15607	63	23.9	781	4.4175e-116	0	DICE/T_CD4_TH1:eQTLGen_cis_eQTLs:BIOSQTL/BIOS_eQTL_geneLevel:BRAINEAC/THAL:GTEx/v8/Adipose_Subcutaneous:GTEx/v8/Adipose_Visceral_Omentum:GTEx/v8/Whole_Blood:GTEx/v8/Esophagus_Mucosa:GTEx/v8/Lung:GTEx/v8/Nerve_Tibial:GTEx/v8/Cells_Cultured_fibroblasts:GTEx/v8/Skin_Not_Sun_Exposed_Suprapubic:GTEx/v8/Skin_Sun_Exposed_Lower_leg:GTEx/v8/Thyroid:GTEx/v7/Adipose_Subcutaneous:GTEx/v7/Cells_Transformed_fi…	-	Yes	EP_correlation_organ_oneway:Adult_Cortex:IMR90	1.006e-21	128	6.3017	1.4721e-10
ARPP21	ENSG00000172995	58	3	35680437	35835988	1	0.00367693	144	19.06	335	3.53684e-22	0	PsychENCODE_eQTLs:eQTLGen_cis_eQTLs:BIOSQTL/BIOS_eQTL_geneLevel:CMC_SVA_cis:GTEx/v7/Artery_Aorta:GTEx/v7/Artery_Tibial:GTEx/v7/Liver:GTEx/v7/Nerve_Tibial:GTEx/v6/Artery_Aorta:GTEx/v6/Artery_Tibial	-	Yes	EP_correlation_cell_type_oneway:EP_correlation_organ_oneway:Adult_Cortex:hESC	1.52e-08	525	5.6516	7.9472e-09
ASGR1	ENSG00000141505	221	17	7076750	7082883	-1	0.000452324	27	12.82	21	1.7043e-50	0	PsychENCODE_eQTLs:eQTLGen_cis_eQTLs:BIOSQTL/BIOS_eQTL_geneLevel:GTEx/v8/Whole_Blood	-	Yes	Adult_Cortex	3.299e-08	97	5.5566	1.3756e-08
ASPHD1	ENSG00000174939	210:211	16	29911696	29931185	1	0.120036	37	14.96	167	1.35641e-14	0	PsychENCODE_eQTLs:BIOSQTL/BIOS_eQTL_geneLevel:xQTLServer_eQTLs:GTEx/v8/Adipose_Subcutaneous:GTEx/v8/Adrenal_Gland:GTEx/v8/Brain_Hypothalamus:GTEx/v8/Brain_Putamen_basal_ganglia:GTEx/v8/Brain_Substantia_nigra:GTEx/v6/Pancreas	-	Yes	Promoter_anchored_loops_oneway:Adult_Cortex:Fetal_Cortex:IMR90:Mesenchymal_Stem_Cell:Mesendoderm:Trophoblast-like_Cell	1.781e-15	78	5.9107	1.7029e-09
ATG13	ENSG00000175224	161	11	46638826	46696368	1	0.984297	26	13.83	282	5.14446e-14	0	eQTLGen_cis_eQTLs:BIOSQTL/BIOS_eQTL_geneLevel:BRAINEAC/THAL:GTEx/v8/Whole_Blood:GTEx/v8/Artery_Tibial:GTEx/v8/Brain_Cortex:GTEx/v8/Breast_Mammary_Tissue:GTEx/v8/Colon_Sigmoid:GTEx/v8/Colon_Transverse:GTEx/v8/Esophagus_Muscularis:GTEx/v8/Muscle_Skeletal:GTEx/v8/Nerve_Tibial:GTEx/v8/Skin_Not_Sun_Exposed_Suprapubic:GTEx/v8/Skin_Sun_Exposed_Lower_leg:GTEx/v8/Testis:GTEx/v7/Adipose_Visceral_Omentum:GT…	-	Yes	Promoter_anchored_loops_oneway	8.085e-33	124	4.6319	1.812e-06
ATG16L2	ENSG00000168010	167	11	72525353	72554719	1	8.94243e-09	34	12.2	163	1.10127e-53	0	PsychENCODE_eQTLs:eQTLGen_cis_eQTLs:BIOSQTL/BIOS_eQTL_geneLevel:xQTLServer_eQTLs:CMC_SVA_cis:CMC_NoSVA_cis:GTEx/v8/Adipose_Subcutaneous:GTEx/v8/Artery_Tibial:GTEx/v8/Brain_Cerebellum:GTEx/v8/Brain_Cortex:GTEx/v8/Breast_Mammary_Tissue:GTEx/v8/Colon_Sigmoid:GTEx/v8/Colon_Transverse:GTEx/v8/Esophagus_Mucosa:GTEx/v8/Esophagus_Muscularis:GTEx/v8/Heart_Left_Ventricle:GTEx/v8/Muscle_Skeletal:GTEx/v8/Ner…	-	Yes	Promoter_anchored_loops_oneway:EP_correlation_cell_type_oneway:EP_correlation_organ_oneway:Adult_Cortex:Fetal_Cortex:Left_Ventricle:Spleen:GM12878:IMR90:Mesenchymal_Stem_Cell:Mesendoderm:Trophoblast-like_Cell:hESC	5.686e-15	106	7.953	9.1003e-16
ATP2A1	ENSG00000196296	210:211	16	28889726	28915830	1	7.03975e-09	49	18.68	421	4.41445e-34	0	DICE/B_cell_naive:DICE/Monocyte_non_classical:DICE/T_CD4_TFH:DICE/T_CD4_memory_TREG:eQTLGen_cis_eQTLs:BIOSQTL/BIOS_eQTL_geneLevel:GTEx/v8/Whole_Blood:GTEx/v8/Brain_Hypothalamus:GTEx/v8/Colon_Transverse:GTEx/v8/Muscle_Skeletal:GTEx/v8/Pituitary:GTEx/v8/Skin_Not_Sun_Exposed_Suprapubic:GTEx/v8/Skin_Sun_Exposed_Lower_leg:GTEx/v8/Testis:GTEx/v8/Thyroid:GTEx/v7/Muscle_Skeletal:GTEx/v7/Nerve_Tibial:GTEx…	+	Yes	Promoter_anchored_loops_oneway:Adult_Cortex:Fetal_Cortex:GM12878:IMR90:Mesenchymal_Stem_Cell:Mesendoderm	3.575e-16	79	7.2904	1.5454e-13
ATP5J2	ENSG00000241468	119	7	99046098	99063954	-1	0.348503	67	13.58	584	1.03374e-18	0	PsychENCODE_eQTLs:DICE/T_CD8_naive_activated:DICE/Monocyte_classical:DICE/Monocyte_non_classical:DICE/T_CD4_TH17:DICE/T_CD4_memory_TREG:DICE/T_CD4_naive_TREG:eQTLGen_cis_eQTLs:BIOSQTL/BIOS_eQTL_geneLevel:CMC_SVA_cis:GTEx/v8/Adipose_Subcutaneous:GTEx/v8/Adipose_Visceral_Omentum:GTEx/v8/Artery_Aorta:GTEx/v8/Artery_Tibial:GTEx/v8/Brain_Nucleus_accumbens_basal_ganglia:GTEx/v8/Brain_Putamen_basal_gang…	+	Yes	Adult_Cortex:Fetal_Cortex:Left_Ventricle:Liver:Spleen:GM12878:IMR90:Mesenchymal_Stem_Cell:Mesendoderm:Trophoblast-like_Cell:hESC	1.006e-21	99	7.4076	6.4316e-14
ATP5J2-PTCD1	ENSG00000248919	119	7	99017372	99063820	-1	1.77777e-09	119	20.9	56	1.23256e-07	8.32501e-05	BIOSQTL/BIOS_eQTL_geneLevel	+	Yes	Adult_Cortex:Fetal_Cortex:Left_Ventricle:Liver:Spleen:GM12878:IMR90:Mesenchymal_Stem_Cell:Mesendoderm:Trophoblast-like_Cell:hESC	1.006e-21	187	7.9615	8.4961e-16
ATP6V0A1	ENSG00000033627	226	17	40610862	40674629	1	0.99725	85	14.68	296	1.1918e-41	0	DICE/T_CD4_naive_activated:eQTLGen_cis_eQTLs:BIOSQTL/BIOS_eQTL_geneLevel:GTEx/v8/Adipose_Subcutaneous:GTEx/v8/Adipose_Visceral_Omentum:GTEx/v8/Whole_Blood:GTEx/v8/Artery_Coronary:GTEx/v8/Artery_Tibial:GTEx/v8/Brain_Cerebellum:GTEx/v8/Esophagus_Mucosa:GTEx/v8/Esophagus_Muscularis:GTEx/v8/Muscle_Skeletal:GTEx/v8/Nerve_Tibial:GTEx/v8/Minor_Salivary_Gland:GTEx/v8/Skin_Sun_Exposed_Lower_leg:GTEx/v8/Th…	+	Yes	Adult_Cortex:Fetal_Cortex:Aorta:Left_Ventricle:Liver:GM12878:IMR90:Mesenchymal_Stem_Cell:Mesendoderm:Trophoblast-like_Cell:hESC	1.105e-15	182	5.3638	4.0737e-08
ATP6V0B	ENSG00000117410	8	1	44440159	44443967	1	0.927635	1	3.292	157	1.246e-28	0	PsychENCODE_eQTLs:eQTLGen_cis_eQTLs:BIOSQTL/BIOS_eQTL_geneLevel:GTEx/v8/Whole_Blood:GTEx/v7/Whole_Blood	+	Yes	Aorta:Left_Ventricle:Liver:Spleen:GM12878:IMR90:Mesenchymal_Stem_Cell:Mesendoderm:Neural_Progenitor_Cell:Trophoblast-like_Cell:hESC	1.248e-10	47	4.6081	2.0321e-06
ATP8B2	ENSG00000143515	18	1	154298029	154323783	1	0.999565	128	15.36	428	1.5564e-120	0	PsychENCODE_eQTLs:DICE/T_CD4_naive:DICE/T_CD4_naive_activated:DICE/T_CD8_naive:DICE/T_CD4_TFH:DICE/T_CD4_TH1:DICE/T_CD4_TH1_17:DICE/T_CD4_TH2:DICE/T_CD4_memory_TREG:DICE/T_CD4_naive_TREG:eQTLGen_cis_eQTLs:BIOSQTL/BIOS_eQTL_geneLevel:CMC_SVA_cis:GTEx/v8/Adrenal_Gland:GTEx/v8/Whole_Blood:GTEx/v8/Artery_Aorta:GTEx/v8/Artery_Tibial:GTEx/v8/Brain_Cerebellar_Hemisphere:GTEx/v8/Brain_Cerebellum:GTEx/v8/…	-	Yes	Promoter_anchored_loops_oneway:GM12878:IMR90:Mesenchymal_Stem_Cell:hESC	4.94065645841247e-324	165	13.928	2.1311e-44
ATRAID	ENSG00000138085	32	2	27434895	27440046	1	0.00791395	60	21.1	846	5.7074e-303	0	PsychENCODE_eQTLs:eQTLGen_cis_eQTLs:BIOSQTL/BIOS_eQTL_geneLevel:CMC_SVA_cis:CMC_NoSVA_cis:GTEx/v8/Adipose_Subcutaneous:GTEx/v8/Adipose_Visceral_Omentum:GTEx/v8/Adrenal_Gland:GTEx/v8/Cells_EBV-transformed_lymphocytes:GTEx/v8/Whole_Blood:GTEx/v8/Artery_Aorta:GTEx/v8/Artery_Coronary:GTEx/v8/Artery_Tibial:GTEx/v8/Brain_Anterior_cingulate_cortex_BA24:GTEx/v8/Brain_Caudate_basal_ganglia:GTEx/v8/Brain_C…	-	Yes	Adult_Cortex:Fetal_Cortex:GM12878:IMR90:Mesenchymal_Stem_Cell:Mesendoderm:hESC	2.7e-303	87	12.311	3.9752e-35
ATXN2L	ENSG00000168488	210:211	16	28834356	28848558	1	0.99995	54	10.05	354	2.1e-23	0	eQTLGen_cis_eQTLs:BIOSQTL/BIOS_eQTL_geneLevel:GTEx/v8/Adipose_Subcutaneous:GTEx/v8/Adipose_Visceral_Omentum:GTEx/v8/Whole_Blood:GTEx/v8/Muscle_Skeletal:GTEx/v8/Testis:GTEx/v7/Adipose_Subcutaneous:GTEx/v7/Adrenal_Gland:GTEx/v7/Whole_Blood:GTEx/v6/Whole_Blood:GTEx/v6/Artery_Tibial	-	Yes	Adult_Cortex:Fetal_Cortex:GM12878	3.575e-16	77	7.0984	6.3084e-13
B3GNT1	ENSG00000174684	165	11	66112843	66115163	-1	0.15938	20	17.82	291	5.614e-51	0	PsychENCODE_eQTLs:eQTLGen_cis_eQTLs:BIOSQTL/BIOS_eQTL_geneLevel:CMC_SVA_cis:BRAINEAC/MEDU:GTEx/v8/Adipose_Subcutaneous:GTEx/v8/Adipose_Visceral_Omentum:GTEx/v8/Artery_Aorta:GTEx/v8/Artery_Coronary:GTEx/v8/Artery_Tibial:GTEx/v8/Breast_Mammary_Tissue:GTEx/v8/Colon_Sigmoid:GTEx/v8/Colon_Transverse:GTEx/v8/Esophagus_Gastroesophageal_Junction:GTEx/v8/Esophagus_Muscularis:GTEx/v8/Heart_Atrial_Appendage…	-	Yes	Adult_Cortex:Fetal_Cortex:GM12878:IMR90:Mesenchymal_Stem_Cell:Trophoblast-like_Cell	7.142e-15	56	4.8097	7.5562e-07
B3GNT4	ENSG00000176383	185	12	122688090	122693499	1	3.9367e-06	26	9.875	100	2.93785e-29	0	BIOSQTL/BIOS_eQTL_geneLevel:GTEx/v8/Brain_Hypothalamus:GTEx/v8/Esophagus_Mucosa:GTEx/v7/Esophagus_Mucosa:GTEx/v7/Skin_Sun_Exposed_Lower_leg:GTEx/v7/Stomach:GTEx/v7/Thyroid	-	Yes	Promoter_anchored_loops_oneway:IMR90:Mesenchymal_Stem_Cell	1.021e-12	82	4.9265	4.1867e-07
BAAT	ENSG00000136881	138:139	9	104122699	104145801	-1	7.96375e-06	124	14.3	250	3.56155e-50	7.89595e-47	PsychENCODE_eQTLs:CMC_SVA_cis:CMC_NoSVA_cis:BRAINEAC/FCTX:BRAINEAC/TCTX:BRAINEAC/aveALL:GTEx/v7/Brain_Anterior_cingulate_cortex_BA24:GTEx/v7/Brain_Caudate_basal_ganglia:GTEx/v7/Brain_Cerebellar_Hemisphere:GTEx/v7/Brain_Cerebellum:GTEx/v7/Brain_Cortex:GTEx/v7/Brain_Frontal_Cortex_BA9:GTEx/v7/Brain_Hippocampus:GTEx/v7/Brain_Hypothalamus:GTEx/v7/Heart_Atrial_Appendage:GTEx/v7/Muscle_Skeletal:GTEx/v6…	-	Yes	Adult_Cortex:Fetal_Cortex:Aorta:Left_Ventricle:Liver:GM12878:IMR90:Mesenchymal_Stem_Cell:Mesendoderm:Neural_Progenitor_Cell:Trophoblast-like_Cell:hESC	8.654e-16	187	6.8811	2.9695e-12
BAIAP2L2	ENSG00000128298	265	22	38480896	38506677	-1	0.000100358	30	12.78	261	4.50881e-51	0	PsychENCODE_eQTLs:eQTLGen_cis_eQTLs:BIOSQTL/BIOS_eQTL_geneLevel:xQTLServer_eQTLs:CMC_SVA_cis:CMC_NoSVA_cis:GTEx/v8/Adipose_Subcutaneous:GTEx/v8/Adipose_Visceral_Omentum:GTEx/v8/Whole_Blood:GTEx/v8/Artery_Aorta:GTEx/v8/Breast_Mammary_Tissue:GTEx/v8/Esophagus_Mucosa:GTEx/v8/Kidney_Cortex:GTEx/v8/Muscle_Skeletal:GTEx/v8/Nerve_Tibial:GTEx/v8/Pituitary:GTEx/v8/Cells_Cultured_fibroblasts:GTEx/v8/Skin_N…	-	Yes	Aorta:Left_Ventricle:Liver:GM12878:IMR90:Mesenchymal_Stem_Cell:Mesendoderm:Trophoblast-like_Cell:hESC	1.578e-48	158	5.2763	6.5923e-08
BAZ1B	ENSG00000009954	117:266	7	72854728	72936608	-1	1	40	8.812	62	6.5695e-14	0	eQTLGen_cis_eQTLs:eQTLGen_trans_eQTLs:GTEx/v8/Thyroid:GTEx/v7/Adipose_Subcutaneous	+	Yes	Adult_Cortex:Fetal_Cortex:GM12878:IMR90:Mesenchymal_Stem_Cell:Mesendoderm:Trophoblast-like_Cell:hESC	4.016e-34	185	7.5444	2.2719e-14
BCAM	ENSG00000187244	250	19	45312328	45324673	1	0.0368512	107	15.96	73	7.84542e-16	1.51549e-19	eQTLGen_cis_eQTLs:BIOSQTL/BIOS_eQTL_geneLevel:GTEx/v8/Artery_Tibial:GTEx/v8/Colon_Sigmoid:GTEx/v8/Lung:GTEx/v8/Nerve_Tibial:GTEx/v8/Skin_Sun_Exposed_Lower_leg:GTEx/v8/Thyroid:GTEx/v7/Esophagus_Mucosa:GTEx/v7/Lung:GTEx/v7/Skin_Not_Sun_Exposed_Suprapubic:GTEx/v7/Skin_Sun_Exposed_Lower_leg:GTEx/v6/Brain_Cerebellar_Hemisphere:GTEx/v6/Lung:GTEx/v6/Skin_Sun_Exposed_Lower_leg	+	Yes	Left_Ventricle:Spleen:IMR90:Mesenchymal_Stem_Cell	9.15e-302	143	16.54	9.4775e-62
BCL3	ENSG00000069399	222:250	19	45250962	45263301	1	0.862173	104	22	22	1.658e-09	5.70342e-05	PsychENCODE_eQTLs:eQTLGen_cis_eQTLs:eQTLGen_trans_eQTLs:BIOSQTL/BIOS_eQTL_geneLevel:GTEx/v7/Esophagus_Muscularis:GTEx/v7/Skin_Not_Sun_Exposed_Suprapubic	+	Yes	EP_correlation_organ_oneway	5.783e-87	131	11.315	5.5136e-30
BCL7B	ENSG00000106635	117	7	72950686	72972332	-1	0.706637	17	14.54	113	9.0772e-27	0	eQTLGen_cis_eQTLs:BIOSQTL/BIOS_eQTL_geneLevel:GTEx/v8/Whole_Blood:GTEx/v8/Artery_Aorta:GTEx/v8/Esophagus_Muscularis:GTEx/v8/Lung:GTEx/v8/Muscle_Skeletal:GTEx/v8/Nerve_Tibial:GTEx/v8/Skin_Not_Sun_Exposed_Suprapubic:GTEx/v8/Skin_Sun_Exposed_Lower_leg:GTEx/v8/Testis:GTEx/v7/Esophagus_Muscularis:GTEx/v7/Lung:GTEx/v7/Muscle_Skeletal:GTEx/v7/Nerve_Tibial:GTEx/v7/Skin_Sun_Exposed_Lower_leg:GTEx/v6/Nerve…	+	Yes	Promoter_anchored_loops_oneway:Adult_Cortex:Fetal_Cortex	4.016e-34	91	5.9783	1.1273e-09
BDNF	ENSG00000176697	157:158	11	27676440	27743605	-1	0.946719	75	22.5	63	2.23599e-07	0.000607249	PsychENCODE_eQTLs:GTEx/v7/Heart_Left_Ventricle:GTEx/v7/Prostate:GTEx/v6/Brain_Nucleus_accumbens_basal_ganglia:GTEx/v6/Brain_Putamen_basal_ganglia:GTEx/v6/Nerve_Tibial:GTEx/v6/Thyroid	+	Yes	Adult_Cortex:Fetal_Cortex:Left_Ventricle:Mesenchymal_Stem_Cell:Mesendoderm:Neural_Progenitor_Cell:Trophoblast-like_Cell:hESC	9.599e-19	228	8.2618	7.1739e-17
BECN1	ENSG00000126581	226	17	40962152	40985367	-1	0.998698	4	15.07	414	5.7685e-305	0	eQTLGen_cis_eQTLs:BIOSQTL/BIOS_eQTL_geneLevel:GTEx/v8/Adipose_Subcutaneous:GTEx/v8/Adipose_Visceral_Omentum:GTEx/v8/Whole_Blood:GTEx/v8/Artery_Aorta:GTEx/v8/Breast_Mammary_Tissue:GTEx/v8/Esophagus_Mucosa:GTEx/v8/Lung:GTEx/v8/Nerve_Tibial:GTEx/v8/Pancreas:GTEx/v8/Prostate:GTEx/v8/Cells_Cultured_fibroblasts:GTEx/v8/Skin_Not_Sun_Exposed_Suprapubic:GTEx/v8/Skin_Sun_Exposed_Lower_leg:GTEx/v8/Spleen:GT…	+	Yes	Left_Ventricle:Liver:GM12878:IMR90:Mesenchymal_Stem_Cell:Mesendoderm:Trophoblast-like_Cell:hESC	1.105e-15	26	4.9061	4.6447e-07
BGLAP	ENSG00000242252	18	1	156211753	156213112	1	1.75722e-05	27	14.48	169	9.37783e-26	0	PsychENCODE_eQTLs:DICE/T_CD8_naive:DICE/T_CD8_naive_activated:DICE/T_CD4_memory_TREG:eQTLGen_cis_eQTLs:BIOSQTL/BIOS_eQTL_geneLevel:GTEx/v8/Adipose_Visceral_Omentum:GTEx/v8/Adrenal_Gland:GTEx/v8/Artery_Aorta:GTEx/v8/Artery_Tibial:GTEx/v8/Brain_Anterior_cingulate_cortex_BA24:GTEx/v8/Brain_Caudate_basal_ganglia:GTEx/v8/Brain_Cerebellum:GTEx/v8/Brain_Cortex:GTEx/v8/Brain_Frontal_Cortex_BA9:GTEx/v8/Br…	-	Yes	Promoter_anchored_loops_oneway:EP_correlation_cell_type_oneway:Adult_Cortex:Fetal_Cortex:GM12878:IMR90:Mesenchymal_Stem_Cell:Mesendoderm:Trophoblast-like_Cell:hESC	9.575e-11	59	7.4526	4.5745e-14
BHMT	ENSG00000145692	83	5	78407602	78428108	1	0.000316952	82	21.6	452	2.90306e-35	6.13708e-41	PsychENCODE_eQTLs:BIOSQTL/BIOS_eQTL_geneLevel:CMC_SVA_cis:CMC_NoSVA_cis:GTEx/v8/Adipose_Subcutaneous:GTEx/v8/Adipose_Visceral_Omentum:GTEx/v8/Adrenal_Gland:GTEx/v8/Artery_Aorta:GTEx/v8/Artery_Tibial:GTEx/v8/Brain_Amygdala:GTEx/v8/Brain_Anterior_cingulate_cortex_BA24:GTEx/v8/Brain_Caudate_basal_ganglia:GTEx/v8/Brain_Cortex:GTEx/v8/Brain_Frontal_Cortex_BA9:GTEx/v8/Brain_Hippocampus:GTEx/v8/Brain_Nu…	-	Yes	Liver:IMR90:Mesenchymal_Stem_Cell:Mesendoderm:hESC	7.576e-18	168	8.1893	1.3135e-16
BHMT2	ENSG00000132840	83	5	78365540	78385289	1	2.73917e-12	51	11.43	417	1.48995e-32	2.63002e-39	PsychENCODE_eQTLs:CMC_SVA_cis:CMC_NoSVA_cis:GTEx/v8/Adipose_Subcutaneous:GTEx/v8/Adipose_Visceral_Omentum:GTEx/v8/Adrenal_Gland:GTEx/v8/Artery_Aorta:GTEx/v8/Artery_Tibial:GTEx/v8/Brain_Frontal_Cortex_BA9:GTEx/v8/Breast_Mammary_Tissue:GTEx/v8/Colon_Sigmoid:GTEx/v8/Colon_Transverse:GTEx/v8/Esophagus_Gastroesophageal_Junction:GTEx/v8/Esophagus_Mucosa:GTEx/v8/Esophagus_Muscularis:GTEx/v8/Heart_Atrial…	-	Yes	Liver:Mesendoderm	7.576e-18	157	6.9929	1.3468e-12
BIN3	ENSG00000147439	126	8	22477931	22526661	-1	5.99066e-06	83	16.46	152	0	0	PsychENCODE_eQTLs:DICE/T_CD8_naive:DICE/T_CD4_TFH:DICE/T_CD4_TH1:DICE/T_CD4_TH2:DICE/T_CD4_memory_TREG:DICE/T_CD4_naive_TREG:eQTLGen_cis_eQTLs:BIOSQTL/BIOS_eQTL_geneLevel:xQTLServer_eQTLs:CMC_SVA_cis:CMC_NoSVA_cis:GTEx/v8/Adipose_Subcutaneous:GTEx/v8/Adipose_Visceral_Omentum:GTEx/v8/Adrenal_Gland:GTEx/v8/Whole_Blood:GTEx/v8/Artery_Aorta:GTEx/v8/Artery_Coronary:GTEx/v8/Artery_Tibial:GTEx/v8/Brain_…	+	Yes	Promoter_anchored_loops_oneway:Adult_Cortex:Fetal_Cortex:GM12878:IMR90:Mesenchymal_Stem_Cell:Mesendoderm:Trophoblast-like_Cell:hESC	8.777e-09	239	4.9475	3.7593e-07
BLK	ENSG00000136573	77:125:222:227	8	11351510	11422113	1	2.86166e-07	266	17.88	3535	3.27170000000001e-310	0	PsychENCODE_eQTLs:DICE/T_CD4_naive:DICE/T_CD4_naive_activated:DICE/T_CD8_naive:DICE/T_CD8_naive_activated:DICE/T_CD4_TFH:DICE/T_CD4_TH1:DICE/T_CD4_TH17:DICE/T_CD4_TH1_17:DICE/T_CD4_TH2:DICE/T_CD4_memory_TREG:DICE/T_CD4_naive_TREG:eQTLGen_cis_eQTLs:eQTLGen_trans_eQTLs:BIOSQTL/BIOS_eQTL_geneLevel:GTEx/v8/Adipose_Subcutaneous:GTEx/v8/Adipose_Visceral_Omentum:GTEx/v8/Adrenal_Gland:GTEx/v8/Cells_EBV-t…	-	Yes	Promoter_anchored_loops_oneway:EP_correlation_organ_oneway:Spleen:GM12878:IMR90:Mesenchymal_Stem_Cell:Mesendoderm	2.197e-34	616	8.8992	2.8132e-19
BLOC1S3	ENSG00000189114	250	19	45682003	45685059	1	0.0184298	52	11.11	175	4.88123e-58	0	PsychENCODE_eQTLs:eQTLGen_cis_eQTLs:BIOSQTL/BIOS_eQTL_geneLevel:xQTLServer_eQTLs:CMC_SVA_cis:CMC_NoSVA_cis:GTEx/v8/Adipose_Subcutaneous:GTEx/v8/Adipose_Visceral_Omentum:GTEx/v8/Adrenal_Gland:GTEx/v8/Whole_Blood:GTEx/v8/Artery_Aorta:GTEx/v8/Artery_Tibial:GTEx/v8/Brain_Cerebellum:GTEx/v8/Brain_Cortex:GTEx/v8/Brain_Frontal_Cortex_BA9:GTEx/v8/Brain_Putamen_basal_ganglia:GTEx/v8/Colon_Sigmoid:GTEx/v8/…	-	Yes	Promoter_anchored_loops_oneway:Adult_Cortex:Fetal_Cortex	1.68e-294	86	9.7667	7.8245e-23
BMP8A	ENSG00000183682	7	1	39957318	39991607	1	0.456963	64	21	520	1.163e-77	0	PsychENCODE_eQTLs:eQTLGen_cis_eQTLs:BIOSQTL/BIOS_eQTL_geneLevel:GTEx/v8/Adipose_Subcutaneous:GTEx/v8/Adipose_Visceral_Omentum:GTEx/v8/Whole_Blood:GTEx/v8/Artery_Aorta:GTEx/v8/Artery_Tibial:GTEx/v8/Brain_Anterior_cingulate_cortex_BA24:GTEx/v8/Brain_Cerebellum:GTEx/v8/Brain_Cortex:GTEx/v8/Brain_Frontal_Cortex_BA9:GTEx/v8/Brain_Hippocampus:GTEx/v8/Brain_Putamen_basal_ganglia:GTEx/v8/Brain_Spinal_cor…	+	Yes	Adult_Cortex:Aorta:Left_Ventricle:Liver:Right_Ventricle:GM12878:IMR90:Mesenchymal_Stem_Cell:Mesendoderm:Trophoblast-like_Cell:hESC	3.057e-40	210	9.5652	5.5998e-22
BMPR2	ENSG00000204217	46	2	203241659	203432474	1	0.996668	105	17.28	336	3.4372e-259	0	PsychENCODE_eQTLs:eQTLGen_cis_eQTLs:BIOSQTL/BIOS_eQTL_geneLevel:CMC_SVA_cis:GTEx/v8/Whole_Blood:GTEx/v8/Esophagus_Gastroesophageal_Junction:GTEx/v8/Esophagus_Muscularis:GTEx/v8/Liver:GTEx/v8/Lung:GTEx/v8/Pancreas:GTEx/v8/Skin_Sun_Exposed_Lower_leg:GTEx/v7/Adipose_Visceral_Omentum:GTEx/v7/Whole_Blood:GTEx/v7/Esophagus_Gastroesophageal_Junction:GTEx/v7/Esophagus_Muscularis:GTEx/v7/Liver:GTEx/v7/Ski…	+	Yes	Mesenchymal_Stem_Cell	4.903e-09	525	5.8151	3.0299e-09
BRE	ENSG00000158019	32	2	28112808	28561768	1	0.279976	800	18.95	135	4.1026e-12	0	eQTLGen_cis_eQTLs:BIOSQTL/BIOS_eQTL_geneLevel:GTEx/v8/Adipose_Subcutaneous:GTEx/v8/Adrenal_Gland:GTEx/v8/Skin_Not_Sun_Exposed_Suprapubic:GTEx/v8/Testis:GTEx/v8/Thyroid:GTEx/v7/Esophagus_Mucosa:GTEx/v7/Thyroid:GTEx/v6/Cells_Transformed_fibroblasts	+	Yes	EP_correlation_cell_type_oneway:EP_correlation_organ_oneway:Fetal_Cortex:Aorta:Left_Ventricle:Liver:Right_Ventricle:Spleen:IMR90:Mesenchymal_Stem_Cell:Mesendoderm:Trophoblast-like_Cell:hESC	3.84e-148	1472	15.409	7.109e-54
BRMS1	ENSG00000174744	165	11	66104804	66112596	-1	0.00107652	30	17.82	124	2.0175e-10	0	PsychENCODE_eQTLs:eQTLGen_cis_eQTLs:BIOSQTL/BIOS_eQTL_geneLevel:CMC_SVA_cis:GTEx/v8/Adipose_Subcutaneous:GTEx/v8/Artery_Tibial:GTEx/v8/Esophagus_Mucosa:GTEx/v8/Esophagus_Muscularis:GTEx/v8/Heart_Atrial_Appendage:GTEx/v8/Liver:GTEx/v8/Nerve_Tibial:GTEx/v8/Testis:GTEx/v8/Thyroid:GTEx/v7/Adipose_Subcutaneous:GTEx/v7/Artery_Tibial:GTEx/v7/Esophagus_Muscularis:GTEx/v7/Testis	-	Yes	Adult_Cortex:Fetal_Cortex:GM12878:IMR90:Mesenchymal_Stem_Cell:Trophoblast-like_Cell	7.142e-15	75	4.7354	1.0934e-06
BSN	ENSG00000164061	60	3	49591922	49708978	1	1	112	19.76	548	1.0227e-18	0	PsychENCODE_eQTLs:eQTLGen_cis_eQTLs:BIOSQTL/BIOS_eQTL_geneLevel:xQTLServer_eQTLs:GTEx/v8/Artery_Tibial:GTEx/v8/Brain_Cortex:GTEx/v8/Liver:GTEx/v8/Thyroid:GTEx/v7/Brain_Cortex	+	Yes	EP_correlation_cell_type_oneway:Adult_Cortex:Fetal_Cortex:Left_Ventricle:Liver:Spleen:IMR90:Mesenchymal_Stem_Cell:Mesendoderm:Trophoblast-like_Cell:hESC	1.124e-27	248	6.3797	8.8729e-11
BUD31	ENSG00000106245	119	7	99006264	99017239	1	0.41701	46	15.73	458	6.7478e-51	0	PsychENCODE_eQTLs:eQTLGen_cis_eQTLs:BIOSQTL/BIOS_eQTL_geneLevel:CMC_SVA_cis:GTEx/v8/Adipose_Subcutaneous:GTEx/v8/Adipose_Visceral_Omentum:GTEx/v8/Whole_Blood:GTEx/v8/Artery_Aorta:GTEx/v8/Artery_Tibial:GTEx/v8/Lung:GTEx/v8/Muscle_Skeletal:GTEx/v8/Cells_Cultured_fibroblasts:GTEx/v8/Skin_Sun_Exposed_Lower_leg:GTEx/v7/Adipose_Subcutaneous:GTEx/v7/Lung:GTEx/v7/Skin_Sun_Exposed_Lower_leg:GTEx/v6/Skin_S…	-	Yes	EP_correlation_cell_type_oneway:Adult_Cortex:Fetal_Cortex:IMR90	6.271e-21	85	7.6124	1.3455e-14
C10orf55	ENSG00000222047	147	10	75669727	75682535	-1	0.00506564	47	15.6	203	4.55215e-80	0	PsychENCODE_eQTLs:BIOSQTL/BIOS_eQTL_geneLevel:GTEx/v8/Artery_Coronary:GTEx/v8/Heart_Left_Ventricle:GTEx/v8/Cells_Cultured_fibroblasts:GTEx/v7/Heart_Left_Ventricle:GTEx/v7/Cells_Transformed_fibroblasts	-	Yes	GM12878:IMR90:Mesenchymal_Stem_Cell	6.509e-11	109	4.5823	2.2997e-06
C11orf49	ENSG00000149179	161	11	46958240	47185936	1	5.45468e-07	213	20.3	1096	1.68023e-64	0	PsychENCODE_eQTLs:eQTLGen_cis_eQTLs:BIOSQTL/BIOS_eQTL_geneLevel:CMC_SVA_cis:CMC_NoSVA_cis:BRAINEAC/THAL:GTEx/v8/Adipose_Subcutaneous:GTEx/v8/Adrenal_Gland:GTEx/v8/Artery_Aorta:GTEx/v8/Artery_Coronary:GTEx/v8/Artery_Tibial:GTEx/v8/Brain_Cerebellum:GTEx/v8/Colon_Transverse:GTEx/v8/Esophagus_Gastroesophageal_Junction:GTEx/v8/Esophagus_Mucosa:GTEx/v8/Esophagus_Muscularis:GTEx/v8/Heart_Atrial_Appendag…	-	Yes	Adult_Cortex:Left_Ventricle:Liver:Spleen:GM12878:IMR90:Mesenchymal_Stem_Cell:Mesendoderm:Neural_Progenitor_Cell:Trophoblast-like_Cell:hESC	8.943e-34	470	8.1505	1.8126e-16
C12orf43	ENSG00000157895	185	12	121440225	121454305	-1	2.56006e-07	105	19.09	1369	1.1944e-275	0	PsychENCODE_eQTLs:DICE/Monocyte_classical:DICE/T_CD4_naive_TREG:eQTLGen_cis_eQTLs:BIOSQTL/BIOS_eQTL_geneLevel:xQTLServer_eQTLs:CMC_SVA_cis:GTEx/v8/Adipose_Subcutaneous:GTEx/v8/Adipose_Visceral_Omentum:GTEx/v8/Adrenal_Gland:GTEx/v8/Cells_EBV-transformed_lymphocytes:GTEx/v8/Whole_Blood:GTEx/v8/Artery_Aorta:GTEx/v8/Artery_Coronary:GTEx/v8/Artery_Tibial:GTEx/v8/Brain_Anterior_cingulate_cortex_BA24:GT…	+	Yes	Adult_Cortex:GM12878:IMR90:Mesenchymal_Stem_Cell:Mesendoderm:Trophoblast-like_Cell	4.94065645841247e-324	113	25.698	6.1691e-146
C17orf58	ENSG00000186665	231	17	65987217	65989765	-1	0.0821564	20	14.14	299	2.42789e-23	1.68126e-20	PsychENCODE_eQTLs:CMC_SVA_cis:CMC_NoSVA_cis:GTEx/v8/Esophagus_Mucosa:GTEx/v7/Skin_Not_Sun_Exposed_Suprapubic:GTEx/v6/Brain_Cortex:GTEx/v6/Esophagus_Mucosa	+	Yes	Adult_Cortex:Fetal_Cortex:Left_Ventricle:Liver:Right_Ventricle:GM12878:IMR90:Mesenchymal_Stem_Cell:Mesendoderm:Trophoblast-like_Cell:hESC	3.095e-08	43	4.7075	1.2539e-06
C19orf47	ENSG00000160392	249	19	40825443	40854434	-1	0.802243	56	19.72	148	8.4127e-32	0	PsychENCODE_eQTLs:eQTLGen_cis_eQTLs:BIOSQTL/BIOS_eQTL_geneLevel:xQTLServer_eQTLs:CMC_SVA_cis:GTEx/v8/Adipose_Subcutaneous:GTEx/v8/Cells_EBV-transformed_lymphocytes:GTEx/v8/Whole_Blood:GTEx/v8/Artery_Tibial:GTEx/v8/Brain_Amygdala:GTEx/v8/Brain_Caudate_basal_ganglia:GTEx/v8/Brain_Cerebellum:GTEx/v8/Brain_Cortex:GTEx/v8/Brain_Nucleus_accumbens_basal_ganglia:GTEx/v8/Breast_Mammary_Tissue:GTEx/v8/Colo…	-	Yes	Adult_Cortex:Fetal_Cortex	2.396e-12	146	5.6684	7.2088e-09
C19orf83	ENSG00000267757	250	19	46144752	46146098	1	NA	21	13.89	134	3.06459e-40	0	BIOSQTL/BIOS_eQTL_geneLevel:GTEx/v8/Adipose_Subcutaneous:GTEx/v8/Adipose_Visceral_Omentum:GTEx/v8/Cells_EBV-transformed_lymphocytes:GTEx/v8/Whole_Blood:GTEx/v8/Artery_Tibial:GTEx/v8/Breast_Mammary_Tissue:GTEx/v8/Esophagus_Mucosa:GTEx/v8/Esophagus_Muscularis:GTEx/v8/Heart_Atrial_Appendage:GTEx/v8/Lung:GTEx/v8/Nerve_Tibial:GTEx/v8/Pancreas:GTEx/v8/Cells_Cultured_fibroblasts:GTEx/v8/Spleen:GTEx/v8/T…	+	Yes	Promoter_anchored_loops_oneway:Adult_Cortex:Fetal_Cortex:Mesenchymal_Stem_Cell	7.515e-32	83	4.769	9.2591e-07
C1orf172	ENSG00000175707	6	1	27276053	27286897	-1	0.153805	24	21.7	146	1.94301e-08	2.5904e-11	PsychENCODE_eQTLs:BIOSQTL/BIOS_eQTL_geneLevel:GTEx/v8/Skin_Sun_Exposed_Lower_leg:GTEx/v7/Skin_Sun_Exposed_Lower_leg	+	Yes	Left_Ventricle:IMR90:Mesenchymal_Stem_Cell:Mesendoderm:Trophoblast-like_Cell:hESC	7.635e-44	46	6.2875	1.6133e-10
C1orf189	ENSG00000163263	18	1	154171848	154178809	-1	0.000114765	13	9.897	5	2.17568e-05	0.0056844	PsychENCODE_eQTLs:DICE/T_CD4_TH2	-	Yes	Promoter_anchored_loops_oneway:GM12878:IMR90:Mesenchymal_Stem_Cell:Mesendoderm:hESC	6.521e-25	40	5.7568	4.2864e-09
C1orf204	ENSG00000188004	19	1	159804264	159825137	-1	0.0933681	21	18.89	65	9.1422e-12	0	PsychENCODE_eQTLs:eQTLGen_cis_eQTLs:BIOSQTL/BIOS_eQTL_geneLevel:GTEx/v8/Adipose_Subcutaneous:GTEx/v8/Artery_Aorta:GTEx/v8/Brain_Cerebellar_Hemisphere:GTEx/v8/Brain_Cerebellum:GTEx/v8/Breast_Mammary_Tissue:GTEx/v8/Esophagus_Mucosa:GTEx/v8/Heart_Atrial_Appendage:GTEx/v8/Muscle_Skeletal:GTEx/v8/Nerve_Tibial:GTEx/v8/Skin_Sun_Exposed_Lower_leg:GTEx/v8/Testis:GTEx/v8/Thyroid:GTEx/v7/Artery_Tibial:GTEx/…	+	Yes	EP_correlation_organ_oneway	6.36e-88	150	5.2217	8.864e-08
C1orf233	ENSG00000228594	1	1	1533392	1535476	-1	NA	51	8.068	119	1.0355e-26	0	DICE/T_CD4_TFH:eQTLGen_cis_eQTLs:BIOSQTL/BIOS_eQTL_geneLevel:GTEx/v8/Adipose_Visceral_Omentum:GTEx/v8/Whole_Blood:GTEx/v8/Colon_Transverse:GTEx/v8/Heart_Atrial_Appendage:GTEx/v8/Heart_Left_Ventricle:GTEx/v8/Muscle_Skeletal:GTEx/v8/Nerve_Tibial:GTEx/v8/Ovary:GTEx/v8/Cells_Cultured_fibroblasts:GTEx/v8/Spleen:GTEx/v8/Thyroid:GTEx/v7/Adipose_Visceral_Omentum:GTEx/v7/Heart_Atrial_Appendage:GTEx/v7/Hea…	-	Yes	IMR90:Mesenchymal_Stem_Cell	6.417e-11	92	5.5637	1.3209e-08
C1orf43	ENSG00000143612	18	1	154179182	154193104	-1	0.173986	11	11.77	259	6.8895e-47	0	PsychENCODE_eQTLs:eQTLGen_cis_eQTLs:BIOSQTL/BIOS_eQTL_geneLevel:GTEx/v8/Adipose_Visceral_Omentum:GTEx/v8/Artery_Tibial:GTEx/v8/Esophagus_Mucosa:GTEx/v8/Skin_Not_Sun_Exposed_Suprapubic:GTEx/v8/Skin_Sun_Exposed_Lower_leg:GTEx/v7/Adrenal_Gland:GTEx/v7/Esophagus_Mucosa:GTEx/v7/Nerve_Tibial:GTEx/v7/Skin_Not_Sun_Exposed_Suprapubic:GTEx/v7/Skin_Sun_Exposed_Lower_leg	-	Yes	Promoter_anchored_loops_oneway:GM12878:IMR90:Mesenchymal_Stem_Cell:Mesendoderm:hESC	1.3e-86	51	4.5737	2.3957e-06
C1orf54	ENSG00000118292	17	1	150240600	150253327	1	0.178652	26	14.67	357	5.58077e-10	5.11535e-28	eQTLGen_cis_eQTLs:BIOSQTL/BIOS_eQTL_geneLevel:GTEx/v8/Adipose_Subcutaneous:GTEx/v8/Adipose_Visceral_Omentum:GTEx/v8/Artery_Aorta:GTEx/v8/Artery_Coronary:GTEx/v8/Artery_Tibial:GTEx/v8/Heart_Left_Ventricle:GTEx/v8/Nerve_Tibial:GTEx/v8/Testis:GTEx/v7/Testis:GTEx/v6/Nerve_Tibial:GTEx/v6/Testis	-	Yes	Mesenchymal_Stem_Cell	3.79e-09	62	5.2708	6.7921e-08
C1QTNF4	ENSG00000172247	161	11	47611216	47616211	-1	0.679081	23	14.52	2134	3.27170000000001e-310	0	PsychENCODE_eQTLs:DICE/T_CD4_naive:DICE/T_CD8_naive:DICE/Monocyte_classical:DICE/NK:DICE/T_CD4_TFH:DICE/T_CD4_TH1:DICE/T_CD4_TH17:DICE/T_CD4_TH1_17:DICE/T_CD4_TH2:DICE/T_CD4_memory_TREG:DICE/T_CD4_naive_TREG:eQTLGen_cis_eQTLs:BIOSQTL/BIOS_eQTL_geneLevel:xQTLServer_eQTLs:CMC_SVA_cis:BRAINEAC/WHMT:GTEx/v8/Adipose_Subcutaneous:GTEx/v8/Adipose_Visceral_Omentum:GTEx/v8/Adrenal_Gland:GTEx/v8/Cells_EBV-…	-	Yes	EP_correlation_cell_type_oneway:Adult_Cortex:Fetal_Cortex:GM12878:IMR90:Mesenchymal_Stem_Cell:Mesendoderm:Trophoblast-like_Cell:hESC	8.943e-34	61	8.1326	2.1015e-16
C20orf195	ENSG00000125531	260	20	62184373	62188061	1	0.000298557	10	15.88	8	6.72168e-06	0.0137516	eQTLGen_cis_eQTLs:GTEx/v8/Whole_Blood	+	Yes	Promoter_anchored_loops_oneway:Adult_Cortex:Fetal_Cortex	8.979e-22	101	5.6012	1.0645e-08
C20orf201	ENSG00000171695	260	20	62714733	62715712	-1	0.0451218	18	22	78	8.68064e-25	0	PsychENCODE_eQTLs:BIOSQTL/BIOS_eQTL_geneLevel:xQTLServer_eQTLs:GTEx/v8/Adrenal_Gland:GTEx/v8/Brain_Caudate_basal_ganglia:GTEx/v8/Brain_Nucleus_accumbens_basal_ganglia:GTEx/v8/Brain_Putamen_basal_ganglia:GTEx/v8/Heart_Atrial_Appendage:GTEx/v8/Lung:GTEx/v8/Testis:GTEx/v8/Thyroid:GTEx/v7/Brain_Caudate_basal_ganglia:GTEx/v7/Brain_Cerebellum:GTEx/v7/Brain_Putamen_basal_ganglia:GTEx/v7/Heart_Atrial_App…	-	Yes	Adult_Cortex:Fetal_Cortex	2.213e-21	81	6.7718	6.3576e-12
C22orf46	ENSG00000184208	265:266	22	42084943	42094140	1	NA	51	16.28	187	9.9166e-06	0.00639562	PsychENCODE_eQTLs:DICE/T_CD4_TH17	-	Yes	Adult_Cortex:Fetal_Cortex:Aorta:Left_Ventricle:Liver:GM12878:IMR90:Mesenchymal_Stem_Cell:Mesendoderm:Trophoblast-like_Cell:hESC	1.578e-48	102	5.701	5.9548e-09
C2CD4A	ENSG00000198535	203:204	15	62359176	62363116	1	0.0888058	44	15.04	344	8.8359e-22	2.14e-16	PsychENCODE_eQTLs:DICE/T_CD4_naive_activated:DICE/T_CD8_naive_activated:GTEx/v8/Artery_Tibial:GTEx/v8/Heart_Atrial_Appendage:GTEx/v8/Lung:GTEx/v8/Nerve_Tibial:GTEx/v8/Pancreas:GTEx/v8/Skin_Not_Sun_Exposed_Suprapubic:GTEx/v7/Adrenal_Gland:GTEx/v7/Heart_Atrial_Appendage:GTEx/v7/Lung:GTEx/v7/Nerve_Tibial:GTEx/v7/Pancreas:GTEx/v6/Lung	+	Yes	Left_Ventricle:Liver:GM12878:IMR90:Mesenchymal_Stem_Cell:Mesendoderm:hESC	2.123e-30	98	5.072	1.9687e-07
C2orf16	ENSG00000221843	32	2	27799389	27805588	1	3.91662e-17	34	17.52	362	2.28355e-10	2.05669e-06	PsychENCODE_eQTLs:eQTLGen_cis_eQTLs:BIOSQTL/BIOS_eQTL_geneLevel:CMC_SVA_cis:GTEx/v8/Spleen:GTEx/v8/Thyroid:GTEx/v7/Nerve_Tibial:GTEx/v7/Pituitary:GTEx/v7/Skin_Not_Sun_Exposed_Suprapubic:GTEx/v7/Thyroid:GTEx/v6/Artery_Aorta	-	Yes	IMR90:Mesenchymal_Stem_Cell:Mesendoderm:Trophoblast-like_Cell:hESC	2.7e-303	48	16.119	9.3193e-59
C2orf53	ENSG00000186143	32	2	27359723	27362278	-1	1.54927e-09	31	18.43	5	1.33842e-06	9.90516e-09	DICE/T_CD4_TH1_17:GTEx/v8/Testis:GTEx/v7/Testis	+	Yes	Promoter_anchored_loops_oneway:Fetal_Cortex:Spleen:GM12878:IMR90:Mesenchymal_Stem_Cell:Mesendoderm	4.503e-85	67	7.6322	1.1537e-14
C3orf18	ENSG00000088543	60	3	50595462	50608458	-1	0.014308	26	25.6	1161	7.034e-23	0	PsychENCODE_eQTLs:eQTLGen_cis_eQTLs:BIOSQTL/BIOS_eQTL_geneLevel:CMC_SVA_cis:GTEx/v8/Adipose_Subcutaneous:GTEx/v8/Whole_Blood:GTEx/v8/Artery_Aorta:GTEx/v8/Artery_Tibial:GTEx/v8/Brain_Cortex:GTEx/v8/Colon_Sigmoid:GTEx/v8/Esophagus_Gastroesophageal_Junction:GTEx/v8/Esophagus_Muscularis:GTEx/v8/Heart_Left_Ventricle:GTEx/v8/Muscle_Skeletal:GTEx/v8/Cells_Cultured_fibroblasts:GTEx/v8/Thyroid:GTEx/v7/Adi…	+	Yes	Promoter_anchored_loops_oneway:Spleen:GM12878:IMR90:Mesenchymal_Stem_Cell:Mesendoderm:Trophoblast-like_Cell:hESC	1.504e-26	66	5.5468	1.4551e-08
C3orf62	ENSG00000188315	60	3	49306035	49315342	-1	0.00712466	25	13.31	666	1.4062e-32	0	PsychENCODE_eQTLs:eQTLGen_cis_eQTLs:BIOSQTL/BIOS_eQTL_geneLevel:CMC_SVA_cis:CMC_NoSVA_cis:GTEx/v8/Adipose_Subcutaneous:GTEx/v8/Adipose_Visceral_Omentum:GTEx/v8/Adrenal_Gland:GTEx/v8/Artery_Aorta:GTEx/v8/Artery_Coronary:GTEx/v8/Brain_Cerebellum:GTEx/v8/Colon_Sigmoid:GTEx/v8/Esophagus_Mucosa:GTEx/v8/Lung:GTEx/v8/Nerve_Tibial:GTEx/v8/Cells_Cultured_fibroblasts:GTEx/v8/Thyroid:GTEx/v7/Adipose_Viscera…	+	Yes	Promoter_anchored_loops_oneway:Adult_Cortex:Fetal_Cortex:Left_Ventricle:GM12878:IMR90:Mesenchymal_Stem_Cell	1.124e-27	47	6.48	4.5865e-11
C3orf84	ENSG00000236980	60	3	49215065	49229291	-1	0.000221292	39	15.24	15	2.07827e-05	0.014801	GTEx/v7/Testis	+	Yes	Promoter_anchored_loops_oneway:Adult_Cortex:Fetal_Cortex:IMR90	1.622e-26	62	5.6903	6.3422e-09
C5orf56	ENSG00000197536	88	5	131746328	131811736	1	0.107649	82	22	290	6.9258e-15	0	eQTLGen_cis_eQTLs:BIOSQTL/BIOS_eQTL_geneLevel:CMC_SVA_cis:GTEx/v8/Adipose_Subcutaneous:GTEx/v8/Whole_Blood:GTEx/v8/Artery_Aorta:GTEx/v8/Artery_Tibial:GTEx/v8/Brain_Caudate_basal_ganglia:GTEx/v8/Brain_Cerebellar_Hemisphere:GTEx/v8/Brain_Cerebellum:GTEx/v8/Brain_Cortex:GTEx/v8/Brain_Frontal_Cortex_BA9:GTEx/v8/Brain_Hippocampus:GTEx/v8/Brain_Hypothalamus:GTEx/v8/Brain_Nucleus_accumbens_basal_ganglia…	+	Yes	Adult_Cortex:Aorta:Hippocampus:Left_Ventricle:Liver:Psoas:Right_Ventricle:Spleen:GM12878:IMR90:Mesenchymal_Stem_Cell:Mesendoderm:Trophoblast-like_Cell:hESC	1.554e-09	332	4.9547	3.623e-07
C7orf43	ENSG00000146826	119	7	99752043	99756338	-1	0.300413	21	23.3	228	3.6261e-222	0	eQTLGen_cis_eQTLs:BIOSQTL/BIOS_eQTL_geneLevel:CMC_NoSVA_cis:GTEx/v8/Whole_Blood:GTEx/v8/Skin_Not_Sun_Exposed_Suprapubic:GTEx/v7/Whole_Blood:GTEx/v7/Esophagus_Mucosa:GTEx/v7/Skin_Not_Sun_Exposed_Suprapubic:GTEx/v6/Whole_Blood:GTEx/v6/Skin_Not_Sun_Exposed_Suprapubic	+	Yes	GM12878:IMR90:Mesenchymal_Stem_Cell	7.501e-13	47	6.1469	3.9501e-10
C7orf50	ENSG00000146540	111	7	1036622	1177896	-1	0.00139621	408	11.66	469	1.4614e-115	0	PsychENCODE_eQTLs:eQTLGen_cis_eQTLs:BIOSQTL/BIOS_eQTL_geneLevel:xQTLServer_eQTLs:CMC_SVA_cis:GTEx/v8/Adipose_Subcutaneous:GTEx/v8/Adipose_Visceral_Omentum:GTEx/v8/Adrenal_Gland:GTEx/v8/Artery_Coronary:GTEx/v8/Artery_Tibial:GTEx/v8/Brain_Amygdala:GTEx/v8/Brain_Caudate_basal_ganglia:GTEx/v8/Brain_Cortex:GTEx/v8/Brain_Frontal_Cortex_BA9:GTEx/v8/Brain_Hippocampus:GTEx/v8/Brain_Nucleus_accumbens_basal…	+	Yes	Adult_Cortex:Fetal_Cortex:Spleen:GM12878:IMR90:Mesenchymal_Stem_Cell:Mesendoderm:Trophoblast-like_Cell	1.363e-18	1079	7.519	2.7596e-14
C8orf12	ENSG00000184608	125	8	11225911	11296167	1	0.311269	245	14.74	1401	4.2144e-42	1.86718e-33	PsychENCODE_eQTLs:BRAINEAC/FCTX:BRAINEAC/aveALL:GTEx/v8/Brain_Cerebellar_Hemisphere:GTEx/v8/Brain_Cerebellum:GTEx/v8/Brain_Hippocampus:GTEx/v8/Brain_Hypothalamus:GTEx/v8/Heart_Atrial_Appendage:GTEx/v8/Muscle_Skeletal:GTEx/v8/Pancreas:GTEx/v8/Pituitary:GTEx/v8/Skin_Not_Sun_Exposed_Suprapubic:GTEx/v8/Testis:GTEx/v8/Thyroid:GTEx/v7/Brain_Caudate_basal_ganglia:GTEx/v7/Brain_Cerebellar_Hemisphere:GTEx…	-	Yes	Promoter_anchored_loops_oneway:Left_Ventricle:GM12878:IMR90:Mesenchymal_Stem_Cell:Mesendoderm:Trophoblast-like_Cell:hESC	4.016e-34	539	9.5406	7.1011e-22
C8orf49	ENSG00000255394	125	8	11618896	11620309	1	NA	84	36	469	2.757e-24	1.85687e-24	PsychENCODE_eQTLs:GTEx/v8/Artery_Coronary:GTEx/v8/Heart_Atrial_Appendage:GTEx/v8/Heart_Left_Ventricle:GTEx/v8/Liver:GTEx/v8/Ovary:GTEx/v8/Pancreas:GTEx/v8/Stomach:GTEx/v8/Testis:GTEx/v7/Artery_Coronary:GTEx/v7/Heart_Atrial_Appendage:GTEx/v7/Heart_Left_Ventricle:GTEx/v7/Pancreas:GTEx/v7/Stomach:GTEx/v7/Testis:GTEx/v6/Heart_Atrial_Appendage:GTEx/v6/Heart_Left_Ventricle:GTEx/v6/Pancreas:GTEx/v6/Test…	+	Yes	Promoter_anchored_loops_oneway:Spleen:GM12878:IMR90:Mesenchymal_Stem_Cell:Mesendoderm:Trophoblast-like_Cell:hESC	6.544e-28	175	9.3754	3.4447e-21
C8orf58	ENSG00000241852	126	8	22457114	22461663	1	7.25834e-07	38	13.64	152	9.5859e-212	0	PsychENCODE_eQTLs:eQTLGen_cis_eQTLs:BIOSQTL/BIOS_eQTL_geneLevel:xQTLServer_eQTLs:CMC_SVA_cis:CMC_NoSVA_cis:GTEx/v8/Adipose_Subcutaneous:GTEx/v8/Adipose_Visceral_Omentum:GTEx/v8/Adrenal_Gland:GTEx/v8/Cells_EBV-transformed_lymphocytes:GTEx/v8/Whole_Blood:GTEx/v8/Artery_Aorta:GTEx/v8/Artery_Coronary:GTEx/v8/Artery_Tibial:GTEx/v8/Brain_Amygdala:GTEx/v8/Brain_Anterior_cingulate_cortex_BA24:GTEx/v8/Bra…	+	Yes	Adult_Cortex:Fetal_Cortex:GM12878:IMR90:Mesenchymal_Stem_Cell:Mesendoderm:Trophoblast-like_Cell:hESC	8.777e-09	70	5.6051	1.0406e-08
C8orf74	ENSG00000171060	125	8	10530147	10558103	1	1.01041e-11	21	7.105	32	1.04804e-06	1.77011e-07	GTEx/v8/Pituitary:GTEx/v8/Skin_Sun_Exposed_Lower_leg:GTEx/v8/Testis:GTEx/v7/Skin_Sun_Exposed_Lower_leg	+	Yes	EP_correlation_cell_type_oneway:Spleen:IMR90:Mesenchymal_Stem_Cell:Mesendoderm	5.464e-18	147	5.7941	3.434e-09
C9orf163	ENSG00000196366	144	9	139377947	139380518	1	0.0550466	33	23.8	83	6.22191e-09	5.44994e-05	BIOSQTL/BIOS_eQTL_geneLevel:GTEx/v8/Pancreas:GTEx/v7/Pancreas	-	Yes	IMR90:Mesenchymal_Stem_Cell:Mesendoderm:hESC	9.064e-23	86	7.4211	5.8062e-14
CA11	ENSG00000063180	251	19	49141199	49149569	-1	0.976097	22	21.9	118	2.7485e-45	0	PsychENCODE_eQTLs:eQTLGen_cis_eQTLs:BIOSQTL/BIOS_eQTL_geneLevel:CMC_SVA_cis:CMC_NoSVA_cis:GTEx/v8/Whole_Blood:GTEx/v8/Brain_Nucleus_accumbens_basal_ganglia:GTEx/v8/Heart_Left_Ventricle	-	Yes	EP_links_oneway:EP_correlation_cell_type_oneway:Adult_Cortex:GM12878:IMR90:Mesenchymal_Stem_Cell:Mesendoderm:Trophoblast-like_Cell:hESC	6.544e-28	80	6.0741	6.2326e-10
CABP1	ENSG00000157782	185	12	121078355	121105127	1	0.994401	167	22.5	583	1.68367e-149	0	DICE/Monocyte_classical:eQTLGen_cis_eQTLs:BIOSQTL/BIOS_eQTL_geneLevel:GTEx/v8/Artery_Tibial:GTEx/v8/Brain_Cerebellum:GTEx/v8/Brain_Putamen_basal_ganglia:GTEx/v8/Esophagus_Mucosa:GTEx/v8/Muscle_Skeletal:GTEx/v8/Nerve_Tibial:GTEx/v8/Cells_Cultured_fibroblasts:GTEx/v8/Skin_Not_Sun_Exposed_Suprapubic:GTEx/v8/Skin_Sun_Exposed_Lower_leg:GTEx/v8/Testis:GTEx/v8/Thyroid:GTEx/v7/Artery_Tibial:GTEx/v7/Colon…	+	Yes	EP_correlation_cell_type_oneway	7e-307	242	24.328	4.8991e-131
CACNA2D2	ENSG00000007402	60	3	50400233	50541675	-1	0.999693	129	18.64	1265	2.8745e-10	0	PsychENCODE_eQTLs:eQTLGen_cis_eQTLs:GTEx/v8/Adipose_Visceral_Omentum:GTEx/v8/Brain_Cerebellum:GTEx/v8/Colon_Sigmoid:GTEx/v8/Heart_Atrial_Appendage:GTEx/v8/Liver:GTEx/v8/Pancreas:GTEx/v8/Cells_Cultured_fibroblasts:GTEx/v8/Testis:GTEx/v8/Thyroid:GTEx/v7/Brain_Cerebellum:GTEx/v7/Liver:GTEx/v7/Pancreas:GTEx/v7/Cells_Transformed_fibroblasts:GTEx/v7/Stomach:GTEx/v7/Testis:GTEx/v7/Thyroid:GTEx/v6/Testis	-	Yes	Promoter_anchored_loops_oneway:Adult_Cortex:Fetal_Cortex	1.124e-27	380	5.8246	2.8628e-09
CAD	ENSG00000084774	32	2	27440258	27466811	1	1	116	21.1	625	2.5488e-42	0	DICE/B_cell_naive:eQTLGen_cis_eQTLs:BIOSQTL/BIOS_eQTL_geneLevel:GTEx/v8/Adipose_Subcutaneous:GTEx/v8/Whole_Blood:GTEx/v8/Brain_Hippocampus:GTEx/v8/Brain_Nucleus_accumbens_basal_ganglia:GTEx/v8/Colon_Sigmoid:GTEx/v8/Esophagus_Gastroesophageal_Junction:GTEx/v8/Esophagus_Mucosa:GTEx/v8/Esophagus_Muscularis:GTEx/v8/Heart_Atrial_Appendage:GTEx/v8/Heart_Left_Ventricle:GTEx/v8/Muscle_Skeletal:GTEx/v8/Ne…	+	Yes	Adult_Cortex:Fetal_Cortex:Liver:Spleen:GM12878:IMR90:Mesenchymal_Stem_Cell:Mesendoderm:Trophoblast-like_Cell:hESC	3.48e-263	168	12.277	6.0502e-35
CADM3	ENSG00000162706	19	1	159141399	159173103	1	0.975631	109	23.7	62	1.40311e-05	0.00861553	PsychENCODE_eQTLs:CMC_SVA_cis:GTEx/v7/Adipose_Subcutaneous:GTEx/v7/Cells_Transformed_fibroblasts	+	Yes	Promoter_anchored_loops_oneway:Liver:Spleen:GM12878:IMR90:Mesenchymal_Stem_Cell:Mesendoderm:Neural_Progenitor_Cell:Trophoblast-like_Cell:hESC	1.5e-263	177	21.324	3.3895e-101
CAMK2G	ENSG00000148660	147	10	75572259	75634343	-1	0.994506	41	17.98	186	1.29908e-14	0	DICE/T_CD4_TH17:DICE/T_CD4_memory_TREG:eQTLGen_cis_eQTLs:BIOSQTL/BIOS_eQTL_geneLevel:CMC_SVA_cis:CMC_NoSVA_cis:GTEx/v8/Adipose_Subcutaneous:GTEx/v8/Esophagus_Mucosa:GTEx/v8/Esophagus_Muscularis:GTEx/v8/Cells_Cultured_fibroblasts:GTEx/v7/Esophagus_Mucosa:GTEx/v7/Ovary:GTEx/v7/Cells_Transformed_fibroblasts:GTEx/v6/Artery_Tibial:GTEx/v6/Esophagus_Mucosa:GTEx/v6/Cells_Transformed_fibroblasts	-	Yes	Promoter_anchored_loops_oneway:Adult_Cortex:GM12878:IMR90:Mesenchymal_Stem_Cell:Mesendoderm:Trophoblast-like_Cell:hESC	6.509e-11	145	5.5909	1.1298e-08
CAMKK2	ENSG00000110931	77:185:222	12	121675497	121736111	-1	0.503476	235	25.5	1795	3.27170000000001e-310	0	PsychENCODE_eQTLs:DICE/T_CD4_naive:DICE/T_CD8_naive:DICE/Monocyte_classical:DICE/Monocyte_non_classical:DICE/T_CD4_TH2:DICE/T_CD4_memory_TREG:DICE/T_CD4_naive_TREG:eQTLGen_cis_eQTLs:eQTLGen_trans_eQTLs:BIOSQTL/BIOS_eQTL_geneLevel:xQTLServer_eQTLs:CMC_SVA_cis:GTEx/v8/Adipose_Subcutaneous:GTEx/v8/Adipose_Visceral_Omentum:GTEx/v8/Whole_Blood:GTEx/v8/Artery_Aorta:GTEx/v8/Artery_Tibial:GTEx/v8/Brain_F…	-	Yes	Promoter_anchored_loops_oneway:GM12878:IMR90:Mesenchymal_Stem_Cell	4.94065645841247e-324	314	20.935	1.2843e-97
CAMKV	ENSG00000164076	60	3	49895421	49907655	-1	0.996846	33	18.51	594	1.65033e-18	1.46639e-13	PsychENCODE_eQTLs:BRAINEAC/FCTX:BRAINEAC/aveALL:GTEx/v8/Brain_Cortex:GTEx/v8/Small_Intestine_Terminal_Ileum:GTEx/v8/Stomach:GTEx/v8/Testis:GTEx/v7/Stomach:GTEx/v7/Testis:GTEx/v6/Small_Intestine_Terminal_Ileum:GTEx/v6/Stomach:GTEx/v6/Testis	+	Yes	Promoter_anchored_loops_oneway:Adult_Cortex:Fetal_Cortex:Spleen:IMR90:Mesenchymal_Stem_Cell	1.124e-27	61	11.431	1.4598e-30
CARD9	ENSG00000187796	0.641667	9	139256355	139268133	-1	2.29038e-11	88	14.95	333	3.27170000000001e-310	0	DICE/T_CD4_TH17:eQTLGen_cis_eQTLs:eQTLGen_trans_eQTLs:BIOSQTL/BIOS_eQTL_geneLevel:GTEx/v8/Adipose_Subcutaneous:GTEx/v8/Adipose_Visceral_Omentum:GTEx/v8/Whole_Blood:GTEx/v8/Artery_Aorta:GTEx/v8/Artery_Tibial:GTEx/v8/Brain_Cerebellum:GTEx/v8/Brain_Cortex:GTEx/v8/Breast_Mammary_Tissue:GTEx/v8/Colon_Sigmoid:GTEx/v8/Colon_Transverse:GTEx/v8/Esophagus_Gastroesophageal_Junction:GTEx/v8/Esophagus_Mucosa:…	+	Yes	Promoter_anchored_loops_oneway	2.079e-23	153	9.3329	5.1496e-21
CASC10	ENSG00000204682	145	10	21781587	21786191	-1	0.0200549	12	14.69	150	5.83597e-08	4.30659e-07	GTEx/v8/Artery_Aorta:GTEx/v8/Artery_Tibial:GTEx/v8/Brain_Cerebellum:GTEx/v8/Esophagus_Muscularis:GTEx/v8/Nerve_Tibial:GTEx/v8/Skin_Sun_Exposed_Lower_leg:GTEx/v8/Spleen:GTEx/v8/Testis:GTEx/v7/Skin_Sun_Exposed_Lower_leg:GTEx/v7/Spleen:GTEx/v7/Testis:GTEx/v6/Colon_Sigmoid	+	Yes	Promoter_anchored_loops_oneway:Adult_Cortex:Fetal_Cortex:Aorta:Left_Ventricle:Liver:Right_Ventricle:Spleen:GM12878:IMR90:Mesenchymal_Stem_Cell:Mesendoderm:Neural_Progenitor_Cell:Trophoblast-like_Cell:hESC	8.31e-13	37	5.5489	1.4376e-08
CASKIN1	ENSG00000167971	208	16	2227184	2246526	-1	0.999956	20	16.73	35	3.96614e-08	1.40142e-05	CMC_SVA_cis:GTEx/v7/Heart_Left_Ventricle:GTEx/v7/Pancreas:GTEx/v7/Skin_Not_Sun_Exposed_Suprapubic:GTEx/v7/Skin_Sun_Exposed_Lower_leg	-	Yes	Promoter_anchored_loops_oneway	3.102e-14	79	5.9448	1.3838e-09
CBL	ENSG00000110395	169	11	119076752	119178859	1	0.00678736	89	15.8	129	4.7246e-135	0	PsychENCODE_eQTLs:DICE/NK:eQTLGen_cis_eQTLs:BIOSQTL/BIOS_eQTL_geneLevel:CMC_SVA_cis:GTEx/v8/Adipose_Subcutaneous:GTEx/v8/Adipose_Visceral_Omentum:GTEx/v8/Adrenal_Gland:GTEx/v8/Whole_Blood:GTEx/v8/Artery_Aorta:GTEx/v8/Artery_Tibial:GTEx/v8/Brain_Amygdala:GTEx/v8/Brain_Caudate_basal_ganglia:GTEx/v8/Brain_Cerebellar_Hemisphere:GTEx/v8/Brain_Cerebellum:GTEx/v8/Brain_Frontal_Cortex_BA9:GTEx/v8/Brain_H…	+	Yes	Promoter_anchored_loops_oneway:IMR90:Mesenchymal_Stem_Cell	1.051e-08	210	5.6564	7.7269e-09
CBLC	ENSG00000142273	250	19	45281126	45303891	1	0.00018299	107	26.4	55	1.88013e-08	7.22654e-05	PsychENCODE_eQTLs:GTEx/v7/Thyroid:GTEx/v6/Thyroid	-	Yes	Fetal_Cortex:Left_Ventricle:Spleen:IMR90:Mesenchymal_Stem_Cell	9.15e-302	134	11.055	1.0372e-28
CBR1	ENSG00000159228	262	21	37442239	37445464	1	0.0064622	41	8.134	327	5.1772e-226	0	PsychENCODE_eQTLs:DICE/T_CD4_naive:DICE/T_CD4_naive_activated:DICE/T_CD8_naive:DICE/T_CD8_naive_activated:DICE/T_CD4_TFH:DICE/T_CD4_TH1:DICE/T_CD4_TH17:DICE/T_CD4_TH1_17:DICE/T_CD4_memory_TREG:DICE/T_CD4_naive_TREG:eQTLGen_cis_eQTLs:BIOSQTL/BIOS_eQTL_geneLevel:xQTLServer_eQTLs:CMC_SVA_cis:CMC_NoSVA_cis:GTEx/v8/Adipose_Subcutaneous:GTEx/v8/Adrenal_Gland:GTEx/v8/Whole_Blood:GTEx/v8/Artery_Aorta:GTE…	+	Yes	Adult_Cortex:GM12878:IMR90:Mesenchymal_Stem_Cell:Mesendoderm:Trophoblast-like_Cell:hESC	1.67e-09	134	5.8255	2.8475e-09
CBX6	ENSG00000183741	265:266	22	39257455	39268319	-1	0.610925	26	22.1	473	3.27170000000001e-310	0	PsychENCODE_eQTLs:DICE/Monocyte_classical:eQTLGen_cis_eQTLs:BIOSQTL/BIOS_eQTL_geneLevel:GTEx/v8/Adipose_Subcutaneous:GTEx/v8/Adipose_Visceral_Omentum:GTEx/v8/Adrenal_Gland:GTEx/v8/Whole_Blood:GTEx/v8/Artery_Aorta:GTEx/v8/Artery_Tibial:GTEx/v8/Breast_Mammary_Tissue:GTEx/v8/Esophagus_Mucosa:GTEx/v8/Heart_Left_Ventricle:GTEx/v8/Liver:GTEx/v8/Lung:GTEx/v8/Muscle_Skeletal:GTEx/v8/Nerve_Tibial:GTEx/v8/…	+	Yes	IMR90:Mesenchymal_Stem_Cell:Mesendoderm:hESC	1.578e-48	92	5.3994	3.3431e-08
CBY1	ENSG00000100211	265	22	39052641	39069859	1	0.0274302	155	12.06	734	4.81271e-83	0	PsychENCODE_eQTLs:eQTLGen_cis_eQTLs:BIOSQTL/BIOS_eQTL_geneLevel:xQTLServer_eQTLs:CMC_SVA_cis:CMC_NoSVA_cis:GTEx/v8/Adipose_Subcutaneous:GTEx/v8/Adipose_Visceral_Omentum:GTEx/v8/Artery_Aorta:GTEx/v8/Artery_Coronary:GTEx/v8/Artery_Tibial:GTEx/v8/Brain_Cortex:GTEx/v8/Brain_Hippocampus:GTEx/v8/Breast_Mammary_Tissue:GTEx/v8/Colon_Sigmoid:GTEx/v8/Esophagus_Gastroesophageal_Junction:GTEx/v8/Esophagus_Mu…	+	Yes	Adult_Cortex:Fetal_Cortex:Liver:GM12878:IMR90:Mesenchymal_Stem_Cell:Mesendoderm:Trophoblast-like_Cell:hESC	1.578e-48	188	10.401	1.2234e-25
CCAR2	ENSG00000158941	126	8	22462145	22479027	1	0.960455	65	16.46	152	6.8051e-242	0	PsychENCODE_eQTLs:eQTLGen_cis_eQTLs:BIOSQTL/BIOS_eQTL_geneLevel:xQTLServer_eQTLs:GTEx/v8/Adipose_Subcutaneous:GTEx/v8/Adipose_Visceral_Omentum:GTEx/v8/Cells_EBV-transformed_lymphocytes:GTEx/v8/Whole_Blood:GTEx/v8/Artery_Aorta:GTEx/v8/Artery_Tibial:GTEx/v8/Breast_Mammary_Tissue:GTEx/v8/Colon_Transverse:GTEx/v8/Esophagus_Gastroesophageal_Junction:GTEx/v8/Esophagus_Mucosa:GTEx/v8/Esophagus_Musculari…	+	Yes	GM12878:IMR90:Mesenchymal_Stem_Cell:Mesendoderm:Trophoblast-like_Cell:hESC	8.777e-09	148	5.3445	4.5336e-08
CCDC101	ENSG00000176476	210	16	28565236	28603111	1	0.867208	79	25	467	3.27170000000001e-310	0	scRNA_eQTLs/PBMC:DICE/T_CD8_naive_activated:eQTLGen_cis_eQTLs:BIOSQTL/BIOS_eQTL_geneLevel:GTEx/v8/Adipose_Subcutaneous:GTEx/v8/Adipose_Visceral_Omentum:GTEx/v8/Whole_Blood:GTEx/v8/Artery_Aorta:GTEx/v8/Artery_Tibial:GTEx/v8/Breast_Mammary_Tissue:GTEx/v8/Colon_Sigmoid:GTEx/v8/Colon_Transverse:GTEx/v8/Esophagus_Gastroesophageal_Junction:GTEx/v8/Esophagus_Mucosa:GTEx/v8/Esophagus_Muscularis:GTEx/v8/L…	-	Yes	IMR90:Mesenchymal_Stem_Cell	3.575e-16	222	7.2363	2.3051e-13
CCDC121	ENSG00000176714	32	2	27848506	27851879	-1	9.72714e-05	45	18.65	53	8.93021e-06	0.0109349	PsychENCODE_eQTLs:CMC_SVA_cis:GTEx/v7/Artery_Tibial:GTEx/v7/Esophagus_Muscularis	+	Yes	Left_Ventricle:Liver:GM12878:IMR90:Mesenchymal_Stem_Cell:Mesendoderm:Trophoblast-like_Cell:hESC	2.7e-303	68	13.779	1.7007e-43
CCDC134	ENSG00000100147	266	22	42196683	42222303	1	0.000741173	51	13.35	835	6.267e-287	0	PsychENCODE_eQTLs:DICE/T_CD8_naive:DICE/Monocyte_classical:DICE/Monocyte_non_classical:DICE/T_CD4_TH17:DICE/T_CD4_TH2:DICE/T_CD4_memory_TREG:eQTLGen_cis_eQTLs:BIOSQTL/BIOS_eQTL_geneLevel:CMC_SVA_cis:GTEx/v8/Adipose_Subcutaneous:GTEx/v8/Cells_EBV-transformed_lymphocytes:GTEx/v8/Whole_Blood:GTEx/v8/Artery_Coronary:GTEx/v8/Artery_Tibial:GTEx/v8/Breast_Mammary_Tissue:GTEx/v8/Colon_Transverse:GTEx/v8/…	+	Yes	EP_correlation_cell_type_oneway:Adult_Cortex:Fetal_Cortex:Aorta:Left_Ventricle:Liver:Right_Ventricle:Spleen:GM12878:IMR90:Mesenchymal_Stem_Cell:Mesendoderm:Trophoblast-like_Cell:hESC	7.491e-20	144	6.4119	7.1877e-11
CCDC153	ENSG00000248712	169	11	119060347	119067479	-1	0.154453	13	15.8	114	2.15552e-42	0	PsychENCODE_eQTLs:eQTLGen_cis_eQTLs:BIOSQTL/BIOS_eQTL_geneLevel:GTEx/v8/Adipose_Subcutaneous:GTEx/v8/Adipose_Visceral_Omentum:GTEx/v8/Adrenal_Gland:GTEx/v8/Whole_Blood:GTEx/v8/Artery_Aorta:GTEx/v8/Artery_Coronary:GTEx/v8/Artery_Tibial:GTEx/v8/Brain_Amygdala:GTEx/v8/Brain_Anterior_cingulate_cortex_BA24:GTEx/v8/Brain_Caudate_basal_ganglia:GTEx/v8/Brain_Cerebellum:GTEx/v8/Brain_Cortex:GTEx/v8/Breast…	+	Yes	Promoter_anchored_loops_oneway:Adult_Cortex:Fetal_Cortex:IMR90:Mesenchymal_Stem_Cell	1.051e-08	46	5.2933	6.0052e-08
CCDC171	ENSG00000164989	133:134	9	15552895	16061661	1	NA	920	21.6	869	6.9126e-56	0	PsychENCODE_eQTLs:eQTLGen_cis_eQTLs:BIOSQTL/BIOS_eQTL_geneLevel:CMC_SVA_cis:CMC_NoSVA_cis:BRAINEAC/PUTM:BRAINEAC/TCTX:GTEx/v7/Adipose_Subcutaneous:GTEx/v7/Artery_Aorta:GTEx/v7/Artery_Tibial:GTEx/v7/Brain_Anterior_cingulate_cortex_BA24:GTEx/v7/Brain_Caudate_basal_ganglia:GTEx/v7/Brain_Cerebellar_Hemisphere:GTEx/v7/Brain_Cerebellum:GTEx/v7/Brain_Cortex:GTEx/v7/Brain_Frontal_Cortex_BA9:GTEx/v7/Brain…	-	Yes	GM12878:IMR90:Mesenchymal_Stem_Cell:Mesendoderm:Trophoblast-like_Cell:hESC	2.063e-08	2233	5.1905	1.0488e-07
CCDC18	ENSG00000122483	13	1	93645476	93744287	1	NA	153	23.3	465	4.485e-66	0	PsychENCODE_eQTLs:DICE/B_cell_naive:DICE/T_CD4_naive:DICE/Monocyte_classical:DICE/T_CD4_TH2:eQTLGen_cis_eQTLs:BIOSQTL/BIOS_eQTL_geneLevel:CMC_SVA_cis:GTEx/v8/Adipose_Subcutaneous:GTEx/v8/Adipose_Visceral_Omentum:GTEx/v8/Cells_EBV-transformed_lymphocytes:GTEx/v8/Whole_Blood:GTEx/v8/Brain_Anterior_cingulate_cortex_BA24:GTEx/v8/Brain_Caudate_basal_ganglia:GTEx/v8/Brain_Cerebellar_Hemisphere:GTEx/v8/…	+	Yes	EP_correlation_cell_type_oneway:Adult_Cortex:Fetal_Cortex:Aorta:Left_Ventricle:Liver:GM12878:IMR90:Mesenchymal_Stem_Cell:Mesendoderm:Trophoblast-like_Cell:hESC	1.781e-15	394	6.4732	4.797e-11
CCDC19	ENSG00000213085	19	1	159842154	159869953	-1	2.35996e-10	63	18.89	33	1.3276e-11	0	eQTLGen_cis_eQTLs:BIOSQTL/BIOS_eQTL_geneLevel:GTEx/v8/Skin_Sun_Exposed_Lower_leg:GTEx/v7/Pancreas:GTEx/v7/Skin_Sun_Exposed_Lower_leg:GTEx/v7/Testis	-	Yes	Promoter_anchored_loops_oneway:Adult_Cortex:Fetal_Cortex:Left_Ventricle:Liver:Pancreas:Right_Ventricle:Spleen:GM12878:IMR90:Mesenchymal_Stem_Cell:Mesendoderm:Neural_Progenitor_Cell:Trophoblast-like_Cell:hESC	1.06e-227	173	4.6853	1.3975e-06
CCDC36	ENSG00000173421	60	3	49235861	49295537	1	0.509349	78	15.24	760	4.27709e-45	1.27126e-36	PsychENCODE_eQTLs:eQTLGen_cis_eQTLs:GTEx/v8/Adipose_Subcutaneous:GTEx/v8/Adipose_Visceral_Omentum:GTEx/v8/Adrenal_Gland:GTEx/v8/Artery_Aorta:GTEx/v8/Artery_Coronary:GTEx/v8/Artery_Tibial:GTEx/v8/Breast_Mammary_Tissue:GTEx/v8/Colon_Sigmoid:GTEx/v8/Colon_Transverse:GTEx/v8/Esophagus_Gastroesophageal_Junction:GTEx/v8/Esophagus_Mucosa:GTEx/v8/Esophagus_Muscularis:GTEx/v8/Heart_Atrial_Appendage:GTEx/v…	+	Yes	IMR90	5.476e-27	146	6.3777	8.9861e-11
CCDC64	ENSG00000135127	185	12	120427673	120532298	1	0.549255	140	19.06	212	1.019e-27	0	PsychENCODE_eQTLs:DICE/Monocyte_non_classical:DICE/T_CD4_TFH:eQTLGen_cis_eQTLs:BIOSQTL/BIOS_eQTL_geneLevel:CMC_SVA_cis:CMC_NoSVA_cis:GTEx/v8/Adipose_Subcutaneous:GTEx/v8/Whole_Blood:GTEx/v8/Brain_Caudate_basal_ganglia:GTEx/v8/Brain_Cerebellar_Hemisphere:GTEx/v8/Brain_Cerebellum:GTEx/v8/Brain_Hippocampus:GTEx/v8/Brain_Hypothalamus:GTEx/v8/Colon_Transverse:GTEx/v8/Pancreas:GTEx/v8/Minor_Salivary_Gl…	-	Yes	Adult_Cortex:Fetal_Cortex:GM12878:IMR90:Mesenchymal_Stem_Cell:Mesendoderm:Trophoblast-like_Cell:hESC	3.071e-84	345	5.8467	2.5065e-09
CCDC71	ENSG00000177352	60	3	49199968	49203754	-1	0.0169896	20	11.93	756	2.4814e-45	0	PsychENCODE_eQTLs:eQTLGen_cis_eQTLs:BIOSQTL/BIOS_eQTL_geneLevel:GTEx/v8/Adipose_Subcutaneous:GTEx/v8/Whole_Blood:GTEx/v8/Artery_Tibial:GTEx/v8/Brain_Amygdala:GTEx/v8/Brain_Caudate_basal_ganglia:GTEx/v8/Brain_Cerebellar_Hemisphere:GTEx/v8/Brain_Cerebellum:GTEx/v8/Brain_Cortex:GTEx/v8/Brain_Frontal_Cortex_BA9:GTEx/v8/Brain_Hippocampus:GTEx/v8/Brain_Nucleus_accumbens_basal_ganglia:GTEx/v8/Brain_Puta…	-	Yes	Promoter_anchored_loops_oneway:Adult_Cortex:Fetal_Cortex:IMR90	3.293e-27	37	5.8921	1.9062e-09
CCDC85B	ENSG00000175602	165	11	65657875	65659105	1	0.49138	5	7.917	19	9.8864e-08	0.000345564	eQTLGen_cis_eQTLs:BIOSQTL/BIOS_eQTL_geneLevel:GTEx/v6/Esophagus_Mucosa	-	Yes	Promoter_anchored_loops_oneway:Adult_Cortex:Fetal_Cortex:Spleen	1.081e-14	67	6.0515	7.1745e-10
CCNL1	ENSG00000163660	68	3	156864297	156878549	-1	0.942873	64	16.23	387	3.27170000000001e-310	0	PsychENCODE_eQTLs:eQTLGen_cis_eQTLs:BIOSQTL/BIOS_eQTL_geneLevel:GTEx/v8/Whole_Blood:GTEx/v8/Esophagus_Mucosa:GTEx/v8/Skin_Sun_Exposed_Lower_leg:GTEx/v8/Spleen:GTEx/v8/Thyroid:GTEx/v7/Whole_Blood:GTEx/v7/Esophagus_Mucosa:GTEx/v7/Testis:GTEx/v7/Thyroid:GTEx/v6/Whole_Blood	+	Yes	Liver:Lung:GM12878:IMR90:Mesenchymal_Stem_Cell:Mesendoderm:Trophoblast-like_Cell:hESC	2.889e-09	133	6.1425	4.0613e-10
CD19	ENSG00000177455	210	16	28943260	28950667	1	0.853622	13	10.87	3	0.000133727	0.0151628	GTEx/v8/Testis	+	Yes	GM12878:IMR90:Mesenchymal_Stem_Cell	1.781e-15	36	7.079	7.2623e-13
CD248	ENSG00000174807	165	11	66081958	66084515	-1	0.541815	21	17.08	30	3.6541e-08	0.000152352	PsychENCODE_eQTLs:eQTLGen_cis_eQTLs:GTEx/v8/Artery_Aorta:GTEx/v8/Esophagus_Mucosa:GTEx/v7/Esophagus_Mucosa	+	Yes	Promoter_anchored_loops_oneway:EP_correlation_cell_type_oneway:Adult_Cortex:Fetal_Cortex:GM12878:IMR90:Mesenchymal_Stem_Cell:Trophoblast-like_Cell	7.142e-15	66	5.1615	1.2249e-07
CD300LF	ENSG00000186074	13:77:233	17	72690452	72709117	-1	4.96999e-06	47	11.51	67	3.27170000000001e-310	0	PsychENCODE_eQTLs:eQTLGen_cis_eQTLs:eQTLGen_trans_eQTLs:BIOSQTL/BIOS_eQTL_geneLevel:GTEx/v8/Adrenal_Gland:GTEx/v8/Whole_Blood:GTEx/v8/Artery_Tibial:GTEx/v8/Brain_Hypothalamus:GTEx/v8/Brain_Spinal_cord_cervical_c-1:GTEx/v8/Colon_Sigmoid:GTEx/v8/Nerve_Tibial:GTEx/v8/Skin_Not_Sun_Exposed_Suprapubic:GTEx/v8/Testis:GTEx/v7/Artery_Tibial:GTEx/v7/Nerve_Tibial:GTEx/v7/Testis:GTEx/v6/Whole_Blood:GTEx/v6/A…	+	Yes	Spleen:GM12878:IMR90:Mesenchymal_Stem_Cell:Mesendoderm:Trophoblast-like_Cell:hESC	3.563e-33	102	13.467	1.2292e-41
CD33	ENSG00000105383	252	19	51728320	51747115	1	2.30635e-05	46	15.32	79	1.0388e-212	0	PsychENCODE_eQTLs:eQTLGen_cis_eQTLs:BIOSQTL/BIOS_eQTL_geneLevel:GTEx/v8/Adipose_Subcutaneous:GTEx/v8/Whole_Blood:GTEx/v8/Artery_Aorta:GTEx/v8/Artery_Tibial:GTEx/v8/Brain_Spinal_cord_cervical_c-1:GTEx/v8/Lung:GTEx/v8/Nerve_Tibial:GTEx/v8/Skin_Sun_Exposed_Lower_leg:GTEx/v7/Adipose_Subcutaneous:GTEx/v7/Adipose_Visceral_Omentum:GTEx/v7/Whole_Blood:GTEx/v7/Artery_Tibial:GTEx/v7/Lung:GTEx/v7/Spleen:GTE…	+	Yes	Aorta:Liver:IMR90:Mesenchymal_Stem_Cell:Mesendoderm:Trophoblast-like_Cell:hESC	8.426e-21	110	6.8327	4.1671e-12
CD3EAP	ENSG00000117877	250	19	45909467	45914024	1	5.68877e-05	23	10.98	189	8.82316e-33	0	PsychENCODE_eQTLs:eQTLGen_cis_eQTLs:BIOSQTL/BIOS_eQTL_geneLevel:xQTLServer_eQTLs:CMC_SVA_cis:CMC_NoSVA_cis:GTEx/v8/Adipose_Subcutaneous:GTEx/v8/Adipose_Visceral_Omentum:GTEx/v8/Whole_Blood:GTEx/v8/Artery_Tibial:GTEx/v8/Breast_Mammary_Tissue:GTEx/v8/Colon_Sigmoid:GTEx/v8/Esophagus_Gastroesophageal_Junction:GTEx/v8/Esophagus_Mucosa:GTEx/v8/Esophagus_Muscularis:GTEx/v8/Heart_Atrial_Appendage:GTEx/v8…	-	Yes	Promoter_anchored_loops_oneway:GM12878:IMR90:Mesenchymal_Stem_Cell	4.018e-38	90	4.5884	2.2334e-06
CDC42SE2	ENSG00000158985	88	5	130581186	130734140	1	0.753729	18	7.413	748	4.8896e-173	0	PsychENCODE_eQTLs:eQTLGen_cis_eQTLs:BIOSQTL/BIOS_eQTL_geneLevel:GTEx/v8/Adipose_Visceral_Omentum:GTEx/v8/Adrenal_Gland:GTEx/v8/Brain_Frontal_Cortex_BA9:GTEx/v8/Brain_Putamen_basal_ganglia:GTEx/v8/Esophagus_Mucosa:GTEx/v8/Esophagus_Muscularis:GTEx/v8/Muscle_Skeletal:GTEx/v8/Nerve_Tibial:GTEx/v8/Skin_Not_Sun_Exposed_Suprapubic:GTEx/v8/Skin_Sun_Exposed_Lower_leg:GTEx/v8/Testis:GTEx/v8/Thyroid:GTEx/v…	+	Yes	GM12878:IMR90:Mesenchymal_Stem_Cell:Mesendoderm:hESC	3.79e-09	422	4.699	1.3073e-06
CDK2AP1	ENSG00000111328	185	12	123745528	123756881	-1	0.742361	43	12.27	259	3.27170000000001e-310	0	PsychENCODE_eQTLs:DICE/Monocyte_classical:DICE/Monocyte_non_classical:eQTLGen_cis_eQTLs:BIOSQTL/BIOS_eQTL_geneLevel:GTEx/v8/Adipose_Subcutaneous:GTEx/v8/Adipose_Visceral_Omentum:GTEx/v8/Whole_Blood:GTEx/v8/Artery_Aorta:GTEx/v8/Artery_Tibial:GTEx/v8/Esophagus_Gastroesophageal_Junction:GTEx/v8/Esophagus_Muscularis:GTEx/v8/Heart_Left_Ventricle:GTEx/v8/Lung:GTEx/v8/Muscle_Skeletal:GTEx/v8/Nerve_Tibia…	+	Yes	Promoter_anchored_loops_oneway:Aorta:Left_Ventricle:Liver:Spleen:GM12878:IMR90:Mesenchymal_Stem_Cell:Mesendoderm:Trophoblast-like_Cell:hESC	2.993e-11	140	5.7163	5.4431e-09
CDKN1B	ENSG00000111276	171:172	12	12867992	12875305	1	0.847005	32	22.3	40	1.4415e-45	0	eQTLGen_cis_eQTLs:BIOSQTL/BIOS_eQTL_geneLevel	-	Yes	Liver:GM12878:IMR90:Mesenchymal_Stem_Cell:Mesendoderm:hESC	1.569e-11	84	6.3731	9.2652e-11
CEACAM16	ENSG00000213892	250	19	45202421	45213986	1	0.0295803	81	16.05	1	9.40987e-07	0.00308418	GTEx/v7/Esophagus_Mucosa	-	Yes	Promoter_anchored_loops_oneway:Spleen:IMR90:Mesenchymal_Stem_Cell	9.15e-302	159	12.183	1.9066e-34
CEACAM19	ENSG00000186567	250	19	45165545	45187631	1	5.77651e-07	87	12.01	344	4.91158e-80	0	PsychENCODE_eQTLs:DICE/T_CD4_naive:DICE/T_CD4_naive_activated:DICE/Monocyte_classical:DICE/Monocyte_non_classical:eQTLGen_cis_eQTLs:BIOSQTL/BIOS_eQTL_geneLevel:GTEx/v8/Adipose_Subcutaneous:GTEx/v8/Adipose_Visceral_Omentum:GTEx/v8/Adrenal_Gland:GTEx/v8/Whole_Blood:GTEx/v8/Artery_Aorta:GTEx/v8/Artery_Coronary:GTEx/v8/Artery_Tibial:GTEx/v8/Brain_Amygdala:GTEx/v8/Brain_Anterior_cingulate_cortex_BA24:…	-	Yes	Liver:IMR90:Mesenchymal_Stem_Cell	9.15e-302	124	11.835	1.2917e-32
CELF1	ENSG00000149187	161	11	47487496	47587121	-1	0.998617	94	20.9	167	5.93483e-07	1.22778e-08	PsychENCODE_eQTLs:eQTLGen_cis_eQTLs:BIOSQTL/BIOS_eQTL_geneLevel:CMC_SVA_cis:GTEx/v8/Whole_Blood:GTEx/v8/Artery_Tibial:GTEx/v8/Esophagus_Gastroesophageal_Junction:GTEx/v8/Lung:GTEx/v8/Nerve_Tibial:GTEx/v8/Ovary:GTEx/v8/Cells_Cultured_fibroblasts:GTEx/v8/Thyroid:GTEx/v7/Colon_Transverse:GTEx/v7/Nerve_Tibial:GTEx/v6/Nerve_Tibial	-	Yes	Promoter_anchored_loops_oneway:Liver:GM12878:IMR90:Mesenchymal_Stem_Cell:Mesendoderm	9.447e-26	314	7.3123	1.3129e-13
CELSR2	ENSG00000143126	15	1	109792641	109818372	1	0.999999	40	18.47	103	2.688e-140	0	PsychENCODE_eQTLs:DICE/T_CD4_TFH:eQTLGen_cis_eQTLs:BIOSQTL/BIOS_eQTL_geneLevel:xQTLServer_eQTLs:CMC_SVA_cis:GTEx/v8/Adipose_Subcutaneous:GTEx/v8/Whole_Blood:GTEx/v8/Artery_Aorta:GTEx/v8/Artery_Coronary:GTEx/v8/Artery_Tibial:GTEx/v8/Colon_Sigmoid:GTEx/v8/Colon_Transverse:GTEx/v8/Esophagus_Mucosa:GTEx/v8/Esophagus_Muscularis:GTEx/v8/Heart_Atrial_Appendage:GTEx/v8/Heart_Left_Ventricle:GTEx/v8/Liver:…	+	Yes	Promoter_anchored_loops_oneway:Adult_Cortex:Fetal_Cortex:Aorta:Left_Ventricle:Liver:Spleen:GM12878:IMR90:Mesenchymal_Stem_Cell:Mesendoderm:Neural_Progenitor_Cell:Trophoblast-like_Cell:hESC	2.001e-11	170	6.2322	2.2997e-10
CENPA	ENSG00000115163	32	2	26987157	27023935	1	0.139975	100	18.06	254	8.61548e-40	3.03013e-33	PsychENCODE_eQTLs:BIOSQTL/BIOS_eQTL_geneLevel:GTEx/v8/Adipose_Subcutaneous:GTEx/v8/Breast_Mammary_Tissue:GTEx/v8/Heart_Left_Ventricle:GTEx/v8/Nerve_Tibial:GTEx/v7/Adipose_Subcutaneous:GTEx/v7/Adipose_Visceral_Omentum:GTEx/v7/Breast_Mammary_Tissue:GTEx/v7/Heart_Left_Ventricle:GTEx/v7/Nerve_Tibial:GTEx/v6/Adipose_Subcutaneous:GTEx/v6/Heart_Left_Ventricle:GTEx/v6/Nerve_Tibial	-	Yes	Adult_Cortex:Fetal_Cortex:Left_Ventricle:Liver:Spleen:GM12878:IMR90:Mesenchymal_Stem_Cell:Mesendoderm:Neural_Progenitor_Cell:Trophoblast-like_Cell:hESC	2.37e-121	141	7.4015	6.7345e-14
CENPM	ENSG00000100162	266	22	42334725	42343168	-1	0.213984	37	18.67	781	3.10862e-42	0	PsychENCODE_eQTLs:eQTLGen_cis_eQTLs:BIOSQTL/BIOS_eQTL_geneLevel:GTEx/v8/Adipose_Subcutaneous:GTEx/v8/Adrenal_Gland:GTEx/v8/Brain_Anterior_cingulate_cortex_BA24:GTEx/v8/Brain_Caudate_basal_ganglia:GTEx/v8/Brain_Cerebellar_Hemisphere:GTEx/v8/Brain_Cerebellum:GTEx/v8/Brain_Cortex:GTEx/v8/Brain_Frontal_Cortex_BA9:GTEx/v8/Brain_Hippocampus:GTEx/v8/Brain_Hypothalamus:GTEx/v8/Brain_Nucleus_accumbens_bas…	+	Yes	Adult_Cortex:Fetal_Cortex:IMR90:Mesenchymal_Stem_Cell	2.53e-13	123	5.8652	2.2435e-09
CENPO	ENSG00000138092	31	2	25016005	25045245	1	6.62948e-06	75	11.13	687	8.43669e-63	0	PsychENCODE_eQTLs:eQTLGen_cis_eQTLs:BIOSQTL/BIOS_eQTL_geneLevel:CMC_SVA_cis:CMC_NoSVA_cis:GTEx/v8/Adipose_Subcutaneous:GTEx/v8/Adipose_Visceral_Omentum:GTEx/v8/Whole_Blood:GTEx/v8/Artery_Tibial:GTEx/v8/Brain_Cerebellar_Hemisphere:GTEx/v8/Esophagus_Mucosa:GTEx/v8/Esophagus_Muscularis:GTEx/v8/Lung:GTEx/v8/Nerve_Tibial:GTEx/v8/Cells_Cultured_fibroblasts:GTEx/v8/Testis:GTEx/v7/Adipose_Subcutaneous:GT…	+	Yes	Promoter_anchored_loops_oneway:Adult_Cortex:Fetal_Cortex:Left_Ventricle:Liver:GM12878:IMR90:Mesenchymal_Stem_Cell:Mesendoderm:Trophoblast-like_Cell:hESC	6.58e-20	240	5.3328	4.836e-08
CENPV	ENSG00000166582	222	17	16245848	16256970	-1	0.313328	49	11.26	427	0	0	PsychENCODE_eQTLs:DICE/NK:eQTLGen_cis_eQTLs:BIOSQTL/BIOS_eQTL_geneLevel:xQTLServer_eQTLs:CMC_SVA_cis:CMC_NoSVA_cis:BRAINEAC/MEDU:BRAINEAC/THAL:BRAINEAC/WHMT:GTEx/v8/Adipose_Subcutaneous:GTEx/v8/Adipose_Visceral_Omentum:GTEx/v8/Adrenal_Gland:GTEx/v8/Whole_Blood:GTEx/v8/Artery_Aorta:GTEx/v8/Artery_Coronary:GTEx/v8/Artery_Tibial:GTEx/v8/Brain_Amygdala:GTEx/v8/Brain_Anterior_cingulate_cortex_BA24:GTE…	-	Yes	Adult_Cortex:Fetal_Cortex	8.541e-15	94	4.5789	2.337e-06
CENPW	ENSG00000203760	103	6	126661320	126670021	1	0.500136	25	14.48	304	2.1485e-24	0	PsychENCODE_eQTLs:DICE/B_cell_naive:DICE/T_CD4_naive:DICE/T_CD8_naive_activated:DICE/Monocyte_classical:DICE/Monocyte_non_classical:DICE/T_CD4_TFH:DICE/T_CD4_TH17:DICE/T_CD4_TH2:eQTLGen_cis_eQTLs:GTEx/v8/Adipose_Subcutaneous:GTEx/v8/Whole_Blood:GTEx/v8/Artery_Coronary:GTEx/v8/Artery_Tibial:GTEx/v8/Heart_Atrial_Appendage:GTEx/v8/Nerve_Tibial:GTEx/v8/Cells_Cultured_fibroblasts:GTEx/v8/Spleen:GTEx/v…	+	Yes	IMR90:Mesenchymal_Stem_Cell:Mesendoderm:hESC	9.943e-43	46	12.509	3.3133e-36
CEP192	ENSG00000101639	235	18	12991361	13125051	1	7.43869e-10	156	18.24	477	0	0	PsychENCODE_eQTLs:DICE/B_cell_naive:DICE/T_CD4_naive:DICE/T_CD4_naive_activated:DICE/T_CD8_naive:DICE/T_CD8_naive_activated:DICE/Monocyte_classical:DICE/NK:DICE/T_CD4_TFH:DICE/T_CD4_TH1:DICE/T_CD4_TH17:DICE/T_CD4_TH1_17:DICE/T_CD4_TH2:DICE/T_CD4_memory_TREG:DICE/T_CD4_naive_TREG:eQTLGen_cis_eQTLs:BIOSQTL/BIOS_eQTL_geneLevel:xQTLServer_eQTLs:CMC_SVA_cis:CMC_NoSVA_cis:BRAINEAC/FCTX:BRAINEAC/HIPP:BR…	-	Yes	Fetal_Cortex:Left_Ventricle:GM12878:IMR90:Mesenchymal_Stem_Cell:Mesendoderm:Trophoblast-like_Cell:hESC	2.613e-31	631	5.6224	9.4146e-09
CFL1	ENSG00000172757	165	11	65590493	65629497	-1	0.73105	30	10.31	287	1.8782e-45	0	PsychENCODE_eQTLs:eQTLGen_cis_eQTLs:BIOSQTL/BIOS_eQTL_geneLevel:GTEx/v8/Adipose_Subcutaneous:GTEx/v8/Whole_Blood:GTEx/v8/Artery_Tibial:GTEx/v8/Esophagus_Muscularis:GTEx/v8/Lung:GTEx/v8/Cells_Cultured_fibroblasts:GTEx/v8/Testis:GTEx/v8/Thyroid:GTEx/v6/Cells_Transformed_fibroblasts	+	Yes	Promoter_anchored_loops_oneway:Adult_Cortex:Fetal_Cortex	1.036e-14	188	4.7667	9.3626e-07
CGREF1	ENSG00000138028	32	2	27321757	27341995	-1	5.50291e-08	49	19.29	968	1.60128e-265	0	PsychENCODE_eQTLs:DICE/T_CD4_naive:DICE/T_CD4_naive_activated:DICE/T_CD8_naive:DICE/T_CD8_naive_activated:DICE/T_CD4_TFH:DICE/T_CD4_TH17:eQTLGen_cis_eQTLs:BIOSQTL/BIOS_eQTL_geneLevel:CMC_SVA_cis:CMC_NoSVA_cis:GTEx/v8/Whole_Blood:GTEx/v8/Brain_Cerebellum:GTEx/v8/Esophagus_Mucosa:GTEx/v8/Heart_Left_Ventricle:GTEx/v8/Muscle_Skeletal:GTEx/v8/Nerve_Tibial:GTEx/v8/Ovary:GTEx/v8/Pituitary:GTEx/v8/Cells_…	-	Yes	Promoter_anchored_loops_oneway:Adult_Cortex:Fetal_Cortex:Aorta:Left_Ventricle:Liver:Spleen:GM12878:IMR90:Mesenchymal_Stem_Cell:Mesendoderm:Trophoblast-like_Cell:hESC	3.48e-263	101	6.5593	2.7038e-11
CHMP1A	ENSG00000131165	218	16	89710839	89724253	-1	0.252037	73	9.428	385	1.1939e-77	0	PsychENCODE_eQTLs:eQTLGen_cis_eQTLs:BIOSQTL/BIOS_eQTL_geneLevel:CMC_SVA_cis:GTEx/v8/Adipose_Subcutaneous:GTEx/v8/Adipose_Visceral_Omentum:GTEx/v8/Adrenal_Gland:GTEx/v8/Whole_Blood:GTEx/v8/Artery_Aorta:GTEx/v8/Artery_Tibial:GTEx/v8/Brain_Cerebellar_Hemisphere:GTEx/v8/Brain_Cerebellum:GTEx/v8/Breast_Mammary_Tissue:GTEx/v8/Colon_Sigmoid:GTEx/v8/Esophagus_Gastroesophageal_Junction:GTEx/v8/Esophagus_M…	-	Yes	Promoter_anchored_loops_oneway	2.163e-08	188	4.7314	1.1147e-06
CHRNB2	ENSG00000160716	18	1	154540257	154552502	1	0.720254	43	15.69	399	6.3817e-55	0	PsychENCODE_eQTLs:DICE/Monocyte_classical:DICE/T_CD4_TH17:DICE/T_CD4_TH2:DICE/T_CD4_naive_TREG:eQTLGen_cis_eQTLs:BIOSQTL/BIOS_eQTL_geneLevel:xQTLServer_eQTLs:CMC_SVA_cis:GTEx/v8/Whole_Blood:GTEx/v8/Brain_Cerebellum:GTEx/v8/Breast_Mammary_Tissue:GTEx/v8/Esophagus_Mucosa:GTEx/v8/Lung:GTEx/v8/Nerve_Tibial:GTEx/v8/Skin_Not_Sun_Exposed_Suprapubic:GTEx/v8/Skin_Sun_Exposed_Lower_leg:GTEx/v7/Whole_Blood:…	+	Yes	EP_links_oneway:Promoter_anchored_loops_oneway:EP_correlation_organ_oneway:Adult_Cortex:Fetal_Cortex:Aorta:Left_Ventricle:Liver:Spleen:GM12878:IMR90:Mesenchymal_Stem_Cell:Mesendoderm:Trophoblast-like_Cell:hESC	4.94065645841247e-324	80	16.776	1.8418e-63
CHRNB4	ENSG00000117971	206	15	78916461	79020096	-1	0.0186266	138	15.25	286	1.0585e-11	1.77735e-21	PsychENCODE_eQTLs:GTEx/v8/Esophagus_Mucosa:GTEx/v8/Testis:GTEx/v8/Thyroid:GTEx/v7/Esophagus_Mucosa:GTEx/v7/Testis:GTEx/v7/Thyroid:GTEx/v6/Esophagus_Mucosa	+	Yes	Promoter_anchored_loops_oneway:Mesenchymal_Stem_Cell:Mesendoderm	1.52e-08	466	5.2881	6.1806e-08
CIB4	ENSG00000157884	32	2	26804070	26864236	-1	2.30346e-06	8	10.09	16	1.29636e-05	4.871e-14	GTEx/v8/Breast_Mammary_Tissue:GTEx/v8/Pancreas:GTEx/v7/Pancreas	+	Yes	Promoter_anchored_loops_oneway:Spleen:IMR90:Mesenchymal_Stem_Cell:Mesendoderm:Trophoblast-like_Cell:hESC	5.047e-28	270	5.8978	1.8414e-09
CILP2	ENSG00000160161	245	19	19649057	19657468	1	0.000278936	15	11.63	160	1.88526e-12	7.52088e-21	GTEx/v8/Adipose_Subcutaneous:GTEx/v8/Adipose_Visceral_Omentum:GTEx/v8/Artery_Aorta:GTEx/v8/Artery_Tibial:GTEx/v8/Brain_Caudate_basal_ganglia:GTEx/v8/Brain_Nucleus_accumbens_basal_ganglia:GTEx/v8/Brain_Putamen_basal_ganglia:GTEx/v8/Heart_Atrial_Appendage:GTEx/v7/Artery_Aorta:GTEx/v7/Brain_Caudate_basal_ganglia:GTEx/v7/Heart_Atrial_Appendage:GTEx/v6/Artery_Aorta:GTEx/v6/Brain_Caudate_basal_ganglia	+	Yes	Adult_Cortex:Fetal_Cortex:Mesenchymal_Stem_Cell	4.86e-20	76	4.9714	3.3236e-07
CISH	ENSG00000114737	60:124	3	50643921	50649262	-1	0.00144426	22	12.39	133	3.8522e-06	0.0159397	eQTLGen_trans_eQTLs:GTEx/v8/Brain_Caudate_basal_ganglia:GTEx/v8/Lung:GTEx/v7/Brain_Amygdala:GTEx/v7/Lung	+	Yes	Promoter_anchored_loops_oneway:EP_correlation_cell_type_oneway:Adult_Cortex:Fetal_Cortex:Aorta:Dorsolateral_Prefrontal_Cortex:Hippocampus:Left_Ventricle:Liver:Lung:Pancreas:Right_Ventricle:Spleen:GM12878:IMR90:Mesenchymal_Stem_Cell:Mesendoderm:Neural_Progenitor_Cell:Trophoblast-like_Cell:hESC	2.725e-16	56	5.1585	1.2446e-07
CIT	ENSG00000122966	185	12	120123595	120315095	-1	0.999999	163	17.32	124	1.57867e-06	2.18579e-05	PsychENCODE_eQTLs:DICE/T_CD8_naive_activated:CMC_SVA_cis:CMC_NoSVA_cis:GTEx/v8/Skin_Sun_Exposed_Lower_leg:GTEx/v8/Thyroid:GTEx/v7/Skin_Sun_Exposed_Lower_leg:GTEx/v7/Thyroid	+	Yes	Promoter_anchored_loops_oneway:GM12878:IMR90:Mesenchymal_Stem_Cell:Mesendoderm:Trophoblast-like_Cell:hESC	4.008e-72	673	5.8005	3.305e-09
CKAP5	ENSG00000175216	0.653472	11	46764598	46867847	-1	1	120	17.7	232	2.8095e-07	0.000925179	eQTLGen_cis_eQTLs:eQTLGen_trans_eQTLs:GTEx/v8/Artery_Aorta:GTEx/v8/Brain_Cortex:GTEx/v8/Lung:GTEx/v8/Muscle_Skeletal:GTEx/v8/Nerve_Tibial:GTEx/v8/Thyroid:GTEx/v7/Whole_Blood:GTEx/v7/Brain_Cortex:GTEx/v7/Nerve_Tibial:GTEx/v6/Adipose_Subcutaneous:GTEx/v6/Artery_Aorta:GTEx/v6/Breast_Mammary_Tissue:GTEx/v6/Esophagus_Mucosa:GTEx/v6/Esophagus_Muscularis:GTEx/v6/Lung	-	Yes	Adult_Cortex:Fetal_Cortex:GM12878:IMR90:Mesenchymal_Stem_Cell:Mesendoderm:Trophoblast-like_Cell:hESC	8.943e-34	256	7.3742	8.2672e-14
CKM	ENSG00000104879	250	19	45809672	45826235	-1	0.00505059	64	21.8	237	5.9372e-230	0	PsychENCODE_eQTLs:DICE/Monocyte_classical:eQTLGen_cis_eQTLs:BIOSQTL/BIOS_eQTL_geneLevel:GTEx/v8/Muscle_Skeletal:GTEx/v8/Testis:GTEx/v7/Artery_Aorta:GTEx/v6/Adipose_Subcutaneous	-	Yes	IMR90:Mesenchymal_Stem_Cell:Mesendoderm	4.018e-38	158	7.7389	5.0141e-15
CLASRP	ENSG00000104859	250	19	45542298	45574214	1	0.964966	15	4.299	22	5.6386e-07	0.00183633	eQTLGen_cis_eQTLs:GTEx/v8/Ovary:GTEx/v7/Skin_Not_Sun_Exposed_Suprapubic	+	Yes	EP_correlation_cell_type_oneway:Adult_Cortex:Fetal_Cortex:GM12878:IMR90:Mesenchymal_Stem_Cell:Mesendoderm:Trophoblast-like_Cell:hESC	1.68e-294	111	5.6806	6.7093e-09
CLDN23	ENSG00000253958	125	8	8559448	8561616	1	2.46842e-05	117	22.7	1424	0	0	PsychENCODE_eQTLs:BIOSQTL/BIOS_eQTL_geneLevel:GTEx/v8/Adipose_Subcutaneous:GTEx/v8/Adipose_Visceral_Omentum:GTEx/v8/Adrenal_Gland:GTEx/v8/Whole_Blood:GTEx/v8/Artery_Aorta:GTEx/v8/Artery_Tibial:GTEx/v8/Esophagus_Mucosa:GTEx/v8/Esophagus_Muscularis:GTEx/v8/Heart_Atrial_Appendage:GTEx/v8/Heart_Left_Ventricle:GTEx/v8/Liver:GTEx/v8/Lung:GTEx/v8/Muscle_Skeletal:GTEx/v8/Nerve_Tibial:GTEx/v8/Pancreas:GTE…	-	Yes	Promoter_anchored_loops_oneway:EP_correlation_cell_type_oneway:Left_Ventricle:GM12878:IMR90:Mesenchymal_Stem_Cell:Mesendoderm:Trophoblast-like_Cell	2.101e-73	161	5.7822	3.6871e-09
CLEC18A	ENSG00000157322	214	16	69984810	69998141	1	0.144114	27	8.631	572	3.27167000000001e-310	0	PsychENCODE_eQTLs:DICE/Monocyte_classical:DICE/Monocyte_non_classical:DICE/T_CD4_TFH:DICE/T_CD4_TH1:DICE/T_CD4_TH17:DICE/T_CD4_TH1_17:DICE/T_CD4_memory_TREG:eQTLGen_cis_eQTLs:BIOSQTL/BIOS_eQTL_geneLevel:xQTLServer_eQTLs:GTEx/v8/Adipose_Subcutaneous:GTEx/v8/Adipose_Visceral_Omentum:GTEx/v8/Adrenal_Gland:GTEx/v8/Cells_EBV-transformed_lymphocytes:GTEx/v8/Whole_Blood:GTEx/v8/Artery_Aorta:GTEx/v8/Arte…	-	Yes	Promoter_anchored_loops_oneway	2.645e-15	95	5.481	2.1147e-08
CLIP1	ENSG00000130779	185	12	122755979	122907179	-1	0.968496	62	18.95	82	1.5018e-06	6.31015e-13	eQTLGen_cis_eQTLs:BIOSQTL/BIOS_eQTL_geneLevel:GTEx/v8/Artery_Tibial:GTEx/v7/Pancreas:GTEx/v6/Pancreas	-	Yes	Adult_Cortex:Fetal_Cortex:GM12878:IMR90:Mesenchymal_Stem_Cell	8.72e-10	477	4.5946	2.1684e-06
CLN3	ENSG00000261832	210	16	28477974	28503333	-1	NA	34	16.07	296	8.01819e-65	0	PsychENCODE_eQTLs:BIOSQTL/BIOS_eQTL_geneLevel	-	Yes	Promoter_anchored_loops_oneway	3.575e-16	68	6.9319	2.0767e-12
CLN3	ENSG00000188603	210	16	28477983	28506896	-1	9.99316e-07	39	22.5	440	1.6057e-119	0	DICE/T_CD4_TH17:DICE/T_CD4_TH2:eQTLGen_cis_eQTLs:BIOSQTL/BIOS_eQTL_geneLevel:GTEx/v8/Whole_Blood:GTEx/v8/Artery_Tibial:GTEx/v8/Esophagus_Mucosa:GTEx/v8/Kidney_Cortex:GTEx/v8/Nerve_Tibial:GTEx/v8/Pancreas:GTEx/v8/Skin_Not_Sun_Exposed_Suprapubic:GTEx/v8/Skin_Sun_Exposed_Lower_leg:GTEx/v8/Stomach:GTEx/v8/Testis:GTEx/v8/Thyroid:GTEx/v7/Whole_Blood:GTEx/v7/Skin_Sun_Exposed_Lower_leg:GTEx/v6/Whole_Blood	-	Yes	Promoter_anchored_loops_oneway	3.575e-16	68	6.9319	2.0767e-12
CLN3	ENSG00000261832	210	16	28477974	28503333	-1	NA	34	16.07	296	8.01819e-65	0	PsychENCODE_eQTLs:BIOSQTL/BIOS_eQTL_geneLevel	-	Yes	Promoter_anchored_loops_oneway	3.575e-16	79	6.9898	1.3767e-12
CLN3	ENSG00000188603	210	16	28477983	28506896	-1	9.99316e-07	39	22.5	440	1.6057e-119	0	DICE/T_CD4_TH17:DICE/T_CD4_TH2:eQTLGen_cis_eQTLs:BIOSQTL/BIOS_eQTL_geneLevel:GTEx/v8/Whole_Blood:GTEx/v8/Artery_Tibial:GTEx/v8/Esophagus_Mucosa:GTEx/v8/Kidney_Cortex:GTEx/v8/Nerve_Tibial:GTEx/v8/Pancreas:GTEx/v8/Skin_Not_Sun_Exposed_Suprapubic:GTEx/v8/Skin_Sun_Exposed_Lower_leg:GTEx/v8/Stomach:GTEx/v8/Testis:GTEx/v8/Thyroid:GTEx/v7/Whole_Blood:GTEx/v7/Skin_Sun_Exposed_Lower_leg:GTEx/v6/Whole_Blood	-	Yes	Promoter_anchored_loops_oneway	3.575e-16	79	6.9898	1.3767e-12
CLPTM1	ENSG00000104853	250	19	45457842	45496599	1	0.980483	125	17.4	225	1.4177e-21	0	PsychENCODE_eQTLs:eQTLGen_cis_eQTLs:BIOSQTL/BIOS_eQTL_geneLevel:CMC_SVA_cis:GTEx/v8/Artery_Tibial:GTEx/v8/Skin_Not_Sun_Exposed_Suprapubic:GTEx/v7/Artery_Tibial:GTEx/v7/Brain_Cerebellum:GTEx/v7/Pancreas:GTEx/v7/Skin_Sun_Exposed_Lower_leg:GTEx/v7/Testis:GTEx/v6/Skin_Sun_Exposed_Lower_leg:GTEx/v6/Testis	+	Yes	Adult_Cortex:Fetal_Cortex:Left_Ventricle:Liver:GM12878:IMR90:Mesenchymal_Stem_Cell:Mesendoderm:Trophoblast-like_Cell:hESC	1.68e-294	230	7.4322	5.34e-14
CLTC	ENSG00000141367	228	17	57697219	57773671	1	1	65	21.2	59	7.8881e-06	8.0724e-05	PsychENCODE_eQTLs:eQTLGen_cis_eQTLs:GTEx/v8/Esophagus_Gastroesophageal_Junction:GTEx/v8/Cells_Cultured_fibroblasts:GTEx/v7/Cells_Transformed_fibroblasts	+	Yes	Adult_Cortex:Fetal_Cortex:Liver:IMR90:Mesenchymal_Stem_Cell:Mesendoderm:hESC	4.539e-22	238	4.9286	4.1416e-07
CNIH2	ENSG00000174871	165	11	66045661	66052772	1	0.89454	22	22.5	225	3.1094e-25	0	PsychENCODE_eQTLs:eQTLGen_cis_eQTLs:BIOSQTL/BIOS_eQTL_geneLevel:GTEx/v8/Adipose_Visceral_Omentum:GTEx/v8/Breast_Mammary_Tissue:GTEx/v8/Esophagus_Gastroesophageal_Junction:GTEx/v8/Esophagus_Muscularis:GTEx/v8/Spleen:GTEx/v7/Esophagus_Gastroesophageal_Junction:GTEx/v6/Esophagus_Muscularis	+	Yes	Promoter_anchored_loops_oneway:EP_correlation_cell_type_oneway:Adult_Cortex:Fetal_Cortex:GM12878:IMR90:Mesenchymal_Stem_Cell:Trophoblast-like_Cell	7.142e-15	58	6.4407	5.9446e-11
CNPY4	ENSG00000166997	119:218	7	99717236	99723134	1	3.67623e-09	20	9.474	587	1.5576e-248	0	PsychENCODE_eQTLs:DICE/B_cell_naive:DICE/T_CD4_TFH:eQTLGen_cis_eQTLs:eQTLGen_trans_eQTLs:BIOSQTL/BIOS_eQTL_geneLevel:CMC_SVA_cis:GTEx/v8/Adipose_Subcutaneous:GTEx/v8/Adipose_Visceral_Omentum:GTEx/v8/Whole_Blood:GTEx/v8/Artery_Aorta:GTEx/v8/Artery_Tibial:GTEx/v8/Brain_Anterior_cingulate_cortex_BA24:GTEx/v8/Brain_Caudate_basal_ganglia:GTEx/v8/Brain_Nucleus_accumbens_basal_ganglia:GTEx/v8/Brain_Puta…	+	Yes	Adult_Cortex:Fetal_Cortex:Liver:GM12878:IMR90:Trophoblast-like_Cell	1.006e-21	54	6.4341	6.2117e-11
CNTD2	ENSG00000105219	249	19	40728115	40732597	-1	0.114056	20	16.41	12	4.29651e-06	0.00837676	GTEx/v8/Adipose_Subcutaneous:GTEx/v8/Thyroid:GTEx/v7/Thyroid	+	Yes	Promoter_anchored_loops_oneway	2.396e-12	63	6.85	3.6925e-12
CNTN2	ENSG00000184144	23	1	205012325	205047627	1	0.129621	62	23.6	382	1.92865e-23	1.91951e-25	PsychENCODE_eQTLs:CMC_SVA_cis:GTEx/v8/Adipose_Subcutaneous:GTEx/v8/Adipose_Visceral_Omentum:GTEx/v8/Artery_Tibial:GTEx/v8/Brain_Cerebellar_Hemisphere:GTEx/v8/Brain_Putamen_basal_ganglia:GTEx/v8/Breast_Mammary_Tissue:GTEx/v8/Esophagus_Gastroesophageal_Junction:GTEx/v8/Esophagus_Mucosa:GTEx/v8/Esophagus_Muscularis:GTEx/v8/Skin_Not_Sun_Exposed_Suprapubic:GTEx/v8/Skin_Sun_Exposed_Lower_leg:GTEx/v8/Th…	+	Yes	EP_correlation_cell_type_oneway:Spleen:IMR90:Mesenchymal_Stem_Cell:Mesendoderm:Trophoblast-like_Cell:hESC	2.131e-11	260	5.0818	1.8693e-07
COASY	ENSG00000068120	226	17	40713485	40718295	1	1.04516e-07	38	24.1	188	5.6048e-19	0	PsychENCODE_eQTLs:eQTLGen_cis_eQTLs:BIOSQTL/BIOS_eQTL_geneLevel:GTEx/v8/Whole_Blood:GTEx/v8/Artery_Aorta:GTEx/v8/Artery_Tibial:GTEx/v8/Esophagus_Gastroesophageal_Junction:GTEx/v8/Esophagus_Muscularis:GTEx/v8/Muscle_Skeletal:GTEx/v8/Nerve_Tibial:GTEx/v8/Skin_Sun_Exposed_Lower_leg:GTEx/v8/Testis:GTEx/v7/Artery_Tibial:GTEx/v7/Muscle_Skeletal:GTEx/v7/Skin_Sun_Exposed_Lower_leg	+	Yes	Promoter_anchored_loops_oneway:IMR90:Mesenchymal_Stem_Cell	1.105e-15	74	5.3816	3.6915e-08
COBLL1	ENSG00000082438	41:77	2	165510134	165700189	-1	0.0121974	176	18.07	110	1.3835e-20	0	eQTLGen_cis_eQTLs:eQTLGen_trans_eQTLs:BIOSQTL/BIOS_eQTL_geneLevel:CMC_SVA_cis:GTEx/v7/Brain_Cerebellum:GTEx/v7/Thyroid:GTEx/v6/Thyroid	-	Yes	Adrenal:Aorta:Hippocampus:Left_Ventricle:Liver:Right_Ventricle:GM12878:IMR90:Mesenchymal_Stem_Cell:Mesendoderm:Neural_Progenitor_Cell:Trophoblast-like_Cell:hESC	2.544e-09	864	5.0819	1.8684e-07
COL10A1	ENSG00000123500	102	6	116440086	116479910	-1	6.3584e-05	62	17.47	255	3.4214e-17	0	eQTLGen_cis_eQTLs:GTEx/v8/Cells_Cultured_fibroblasts	+	Yes	Left_Ventricle:IMR90:Mesenchymal_Stem_Cell:Mesendoderm:hESC	9.599e-19	191	7.0094	1.1969e-12
COPS6	ENSG00000168090	119	7	99686577	99689823	1	0.845861	18	20.3	274	7.2307e-107	0	PsychENCODE_eQTLs:eQTLGen_cis_eQTLs:BIOSQTL/BIOS_eQTL_geneLevel:GTEx/v8/Adipose_Subcutaneous:GTEx/v8/Whole_Blood:GTEx/v8/Artery_Tibial:GTEx/v8/Brain_Caudate_basal_ganglia:GTEx/v8/Esophagus_Muscularis:GTEx/v8/Muscle_Skeletal:GTEx/v8/Nerve_Tibial:GTEx/v8/Skin_Sun_Exposed_Lower_leg:GTEx/v8/Testis:GTEx/v7/Adipose_Subcutaneous:GTEx/v7/Whole_Blood:GTEx/v7/Artery_Tibial:GTEx/v7/Testis:GTEx/v6/Adipose_Su…	-	Yes	Promoter_anchored_loops_oneway:Liver:GM12878:IMR90:Trophoblast-like_Cell	2.769e-21	60	4.6012	2.0999e-06
COPZ2	ENSG00000005243	227	17	46103533	46115392	-1	0.00170949	1	0.737	241	6.5329e-36	0	eQTLGen_cis_eQTLs:BIOSQTL/BIOS_eQTL_geneLevel:GTEx/v8/Adipose_Subcutaneous:GTEx/v8/Whole_Blood:GTEx/v8/Esophagus_Muscularis:GTEx/v8/Muscle_Skeletal:GTEx/v8/Cells_Cultured_fibroblasts:GTEx/v8/Skin_Not_Sun_Exposed_Suprapubic:GTEx/v8/Testis:GTEx/v8/Thyroid:GTEx/v7/Esophagus_Mucosa:GTEx/v7/Muscle_Skeletal:GTEx/v7/Testis:GTEx/v7/Thyroid:GTEx/v6/Adipose_Visceral_Omentum:GTEx/v6/Lung:GTEx/v6/Testis:GTEx…	-	Yes	Left_Ventricle:Liver:Spleen:GM12878:IMR90:Mesenchymal_Stem_Cell:Mesendoderm:Neural_Progenitor_Cell:Trophoblast-like_Cell:hESC	1.24e-09	126	4.6376	1.7628e-06
COQ5	ENSG00000110871	185	12	120941077	120972237	-1	7.95018e-05	117	22	1801	0	0	PsychENCODE_eQTLs:DICE/B_cell_naive:DICE/T_CD4_naive:DICE/T_CD4_naive_activated:DICE/T_CD8_naive:DICE/T_CD8_naive_activated:DICE/Monocyte_classical:DICE/Monocyte_non_classical:DICE/NK:DICE/T_CD4_TFH:DICE/T_CD4_TH1:DICE/T_CD4_TH17:DICE/T_CD4_TH1_17:DICE/T_CD4_TH2:DICE/T_CD4_memory_TREG:DICE/T_CD4_naive_TREG:eQTLGen_cis_eQTLs:BIOSQTL/BIOS_eQTL_geneLevel:xQTLServer_eQTLs:CMC_SVA_cis:CMC_NoSVA_cis:GT…	-	Yes	Promoter_anchored_loops_oneway:EP_correlation_cell_type_oneway:Adult_Cortex:Fetal_Cortex:Left_Ventricle:Liver:GM12878:IMR90:Mesenchymal_Stem_Cell:Mesendoderm:Trophoblast-like_Cell:hESC	4.94065645841247e-324	201	6.9165	2.3145e-12
CORT	ENSG00000241563	3	1	10509776	10511959	1	0.00983779	35	9.132	191	4.88873e-26	0	PsychENCODE_eQTLs:BIOSQTL/BIOS_eQTL_geneLevel:GTEx/v8/Cells_EBV-transformed_lymphocytes:GTEx/v8/Whole_Blood:GTEx/v8/Brain_Cerebellar_Hemisphere:GTEx/v8/Brain_Cerebellum:GTEx/v8/Brain_Spinal_cord_cervical_c-1:GTEx/v8/Esophagus_Mucosa:GTEx/v8/Liver:GTEx/v8/Lung:GTEx/v8/Nerve_Tibial:GTEx/v8/Pituitary:GTEx/v8/Cells_Cultured_fibroblasts:GTEx/v8/Testis:GTEx/v8/Thyroid:GTEx/v7/Whole_Blood:GTEx/v7/Brain_…	+	Yes	Adult_Cortex:Liver:GM12878:IMR90:Mesenchymal_Stem_Cell:hESC	8.452e-09	60	5.0846	1.8424e-07
COX19	ENSG00000240230	111	7	938415	1015235	-1	0.000108651	66	24.2	461	4.6111e-103	0	eQTLGen_cis_eQTLs:BIOSQTL/BIOS_eQTL_geneLevel:GTEx/v8/Adipose_Subcutaneous:GTEx/v8/Artery_Tibial:GTEx/v8/Esophagus_Muscularis:GTEx/v8/Lung:GTEx/v8/Muscle_Skeletal:GTEx/v8/Nerve_Tibial:GTEx/v8/Prostate:GTEx/v8/Skin_Not_Sun_Exposed_Suprapubic:GTEx/v8/Skin_Sun_Exposed_Lower_leg:GTEx/v8/Testis:GTEx/v7/Esophagus_Muscularis:GTEx/v7/Nerve_Tibial:GTEx/v7/Skin_Sun_Exposed_Lower_leg:GTEx/v7/Testis:GTEx/v6/…	+	Yes	EP_correlation_cell_type_oneway:Adult_Cortex:Fetal_Cortex:Spleen:GM12878:IMR90:Mesenchymal_Stem_Cell:Mesendoderm:Trophoblast-like_Cell	1.363e-18	548	6.6218	1.7745e-11
COX6A1	ENSG00000111775	185	12	120875893	120878545	1	0.0609576	69	16.51	296	7.5634e-27	1.98949e-21	PsychENCODE_eQTLs:xQTLServer_eQTLs:CMC_SVA_cis:GTEx/v8/Artery_Aorta:GTEx/v8/Artery_Tibial:GTEx/v8/Brain_Anterior_cingulate_cortex_BA24:GTEx/v8/Brain_Caudate_basal_ganglia:GTEx/v8/Brain_Cerebellum:GTEx/v8/Brain_Cortex:GTEx/v8/Brain_Frontal_Cortex_BA9:GTEx/v8/Brain_Putamen_basal_ganglia:GTEx/v8/Esophagus_Mucosa:GTEx/v8/Nerve_Tibial:GTEx/v8/Pituitary:GTEx/v8/Skin_Sun_Exposed_Lower_leg:GTEx/v8/Testis…	-	Yes	Promoter_anchored_loops_oneway:Adult_Cortex:Fetal_Cortex:Left_Ventricle:Spleen:GM12878:IMR90:Mesenchymal_Stem_Cell:Mesendoderm	1.51e-274	101	10.303	3.4228e-25
CPNE4	ENSG00000196353	65	3	131252399	132004254	-1	0.775139	279	16.82	122	2.49328e-10	7.48658e-10	GTEx/v8/Skin_Sun_Exposed_Lower_leg:GTEx/v8/Testis:GTEx/v7/Heart_Atrial_Appendage:GTEx/v7/Lung:GTEx/v7/Skin_Sun_Exposed_Lower_leg:GTEx/v7/Testis:GTEx/v6/Lung:GTEx/v6/Testis	+	Yes	Adult_Cortex:Left_Ventricle:Spleen:IMR90:Mesenchymal_Stem_Cell:Mesendoderm:Trophoblast-like_Cell:hESC	1.35e-08	4085	5.9188	1.6217e-09
CPSF4	ENSG00000160917	119	7	99036545	99054994	1	0.629614	72	20.9	609	9.8514e-42	0	PsychENCODE_eQTLs:eQTLGen_cis_eQTLs:CMC_SVA_cis:GTEx/v8/Adipose_Visceral_Omentum:GTEx/v8/Whole_Blood:GTEx/v8/Brain_Anterior_cingulate_cortex_BA24:GTEx/v8/Brain_Cortex:GTEx/v8/Brain_Frontal_Cortex_BA9:GTEx/v8/Lung:GTEx/v8/Cells_Cultured_fibroblasts:GTEx/v8/Skin_Sun_Exposed_Lower_leg:GTEx/v7/Adipose_Visceral_Omentum:GTEx/v7/Brain_Cortex:GTEx/v7/Brain_Frontal_Cortex_BA9:GTEx/v7/Lung:GTEx/v7/Cells_Tr…	-	Yes	EP_correlation_cell_type_oneway:IMR90	1.006e-21	105	7.6146	1.3226e-14
CPSF6	ENSG00000111605	180	12	69633317	69668138	1	0.999114	29	15.94	57	3.3965e-07	0.00109039	PsychENCODE_eQTLs:eQTLGen_cis_eQTLs:BRAINEAC/THAL:GTEx/v8/Esophagus_Mucosa:GTEx/v7/Nerve_Tibial	+	Yes	Liver:Mesenchymal_Stem_Cell:Mesendoderm:hESC	5.835e-11	163	5.3534	4.3153e-08
CREB3L4	ENSG00000143578	18	1	153940010	153946839	1	8.06203e-05	19	24	228	2.319e-91	0	eQTLGen_cis_eQTLs:BIOSQTL/BIOS_eQTL_geneLevel:CMC_SVA_cis:CMC_NoSVA_cis:GTEx/v8/Adipose_Subcutaneous:GTEx/v8/Adipose_Visceral_Omentum:GTEx/v8/Adrenal_Gland:GTEx/v8/Whole_Blood:GTEx/v8/Artery_Aorta:GTEx/v8/Artery_Coronary:GTEx/v8/Artery_Tibial:GTEx/v8/Brain_Caudate_basal_ganglia:GTEx/v8/Brain_Cerebellum:GTEx/v8/Brain_Cortex:GTEx/v8/Colon_Sigmoid:GTEx/v8/Esophagus_Gastroesophageal_Junction:GTEx/v8/…	-	Yes	EP_links_oneway:Promoter_anchored_loops_oneway:Left_Ventricle:Liver:Spleen:GM12878:IMR90:Mesenchymal_Stem_Cell:Mesendoderm:Trophoblast-like_Cell	8.152e-76	44	5.878	2.0767e-09
CRP	ENSG00000132693	19	1	159682079	159684379	-1	3.06309e-05	35	13.58	14	4.41219e-06	4.85021e-05	GTEx/v8/Muscle_Skeletal:GTEx/v8/Thyroid:GTEx/v7/Thyroid	-	Yes	Left_Ventricle:Liver:IMR90:Mesenchymal_Stem_Cell:Mesendoderm:Neural_Progenitor_Cell:Trophoblast-like_Cell:hESC	2.76e-264	47	14.072	2.8135e-45
CRTAC1	ENSG00000095713	151	10	99624757	99790585	-1	0.000140635	95	18.66	96	1.15647e-16	4.93538e-14	PsychENCODE_eQTLs:CMC_SVA_cis:CMC_NoSVA_cis:GTEx/v8/Skin_Sun_Exposed_Lower_leg:GTEx/v7/Brain_Cortex:GTEx/v7/Nerve_Tibial:GTEx/v7/Skin_Not_Sun_Exposed_Suprapubic:GTEx/v7/Skin_Sun_Exposed_Lower_leg:GTEx/v6/Brain_Cerebellum	-	Yes	Promoter_anchored_loops_oneway:IMR90:Mesendoderm	2.613e-10	463	6.2718	1.7845e-10
CRTC2	ENSG00000160741	18	1	153920145	153931101	-1	0.996362	16	19.35	101	9.06107e-13	0	DICE/T_CD4_TH2:eQTLGen_cis_eQTLs:GTEx/v8/Adipose_Subcutaneous:GTEx/v8/Adipose_Visceral_Omentum:GTEx/v8/Artery_Tibial:GTEx/v8/Brain_Cerebellum:GTEx/v8/Esophagus_Gastroesophageal_Junction:GTEx/v8/Esophagus_Muscularis:GTEx/v8/Heart_Left_Ventricle:GTEx/v8/Muscle_Skeletal:GTEx/v7/Brain_Cerebellum:GTEx/v7/Esophagus_Muscularis:GTEx/v7/Heart_Left_Ventricle:GTEx/v7/Muscle_Skeletal:GTEx/v6/Muscle_Skeletal	+	Yes	EP_correlation_cell_type_oneway:Left_Ventricle:Liver:Spleen:GM12878:IMR90:Mesenchymal_Stem_Cell:Mesendoderm:Trophoblast-like_Cell	1.367e-28	49	5.7018	5.927e-09
CSDC2	ENSG00000172346	266	22	41956767	41973745	1	0.0798035	49	9.224	842	0	0	PsychENCODE_eQTLs:eQTLGen_cis_eQTLs:BIOSQTL/BIOS_eQTL_geneLevel:xQTLServer_eQTLs:CMC_SVA_cis:CMC_NoSVA_cis:BRAINEAC/PUTM:GTEx/v8/Adipose_Subcutaneous:GTEx/v8/Whole_Blood:GTEx/v8/Artery_Aorta:GTEx/v8/Artery_Tibial:GTEx/v8/Brain_Amygdala:GTEx/v8/Brain_Anterior_cingulate_cortex_BA24:GTEx/v8/Brain_Caudate_basal_ganglia:GTEx/v8/Brain_Cortex:GTEx/v8/Brain_Frontal_Cortex_BA9:GTEx/v8/Brain_Nucleus_accumb…	+	Yes	Adult_Cortex:Fetal_Cortex:Left_Ventricle:Liver:GM12878:IMR90:Mesenchymal_Stem_Cell:Mesendoderm:Trophoblast-like_Cell:hESC	2.53e-13	98	6.3196	1.311e-10
CTB-129P6.11	ENSG00000267114	250	19	45453301	45457264	-1	NA	65	17.4	5	4.58225e-06	0.00877196	PsychENCODE_eQTLs:GTEx/v8/Esophagus_Mucosa:GTEx/v7/Brain_Cortex	-	Yes	Adult_Cortex:Fetal_Cortex:Left_Ventricle:Liver:GM12878:IMR90:Mesenchymal_Stem_Cell:Mesendoderm:Trophoblast-like_Cell:hESC	1.68e-294	120	6.3915	8.2125e-11
CTC-454I21.3	ENSG00000267360	248	19	37583921	37701414	-1	NA	74	13.04	321	7.63152e-23	0	BIOSQTL/BIOS_eQTL_geneLevel	-	Yes	Aorta:Dorsolateral_Prefrontal_Cortex:Left_Ventricle:Liver:Right_Ventricle:GM12878:IMR90:Mesenchymal_Stem_Cell:Mesendoderm:Neural_Progenitor_Cell:Trophoblast-like_Cell:hESC	2.021e-18	405	4.7724	9.1026e-07
CTC-490E21.12	ENSG00000268797	249	19	41307202	41404187	1	NA	141	21.9	90	4.82129e-130	0	BIOSQTL/BIOS_eQTL_geneLevel:GTEx/v6/Lung	+	Yes	Promoter_anchored_loops_oneway	3.019e-14	671	6.7685	6.5059e-12
CTD-2510F5.6	ENSG00000265303	228	17	57274927	57292587	1	NA	45	17.64	45	4.90832e-08	4.53721e-05	BIOSQTL/BIOS_eQTL_geneLevel	-	Yes	Fetal_Cortex:Left_Ventricle:Liver:GM12878:IMR90:Mesenchymal_Stem_Cell:Mesendoderm:Trophoblast-like_Cell:hESC	1.43e-18	97	5.6727	7.0285e-09
CTD-2528L19.4	ENSG00000267552	248	19	38180766	38210089	-1	NA	63	17.02	350	2.71291e-35	0	BIOSQTL/BIOS_eQTL_geneLevel	-	Yes	Adult_Cortex:Fetal_Cortex:Aorta:Left_Ventricle:Liver:Right_Ventricle:GM12878:IMR90:Mesenchymal_Stem_Cell:Mesendoderm:Neural_Progenitor_Cell:Trophoblast-like_Cell:hESC	6.261e-15	146	6.1546	3.7633e-10
CTSA	ENSG00000064601	256	20	44518783	44527459	1	4.23468e-05	31	8.504	196	4.4957e-46	0	PsychENCODE_eQTLs:eQTLGen_cis_eQTLs:BIOSQTL/BIOS_eQTL_geneLevel:xQTLServer_eQTLs:BRAINEAC/CRBL:GTEx/v8/Whole_Blood:GTEx/v8/Artery_Tibial:GTEx/v8/Brain_Cerebellar_Hemisphere:GTEx/v8/Brain_Cerebellum:GTEx/v8/Brain_Cortex:GTEx/v8/Esophagus_Mucosa:GTEx/v8/Esophagus_Muscularis:GTEx/v8/Heart_Left_Ventricle:GTEx/v8/Nerve_Tibial:GTEx/v8/Cells_Cultured_fibroblasts:GTEx/v8/Skin_Not_Sun_Exposed_Suprapubic:G…	+	Yes	Promoter_anchored_loops_oneway:Adult_Cortex:Fetal_Cortex:IMR90:Mesenchymal_Stem_Cell	5.871e-28	99	5.3306	4.8949e-08
CTSB	ENSG00000164733	125	8	11700033	11726957	-1	NA	138	22.1	2863	3.27170000000001e-310	0	PsychENCODE_eQTLs:DICE/Monocyte_classical:DICE/Monocyte_non_classical:DICE/T_CD4_TH1_17:eQTLGen_cis_eQTLs:BIOSQTL/BIOS_eQTL_geneLevel:xQTLServer_eQTLs:CMC_SVA_cis:CMC_SVA_trans:CMC_NoSVA_cis:GTEx/v8/Adipose_Subcutaneous:GTEx/v8/Adipose_Visceral_Omentum:GTEx/v8/Whole_Blood:GTEx/v8/Artery_Aorta:GTEx/v8/Artery_Coronary:GTEx/v8/Artery_Tibial:GTEx/v8/Brain_Caudate_basal_ganglia:GTEx/v8/Brain_Cerebellu…	-	Yes	Promoter_anchored_loops_oneway:Adult_Cortex:Spleen:GM12878:IMR90:Mesenchymal_Stem_Cell:Mesendoderm:Trophoblast-like_Cell:hESC	2.197e-34	298	7.3873	7.4912e-14
CTSW	ENSG00000172543	165	11	65647280	65651212	1	2.6259e-07	6	7.736	578	4.8584e-198	0	PsychENCODE_eQTLs:DICE/T_CD4_TFH:DICE/T_CD4_memory_TREG:eQTLGen_cis_eQTLs:BIOSQTL/BIOS_eQTL_geneLevel:GTEx/v8/Adipose_Subcutaneous:GTEx/v8/Adipose_Visceral_Omentum:GTEx/v8/Cells_EBV-transformed_lymphocytes:GTEx/v8/Whole_Blood:GTEx/v8/Artery_Aorta:GTEx/v8/Artery_Tibial:GTEx/v8/Breast_Mammary_Tissue:GTEx/v8/Colon_Transverse:GTEx/v8/Esophagus_Gastroesophageal_Junction:GTEx/v8/Esophagus_Mucosa:GTEx/v…	-	Yes	EP_correlation_organ_oneway:Adult_Cortex:Fetal_Cortex:Spleen	7.142e-15	68	5.9272	1.5407e-09
CTU1	ENSG00000142544	252	19	51600863	51611627	-1	0.134628	26	24.1	31	7.29018e-28	0	PsychENCODE_eQTLs:DICE/T_CD8_naive:eQTLGen_cis_eQTLs:BIOSQTL/BIOS_eQTL_geneLevel:CMC_SVA_cis:GTEx/v8/Artery_Aorta:GTEx/v8/Artery_Tibial:GTEx/v8/Brain_Cerebellar_Hemisphere:GTEx/v8/Brain_Cerebellum:GTEx/v8/Brain_Cortex:GTEx/v8/Colon_Sigmoid:GTEx/v8/Esophagus_Mucosa:GTEx/v8/Esophagus_Muscularis:GTEx/v8/Heart_Left_Ventricle:GTEx/v8/Nerve_Tibial:GTEx/v8/Spleen:GTEx/v8/Thyroid:GTEx/v7/Artery_Aorta:GTE…	-	Yes	Liver:GM12878:IMR90:Mesenchymal_Stem_Cell:Mesendoderm:Trophoblast-like_Cell:hESC	8.426e-21	129	5.14	1.3736e-07
CUX1	ENSG00000257923	120	7	101458959	101927249	1	0.999989	315	20.9	156	1.05949e-47	0	PsychENCODE_eQTLs:eQTLGen_cis_eQTLs:BIOSQTL/BIOS_eQTL_geneLevel:CMC_SVA_cis:GTEx/v8/Adipose_Subcutaneous:GTEx/v8/Whole_Blood:GTEx/v8/Brain_Cerebellar_Hemisphere:GTEx/v8/Brain_Cerebellum:GTEx/v8/Nerve_Tibial:GTEx/v8/Cells_Cultured_fibroblasts:GTEx/v7/Adipose_Subcutaneous:GTEx/v7/Whole_Blood:GTEx/v7/Brain_Cerebellum:GTEx/v7/Nerve_Tibial:GTEx/v6/Adipose_Subcutaneous:GTEx/v6/Brain_Cerebellum	+	Yes	Promoter_anchored_loops_oneway:EP_correlation_cell_type_oneway:Adult_Cortex:Fetal_Cortex:Left_Ventricle:GM12878:IMR90:Mesenchymal_Stem_Cell:Mesendoderm:Trophoblast-like_Cell	1.53e-12	1686	7.3907	7.3054e-14
CWF19L2	ENSG00000152404	168	11	107197071	107328572	-1	9.64691e-09	305	15.24	476	3.27170000000001e-310	0	eQTLGen_cis_eQTLs:BIOSQTL/BIOS_eQTL_geneLevel:CMC_SVA_cis:GTEx/v8/Adipose_Subcutaneous:GTEx/v8/Adipose_Visceral_Omentum:GTEx/v8/Adrenal_Gland:GTEx/v8/Cells_EBV-transformed_lymphocytes:GTEx/v8/Whole_Blood:GTEx/v8/Artery_Aorta:GTEx/v8/Artery_Coronary:GTEx/v8/Artery_Tibial:GTEx/v8/Brain_Anterior_cingulate_cortex_BA24:GTEx/v8/Brain_Cerebellar_Hemisphere:GTEx/v8/Brain_Cerebellum:GTEx/v8/Brain_Cortex:G…	+	Yes	IMR90:Mesenchymal_Stem_Cell:Mesendoderm:Trophoblast-like_Cell:hESC	1.08e-08	786	5.3985	3.3598e-08
CYFIP2	ENSG00000055163	91:92	5	156693089	156822606	1	0.999999	119	16.5	99	1.6498e-49	0	eQTLGen_cis_eQTLs:BIOSQTL/BIOS_eQTL_geneLevel:GTEx/v8/Whole_Blood:GTEx/v8/Artery_Aorta:GTEx/v8/Artery_Tibial:GTEx/v8/Colon_Sigmoid:GTEx/v8/Esophagus_Muscularis:GTEx/v8/Heart_Left_Ventricle:GTEx/v8/Liver:GTEx/v8/Nerve_Tibial:GTEx/v8/Pancreas:GTEx/v8/Skin_Not_Sun_Exposed_Suprapubic:GTEx/v8/Skin_Sun_Exposed_Lower_leg:GTEx/v7/Artery_Tibial:GTEx/v7/Colon_Sigmoid:GTEx/v7/Esophagus_Muscularis:GTEx/v7/Li…	-	Yes	EP_correlation_cell_type_oneway:Adult_Cortex:Fetal_Cortex:Hippocampus:Left_Ventricle:Liver:Spleen:GM12878:IMR90:Mesenchymal_Stem_Cell:Mesendoderm:Trophoblast-like_Cell:hESC	8.715e-13	577	5.6186	9.624e-09
CYP26A1	ENSG00000095596	150	10	94833232	94837647	1	6.64311e-05	26	11.87	43	3.17366e-11	8.10601e-09	PsychENCODE_eQTLs:CMC_SVA_cis:CMC_NoSVA_cis:GTEx/v7/Nerve_Tibial	+	Yes	IMR90:Mesenchymal_Stem_Cell:Mesendoderm:Trophoblast-like_Cell:hESC	3.575e-16	78	7.5699	1.868e-14
CYP26C1	ENSG00000187553	150	10	94821021	94828454	1	0.0229549	16	21.6	41	1.16092e-20	6.71156e-18	PsychENCODE_eQTLs:BIOSQTL/BIOS_eQTL_geneLevel:GTEx/v7/Brain_Amygdala:GTEx/v7/Nerve_Tibial	+	Yes	IMR90:Mesenchymal_Stem_Cell:Mesendoderm:Trophoblast-like_Cell:hESC	2.7e-14	74	6.9233	2.2069e-12
CYP2A6	ENSG00000255974	249	19	41349443	41356352	-1	2.17795e-06	66	21.9	37	4.0378e-08	1.03174e-07	PsychENCODE_eQTLs:BIOSQTL/BIOS_eQTL_geneLevel:GTEx/v8/Liver:GTEx/v8/Lung:GTEx/v8/Ovary:GTEx/v7/Ovary:GTEx/v6/Ovary	+	Yes	Promoter_anchored_loops_oneway:Mesenchymal_Stem_Cell:Mesendoderm	3.019e-14	142	6.2176	2.5236e-10
CYP2W1	ENSG00000073067	111	7	1022835	1029276	1	0.000980916	36	22.1	439	0	5.54728e-96	DICE/T_CD4_TFH:BIOSQTL/BIOS_eQTL_geneLevel:GTEx/v8/Colon_Transverse:GTEx/v8/Esophagus_Mucosa:GTEx/v8/Nerve_Tibial:GTEx/v8/Ovary:GTEx/v8/Minor_Salivary_Gland:GTEx/v8/Skin_Not_Sun_Exposed_Suprapubic:GTEx/v8/Skin_Sun_Exposed_Lower_leg:GTEx/v8/Small_Intestine_Terminal_Ileum:GTEx/v8/Testis:GTEx/v8/Thyroid:GTEx/v7/Colon_Transverse:GTEx/v7/Esophagus_Mucosa:GTEx/v7/Nerve_Tibial:GTEx/v7/Ovary:GTEx/v7/Skin…	+	Yes	Promoter_anchored_loops_oneway:Spleen:GM12878:IMR90:Mesenchymal_Stem_Cell:Mesendoderm:Trophoblast-like_Cell	1.363e-18	136	6.9945	1.3308e-12
CYP3A4	ENSG00000160868	119	7	99354604	99381888	-1	2.81509e-07	27	12.67	103	2.23787e-06	0.00231478	GTEx/v8/Esophagus_Mucosa:GTEx/v8/Small_Intestine_Terminal_Ileum	+	Yes	Liver:GM12878:IMR90:Mesenchymal_Stem_Cell:Mesendoderm:Trophoblast-like_Cell:hESC	2.769e-21	70	6.6377	1.5935e-11
CYP3A5	ENSG00000106258	119	7	99245817	99277621	-1	5.21038e-11	47	14.51	564	4.66978e-12	5.17802e-14	PsychENCODE_eQTLs:eQTLGen_cis_eQTLs:BIOSQTL/BIOS_eQTL_geneLevel:CMC_SVA_cis:GTEx/v8/Adipose_Subcutaneous:GTEx/v8/Adrenal_Gland:GTEx/v8/Whole_Blood:GTEx/v8/Artery_Tibial:GTEx/v8/Brain_Cerebellar_Hemisphere:GTEx/v8/Brain_Cerebellum:GTEx/v8/Brain_Nucleus_accumbens_basal_ganglia:GTEx/v8/Colon_Sigmoid:GTEx/v8/Esophagus_Gastroesophageal_Junction:GTEx/v8/Esophagus_Mucosa:GTEx/v8/Esophagus_Muscularis:GTE…	-	Yes	Left_Ventricle:Liver:GM12878:IMR90:Mesenchymal_Stem_Cell:Mesendoderm:Trophoblast-like_Cell:hESC	1.006e-21	93	7.0491	9.0029e-13
CYP3A7	ENSG00000160870	119	7	99302660	99332819	-1	2.92836e-07	89	13.94	268	1.21711e-12	3.00437e-08	GTEx/v8/Adipose_Visceral_Omentum:GTEx/v8/Adrenal_Gland:GTEx/v8/Esophagus_Gastroesophageal_Junction:GTEx/v8/Esophagus_Muscularis:GTEx/v8/Skin_Not_Sun_Exposed_Suprapubic:GTEx/v8/Skin_Sun_Exposed_Lower_leg:GTEx/v8/Small_Intestine_Terminal_Ileum:GTEx/v7/Adrenal_Gland:GTEx/v7/Colon_Transverse:GTEx/v7/Esophagus_Muscularis:GTEx/v7/Liver:GTEx/v7/Skin_Not_Sun_Exposed_Suprapubic:GTEx/v7/Skin_Sun_Exposed_Lo…	-	Yes	Left_Ventricle:Liver:GM12878:IMR90:Mesenchymal_Stem_Cell:Mesendoderm:Trophoblast-like_Cell:hESC	1.006e-21	120	6.1939	2.935e-10
DAG1	ENSG00000173402	60	3	49506146	49573048	1	0.940922	128	19.42	711	1.9206e-26	0	eQTLGen_cis_eQTLs:BIOSQTL/BIOS_eQTL_geneLevel:GTEx/v8/Whole_Blood:GTEx/v8/Artery_Aorta:GTEx/v8/Esophagus_Mucosa:GTEx/v8/Heart_Atrial_Appendage:GTEx/v8/Heart_Left_Ventricle:GTEx/v8/Cells_Cultured_fibroblasts:GTEx/v8/Thyroid:GTEx/v7/Artery_Aorta:GTEx/v7/Artery_Tibial:GTEx/v7/Esophagus_Mucosa:GTEx/v7/Heart_Atrial_Appendage:GTEx/v7/Heart_Left_Ventricle:GTEx/v7/Muscle_Skeletal:GTEx/v7/Cells_Transforme…	-	Yes	Adult_Cortex:Fetal_Cortex	3.293e-27	204	7.472	3.9501e-14
DAGLA	ENSG00000134780	164	11	61447905	61514473	1	0.953148	75	17.6	211	3.3093e-51	0	PsychENCODE_eQTLs:eQTLGen_cis_eQTLs:BIOSQTL/BIOS_eQTL_geneLevel:GTEx/v8/Whole_Blood:GTEx/v8/Esophagus_Mucosa:GTEx/v8/Nerve_Tibial:GTEx/v8/Pancreas:GTEx/v8/Spleen:GTEx/v8/Testis:GTEx/v7/Esophagus_Mucosa:GTEx/v7/Nerve_Tibial:GTEx/v7/Pancreas:GTEx/v7/Cells_Transformed_fibroblasts:GTEx/v7/Testis:GTEx/v6/Esophagus_Mucosa:GTEx/v6/Nerve_Tibial:GTEx/v6/Pancreas:GTEx/v6/Testis	+	Yes	Promoter_anchored_loops_oneway:Adult_Cortex:Fetal_Cortex:Spleen:IMR90:Mesenchymal_Stem_Cell	1.187e-11	232	6.501	3.9906e-11
DALRD3	ENSG00000178149	60	3	49052921	49059726	-1	1.84814e-05	8	15.78	715	2.36384e-247	0	PsychENCODE_eQTLs:DICE/Monocyte_non_classical:eQTLGen_cis_eQTLs:BIOSQTL/BIOS_eQTL_geneLevel:CMC_SVA_cis:GTEx/v8/Adipose_Subcutaneous:GTEx/v8/Adipose_Visceral_Omentum:GTEx/v8/Artery_Aorta:GTEx/v8/Artery_Coronary:GTEx/v8/Artery_Tibial:GTEx/v8/Brain_Anterior_cingulate_cortex_BA24:GTEx/v8/Brain_Cerebellar_Hemisphere:GTEx/v8/Brain_Cerebellum:GTEx/v8/Brain_Cortex:GTEx/v8/Brain_Frontal_Cortex_BA9:GTEx/v…	+	Yes	Promoter_anchored_loops_oneway:Adult_Cortex:Fetal_Cortex:IMR90:Mesenchymal_Stem_Cell	3.293e-27	27	6.9092	2.4371e-12
DARC	ENSG00000213088	19:23:00	1	159173097	159176290	1	0.000273606	69	23.7	561	1.9215e-154	0	PsychENCODE_eQTLs:DICE/T_CD4_TH1:eQTLGen_cis_eQTLs:eQTLGen_trans_eQTLs:BIOSQTL/BIOS_eQTL_geneLevel:GTEx/v8/Whole_Blood:GTEx/v7/Whole_Blood:GTEx/v7/Cells_Transformed_fibroblasts:GTEx/v6/Whole_Blood	-	Yes	Left_Ventricle:Liver:Spleen:IMR90:Mesenchymal_Stem_Cell:Mesendoderm:Neural_Progenitor_Cell:Trophoblast-like_Cell:hESC	2.76e-264	123	21.269	1.1097e-100
DBP	ENSG00000105516	251	19	49133287	49140695	-1	0.820194	13	21.9	27	2.8516e-07	0.000211761	eQTLGen_cis_eQTLs:BIOSQTL/BIOS_eQTL_geneLevel	-	Yes	Adult_Cortex:GM12878:IMR90:Mesenchymal_Stem_Cell:Mesendoderm:Trophoblast-like_Cell:hESC	1.488e-18	67	4.8889	5.0709e-07
DCAF4	ENSG00000119599	195	14	73393040	73426411	1	0.00364518	121	28.5	997	3.27170000000001e-310	0	PsychENCODE_eQTLs:DICE/B_cell_naive:DICE/T_CD4_naive:DICE/T_CD4_naive_activated:DICE/T_CD8_naive:DICE/T_CD8_naive_activated:DICE/Monocyte_classical:DICE/Monocyte_non_classical:DICE/NK:DICE/T_CD4_TFH:DICE/T_CD4_TH1:DICE/T_CD4_TH17:DICE/T_CD4_TH1_17:DICE/T_CD4_TH2:DICE/T_CD4_memory_TREG:DICE/T_CD4_naive_TREG:eQTLGen_cis_eQTLs:BIOSQTL/BIOS_eQTL_geneLevel:CMC_SVA_cis:CMC_NoSVA_cis:BRAINEAC/CRBL:GTEx/…	+	Yes	Adult_Cortex:Fetal_Cortex:Left_Ventricle:Liver:Spleen:GM12878:IMR90:Mesenchymal_Stem_Cell:Mesendoderm:Trophoblast-like_Cell:hESC	2.853e-63	296	8.565	5.4052e-18
DCAF7	ENSG00000136485	229	17	61627822	61671639	1	0.875049	26	15.7	206	1.12024e-15	9.51947e-10	PsychENCODE_eQTLs:eQTLGen_cis_eQTLs:xQTLServer_eQTLs:CMC_SVA_cis:GTEx/v8/Adipose_Subcutaneous:GTEx/v8/Adipose_Visceral_Omentum:GTEx/v8/Adrenal_Gland:GTEx/v8/Artery_Aorta:GTEx/v8/Artery_Tibial:GTEx/v8/Brain_Cerebellar_Hemisphere:GTEx/v8/Brain_Cerebellum:GTEx/v8/Brain_Frontal_Cortex_BA9:GTEx/v8/Brain_Hypothalamus:GTEx/v8/Colon_Sigmoid:GTEx/v8/Esophagus_Gastroesophageal_Junction:GTEx/v8/Esophagus_Mu…	-	Yes	IMR90:Mesenchymal_Stem_Cell:Mesendoderm	4.736e-08	91	5.4261	2.8806e-08
DDB2	ENSG00000134574	161:210	11	47236493	47260767	1	0.00511791	63	23	1213	5.639e-181	0	PsychENCODE_eQTLs:DICE/B_cell_naive:DICE/Monocyte_classical:DICE/Monocyte_non_classical:eQTLGen_cis_eQTLs:eQTLGen_trans_eQTLs:BIOSQTL/BIOS_eQTL_geneLevel:CMC_NoSVA_cis:GTEx/v8/Adipose_Subcutaneous:GTEx/v8/Whole_Blood:GTEx/v8/Brain_Cortex:GTEx/v8/Brain_Nucleus_accumbens_basal_ganglia:GTEx/v8/Breast_Mammary_Tissue:GTEx/v8/Esophagus_Mucosa:GTEx/v8/Heart_Atrial_Appendage:GTEx/v8/Heart_Left_Ventricle:…	+	Yes	Promoter_anchored_loops_oneway	8.943e-34	129	12.068	7.8244e-34
DDX17	ENSG00000100201	265:266	22	38879445	38903665	-1	NA	65	26.6	608	1.0917e-206	0	DICE/B_cell_naive:DICE/T_CD4_naive:DICE/T_CD8_naive:DICE/T_CD8_naive_activated:DICE/Monocyte_classical:DICE/Monocyte_non_classical:DICE/T_CD4_TFH:DICE/T_CD4_TH1:DICE/T_CD4_TH17:DICE/T_CD4_TH1_17:DICE/T_CD4_TH2:DICE/T_CD4_memory_TREG:eQTLGen_cis_eQTLs:BIOSQTL/BIOS_eQTL_geneLevel:CMC_SVA_cis:GTEx/v8/Adipose_Subcutaneous:GTEx/v8/Adipose_Visceral_Omentum:GTEx/v8/Whole_Blood:GTEx/v8/Artery_Aorta:GTEx/…	-	Yes	Adult_Cortex:Fetal_Cortex:Aorta:Left_Ventricle:Liver:GM12878:IMR90:Mesenchymal_Stem_Cell:Mesendoderm:Trophoblast-like_Cell:hESC	1.578e-48	95	10.664	7.4971e-27
DDX19A	ENSG00000168872	214	16	70380732	70407286	1	0.923061	3	4.128	1	0.000318439	0.0128081	GTEx/v8/Muscle_Skeletal	+	Yes	EP_links_oneway:Promoter_anchored_loops_oneway	3.54e-14	70	5.1649	1.2029e-07
DEFB134	ENSG00000205882	125	8	11850692	11853821	-1	0.0322373	49	12.41	1316	2.18326e-15	1.26369e-17	PsychENCODE_eQTLs:BRAINEAC/OCTX:BRAINEAC/TCTX:GTEx/v8/Brain_Anterior_cingulate_cortex_BA24:GTEx/v8/Brain_Cerebellar_Hemisphere:GTEx/v8/Brain_Cerebellum:GTEx/v8/Brain_Cortex:GTEx/v8/Brain_Hypothalamus:GTEx/v8/Brain_Nucleus_accumbens_basal_ganglia:GTEx/v8/Pancreas:GTEx/v8/Pituitary:GTEx/v8/Testis:GTEx/v7/Brain_Cerebellar_Hemisphere:GTEx/v7/Brain_Cerebellum:GTEx/v7/Brain_Cortex:GTEx/v7/Pancreas:GTEx…	+	Yes	Left_Ventricle:IMR90:Mesenchymal_Stem_Cell:Mesendoderm	7.324e-34	94	7.199	3.032e-13
DEFB135	ENSG00000205883	125	8	11839830	11842099	1	1.31655e-06	65	12.41	1	6.8454e-05	0.0290998	GTEx/v8/Testis	-	Yes	Promoter_anchored_loops_oneway:Adult_Cortex:Left_Ventricle:Spleen:IMR90:Mesenchymal_Stem_Cell:Mesendoderm:Trophoblast-like_Cell:hESC	9.064e-23	100	8.4209	1.8686e-17
DENND4B	ENSG00000198837	18	1	153901977	153919172	-1	0.999987	13	17.6	329	4.5582e-157	0	eQTLGen_cis_eQTLs:BIOSQTL/BIOS_eQTL_geneLevel:CMC_SVA_cis:GTEx/v8/Adipose_Subcutaneous:GTEx/v8/Adipose_Visceral_Omentum:GTEx/v8/Adrenal_Gland:GTEx/v8/Whole_Blood:GTEx/v8/Artery_Aorta:GTEx/v8/Artery_Coronary:GTEx/v8/Artery_Tibial:GTEx/v8/Brain_Cerebellar_Hemisphere:GTEx/v8/Brain_Cerebellum:GTEx/v8/Brain_Cortex:GTEx/v8/Brain_Frontal_Cortex_BA9:GTEx/v8/Brain_Hippocampus:GTEx/v8/Brain_Hypothalamus:GT…	-	Yes	Promoter_anchored_loops_oneway:Adult_Cortex:Fetal_Cortex:Aorta:Left_Ventricle:Liver:Spleen:GM12878:IMR90:Mesenchymal_Stem_Cell:Mesendoderm:Trophoblast-like_Cell:hESC	2.54e-202	66	4.5594	2.565e-06
DESI1	ENSG00000100418	265:266	22	41994032	42017100	-1	0.0937225	37	16.44	946	1.47904e-99	0	PsychENCODE_eQTLs:DICE/B_cell_naive:DICE/T_CD4_naive:DICE/T_CD8_naive:DICE/Monocyte_classical:DICE/Monocyte_non_classical:DICE/NK:DICE/T_CD4_TFH:DICE/T_CD4_TH1:DICE/T_CD4_TH17:DICE/T_CD4_TH1_17:DICE/T_CD4_TH2:DICE/T_CD4_memory_TREG:DICE/T_CD4_naive_TREG:eQTLGen_cis_eQTLs:BIOSQTL/BIOS_eQTL_geneLevel:CMC_SVA_cis:GTEx/v8/Adipose_Subcutaneous:GTEx/v8/Adipose_Visceral_Omentum:GTEx/v8/Whole_Blood:GTEx/…	+	Yes	Promoter_anchored_loops_oneway:Adult_Cortex:Fetal_Cortex:Left_Ventricle:Liver:GM12878:IMR90:Mesenchymal_Stem_Cell:Mesendoderm:Trophoblast-like_Cell:hESC	1.578e-48	102	5.402	3.295e-08
DFFA	ENSG00000160049	3	1	10516579	10532583	-1	0.000218371	51	9.132	350	9.5417e-149	0	PsychENCODE_eQTLs:eQTLGen_cis_eQTLs:BIOSQTL/BIOS_eQTL_geneLevel:GTEx/v8/Adipose_Subcutaneous:GTEx/v8/Adipose_Visceral_Omentum:GTEx/v8/Artery_Aorta:GTEx/v8/Artery_Coronary:GTEx/v8/Artery_Tibial:GTEx/v8/Brain_Cerebellum:GTEx/v8/Breast_Mammary_Tissue:GTEx/v8/Colon_Transverse:GTEx/v8/Esophagus_Mucosa:GTEx/v8/Esophagus_Muscularis:GTEx/v8/Heart_Atrial_Appendage:GTEx/v8/Heart_Left_Ventricle:GTEx/v8/Lung…	+	Yes	Adult_Cortex:Fetal_Cortex:IMR90:Mesenchymal_Stem_Cell	4.649e-09	99	6.0976	5.3847e-10
DGKH	ENSG00000102780	186	13	42614176	42830714	1	0.818124	21	22.1	6	1.53988e-06	0.000404474	BIOSQTL/BIOS_eQTL_geneLevel:GTEx/v7/Artery_Tibial	+	Yes	Promoter_anchored_loops_oneway:Aorta:Left_Ventricle:Liver:GM12878:IMR90:Mesenchymal_Stem_Cell:Mesendoderm:Trophoblast-like_Cell:hESC	4.684e-11	1182	4.8328	6.7316e-07
DGKZ	ENSG00000149091	161	11	46354455	46402104	1	0.998143	31	16.1	97	1.3934e-08	7.05038e-05	eQTLGen_cis_eQTLs:BIOSQTL/BIOS_eQTL_geneLevel:GTEx/v8/Pancreas	-	Yes	Promoter_anchored_loops_oneway:Adult_Cortex:Fetal_Cortex:Left_Ventricle:Spleen:GM12878:IMR90:Mesenchymal_Stem_Cell:hESC	1.189e-14	130	4.6348	1.7865e-06
DHRS9	ENSG00000073737	42:43:245	2	169921299	169952677	1	2.60804e-07	52	16	287	3.27170000000001e-310	0	eQTLGen_cis_eQTLs:eQTLGen_trans_eQTLs:BIOSQTL/BIOS_eQTL_geneLevel:GTEx/v8/Whole_Blood:GTEx/v8/Spleen:GTEx/v7/Whole_Blood:GTEx/v7/Spleen:GTEx/v6/Whole_Blood	+	Yes	Aorta:Left_Ventricle:Liver:Right_Ventricle:GM12878:IMR90:Mesenchymal_Stem_Cell:Mesendoderm:Trophoblast-like_Cell:hESC	7.697e-24	100	9.0493	7.1972e-20
DHX40	ENSG00000108406	228	17	57642886	57685706	1	0.996354	50	12.4	209	3.24901e-23	3.93518e-18	GTEx/v8/Brain_Cerebellar_Hemisphere:GTEx/v8/Brain_Cerebellum:GTEx/v8/Brain_Cortex:GTEx/v8/Breast_Mammary_Tissue:GTEx/v8/Colon_Transverse:GTEx/v8/Esophagus_Gastroesophageal_Junction:GTEx/v8/Esophagus_Mucosa:GTEx/v8/Esophagus_Muscularis:GTEx/v8/Lung:GTEx/v8/Pancreas:GTEx/v8/Pituitary:GTEx/v8/Prostate:GTEx/v8/Skin_Not_Sun_Exposed_Suprapubic:GTEx/v8/Skin_Sun_Exposed_Lower_leg:GTEx/v8/Spleen:GTEx/v8/S…	-	Yes	EP_correlation_cell_type_oneway	1.025e-24	113	4.9327	4.0541e-07
DIABLO	ENSG00000184047	185	12	122692210	122712081	-1	0.000889965	38	11.27	99	5.9598e-60	0	PsychENCODE_eQTLs:eQTLGen_cis_eQTLs:BIOSQTL/BIOS_eQTL_geneLevel:GTEx/v8/Cells_Cultured_fibroblasts:GTEx/v7/Pancreas:GTEx/v7/Cells_Transformed_fibroblasts:GTEx/v7/Testis:GTEx/v6/Cells_Transformed_fibroblasts	-	Yes	IMR90:Mesenchymal_Stem_Cell	9.355e-09	113	5.0843	1.8447e-07
DIRAS1	ENSG00000176490	243	19	2714565	2721416	-1	0.623342	54	15.7	159	5.85582e-186	0	DICE/B_cell_naive:DICE/Monocyte_classical:eQTLGen_cis_eQTLs:BIOSQTL/BIOS_eQTL_geneLevel:CMC_SVA_cis:CMC_NoSVA_cis:GTEx/v8/Whole_Blood:GTEx/v8/Artery_Aorta:GTEx/v8/Esophagus_Gastroesophageal_Junction:GTEx/v8/Esophagus_Muscularis:GTEx/v8/Heart_Atrial_Appendage:GTEx/v8/Heart_Left_Ventricle:GTEx/v8/Nerve_Tibial:GTEx/v8/Cells_Cultured_fibroblasts:GTEx/v8/Small_Intestine_Terminal_Ileum:GTEx/v8/Spleen:G…	-	Yes	Promoter_anchored_loops_oneway:Left_Ventricle:Liver:Spleen:GM12878:IMR90:Mesenchymal_Stem_Cell:Mesendoderm:Trophoblast-like_Cell:hESC	1.498e-10	146	5.5638	1.3196e-08
DMC1	ENSG00000100206	265	22	38914954	38966291	-1	0.18076	92	14.13	60	2.32607e-06	0.0065097	GTEx/v8/Thyroid:GTEx/v7/Testis:GTEx/v6/Muscle_Skeletal	-	Yes	IMR90:Mesenchymal_Stem_Cell:Mesendoderm:Trophoblast-like_Cell:hESC	1.578e-48	148	12.976	8.4039e-39
DMGDH	ENSG00000132837	83	5	78293438	78531861	-1	8.90328e-17	357	22.3	417	4.59912e-18	0	PsychENCODE_eQTLs:DICE/T_CD4_naive:DICE/T_CD8_naive:DICE/T_CD4_TFH:DICE/T_CD4_TH17:DICE/T_CD4_naive_TREG:BIOSQTL/BIOS_eQTL_geneLevel:CMC_SVA_cis:CMC_NoSVA_cis:GTEx/v8/Adipose_Subcutaneous:GTEx/v8/Adipose_Visceral_Omentum:GTEx/v8/Artery_Aorta:GTEx/v8/Artery_Tibial:GTEx/v8/Brain_Caudate_basal_ganglia:GTEx/v8/Brain_Cortex:GTEx/v8/Brain_Frontal_Cortex_BA9:GTEx/v8/Brain_Nucleus_accumbens_basal_ganglia…	-	Yes	IMR90	7.576e-18	932	9.8303	4.1668e-23
DMXL2	ENSG00000104093	200	15	51739908	51915030	-1	1	314	17.62	420	1.5342e-90	0	PsychENCODE_eQTLs:DICE/T_CD4_naive_activated:DICE/T_CD8_naive_activated:DICE/T_CD4_TH1:DICE/T_CD4_TH1_17:eQTLGen_cis_eQTLs:BIOSQTL/BIOS_eQTL_geneLevel:GTEx/v8/Cells_EBV-transformed_lymphocytes:GTEx/v8/Whole_Blood:GTEx/v8/Artery_Aorta:GTEx/v8/Artery_Tibial:GTEx/v8/Brain_Putamen_basal_ganglia:GTEx/v8/Colon_Sigmoid:GTEx/v8/Colon_Transverse:GTEx/v8/Esophagus_Gastroesophageal_Junction:GTEx/v8/Esophagu…	+	Yes	EP_correlation_cell_type_oneway:EP_correlation_organ_oneway:Adult_Cortex:Fetal_Cortex:Left_Ventricle:GM12878:IMR90:Mesenchymal_Stem_Cell:Mesendoderm:Trophoblast-like_Cell:hESC	6.181e-11	618	5.7648	4.0875e-09
DNAH17	ENSG00000187775	234	17	76419778	76573476	-1	NA	163	22.6	282	3.3538e-19	0	PsychENCODE_eQTLs:eQTLGen_cis_eQTLs:BIOSQTL/BIOS_eQTL_geneLevel:GTEx/v8/Adipose_Subcutaneous:GTEx/v8/Adipose_Visceral_Omentum:GTEx/v8/Adrenal_Gland:GTEx/v8/Whole_Blood:GTEx/v8/Artery_Aorta:GTEx/v8/Artery_Tibial:GTEx/v8/Breast_Mammary_Tissue:GTEx/v8/Colon_Sigmoid:GTEx/v8/Colon_Transverse:GTEx/v8/Esophagus_Gastroesophageal_Junction:GTEx/v8/Esophagus_Mucosa:GTEx/v8/Esophagus_Muscularis:GTEx/v8/Heart…	-	Yes	IMR90:Mesenchymal_Stem_Cell:Mesendoderm:hESC	5.735e-34	1114	6.8621	3.3932e-12
DNAJB7	ENSG00000172404	265:266	22	41255553	41258130	-1	2.09351e-11	6	4.933	266	3.27167000000001e-310	0	BIOSQTL/BIOS_eQTL_geneLevel:GTEx/v8/Artery_Aorta:GTEx/v8/Thyroid:GTEx/v7/Brain_Cortex	+	Yes	Adult_Cortex:Fetal_Cortex:Aorta:Hippocampus:Left_Ventricle:Liver:GM12878:IMR90:Mesenchymal_Stem_Cell:Mesendoderm:Trophoblast-like_Cell:hESC	1.578e-48	41	6.4623	5.1558e-11
DNAJC1	ENSG00000136770	145:164	10	22045466	22292698	-1	1.42209e-08	137	17.3	5	2.2165e-07	0.00071669	eQTLGen_cis_eQTLs:eQTLGen_trans_eQTLs:BIOSQTL/BIOS_eQTL_geneLevel	-	Yes	Aorta:Left_Ventricle:Liver:GM12878:IMR90:Mesenchymal_Stem_Cell:Mesendoderm:Trophoblast-like_Cell:hESC	3.442e-10	594	5.0668	2.0228e-07
DNAJC27	ENSG00000115137	31	2	25166505	25194963	-1	0.0482582	37	9.092	577	7.5292e-87	0	PsychENCODE_eQTLs:eQTLGen_cis_eQTLs:BIOSQTL/BIOS_eQTL_geneLevel:CMC_SVA_cis:GTEx/v8/Adipose_Subcutaneous:GTEx/v8/Adipose_Visceral_Omentum:GTEx/v8/Whole_Blood:GTEx/v8/Breast_Mammary_Tissue:GTEx/v8/Colon_Transverse:GTEx/v8/Esophagus_Mucosa:GTEx/v8/Esophagus_Muscularis:GTEx/v8/Cells_Cultured_fibroblasts:GTEx/v8/Testis:GTEx/v7/Adipose_Subcutaneous:GTEx/v7/Adipose_Visceral_Omentum:GTEx/v7/Whole_Blood:…	+	Yes	Promoter_anchored_loops_oneway:Hippocampus:Left_Ventricle:Liver:GM12878:IMR90:Mesenchymal_Stem_Cell:Mesendoderm:Trophoblast-like_Cell:hESC	6.58e-20	127	6.9381	1.9867e-12
DNAJC5G	ENSG00000163793	32	2	27498289	27504367	1	0.00397479	35	15.72	35	1.45825e-07	0.000516412	PsychENCODE_eQTLs:DICE/T_CD4_memory_TREG:GTEx/v8/Artery_Tibial:GTEx/v8/Brain_Cortex:GTEx/v8/Esophagus_Mucosa:GTEx/v7/Brain_Cortex:GTEx/v7/Testis	-	Yes	Fetal_Cortex:Aorta:Left_Ventricle:Liver:Spleen:GM12878:IMR90:Mesenchymal_Stem_Cell:Mesendoderm:Trophoblast-like_Cell:hESC	3.48e-263	54	12.818	6.4967e-38
DNAJC6	ENSG00000116675	10	1	65713902	65881552	1	0.999188	328	17.99	293	1.98082e-29	1.89143e-26	PsychENCODE_eQTLs:DICE/T_CD4_TFH:eQTLGen_cis_eQTLs:xQTLServer_eQTLs:CMC_SVA_cis:BRAINEAC/HIPP:GTEx/v8/Adipose_Subcutaneous:GTEx/v8/Adipose_Visceral_Omentum:GTEx/v8/Nerve_Tibial:GTEx/v8/Pituitary:GTEx/v7/Adipose_Subcutaneous:GTEx/v7/Adipose_Visceral_Omentum:GTEx/v7/Artery_Tibial:GTEx/v7/Brain_Frontal_Cortex_BA9:GTEx/v7/Brain_Hypothalamus:GTEx/v7/Brain_Spinal_cord_cervical_c-1:GTEx/v7/Heart_Left_Ve…	-	Yes	Left_Ventricle:Liver:GM12878:IMR90:Mesenchymal_Stem_Cell:Mesendoderm:Neural_Progenitor_Cell:Trophoblast-like_Cell:hESC	2.24997495116104e-320	692	11.49	7.3637e-31
DNAL1	ENSG00000119661	195	14	74111578	74170435	1	0.00640147	163	16.18	241	7.06829e-17	3.10262e-17	eQTLGen_cis_eQTLs:CMC_SVA_cis:GTEx/v8/Adipose_Subcutaneous:GTEx/v8/Adipose_Visceral_Omentum:GTEx/v8/Artery_Aorta:GTEx/v8/Artery_Coronary:GTEx/v8/Artery_Tibial:GTEx/v8/Brain_Anterior_cingulate_cortex_BA24:GTEx/v8/Brain_Caudate_basal_ganglia:GTEx/v8/Brain_Cerebellum:GTEx/v8/Brain_Cortex:GTEx/v8/Brain_Frontal_Cortex_BA9:GTEx/v8/Brain_Hypothalamus:GTEx/v8/Brain_Nucleus_accumbens_basal_ganglia:GTEx/v8…	+	Yes	Adult_Cortex:Fetal_Cortex:Liver:GM12878:IMR90:Mesenchymal_Stem_Cell:Mesendoderm:Trophoblast-like_Cell	3.966e-19	317	5.1115	1.5977e-07
DNAL4	ENSG00000100246	265:266	22	39174513	39190203	-1	0.323422	51	16.94	78	2.2405e-21	0	PsychENCODE_eQTLs:eQTLGen_cis_eQTLs:BIOSQTL/BIOS_eQTL_geneLevel:GTEx/v8/Adipose_Subcutaneous:GTEx/v8/Thyroid:GTEx/v7/Thyroid	+	Yes	Adult_Cortex:Left_Ventricle:IMR90:Mesenchymal_Stem_Cell:Mesendoderm	1.578e-48	94	7.547	2.2269e-14
DNASE1L2	ENSG00000167968	208	16	2285817	2288712	1	2.27541e-07	11	9.465	53	2.0576e-13	0	eQTLGen_cis_eQTLs:BIOSQTL/BIOS_eQTL_geneLevel	-	Yes	Promoter_anchored_loops_oneway	3.102e-14	51	5.0083	2.7458e-07
DNLZ	ENSG00000213221	144	9	139253932	139258241	-1	0.00894156	61	14.95	321	3.1871e-234	0	PsychENCODE_eQTLs:eQTLGen_cis_eQTLs:BIOSQTL/BIOS_eQTL_geneLevel:GTEx/v8/Adipose_Subcutaneous:GTEx/v8/Adipose_Visceral_Omentum:GTEx/v8/Adrenal_Gland:GTEx/v8/Cells_EBV-transformed_lymphocytes:GTEx/v8/Whole_Blood:GTEx/v8/Artery_Aorta:GTEx/v8/Artery_Coronary:GTEx/v8/Artery_Tibial:GTEx/v8/Brain_Caudate_basal_ganglia:GTEx/v8/Brain_Cerebellar_Hemisphere:GTEx/v8/Brain_Cerebellum:GTEx/v8/Brain_Cortex:GTEx…	-	Yes	Promoter_anchored_loops_oneway	2.079e-23	119	7.6329	1.1472e-14
DNMT1	ENSG00000130816	0.711111	19	10244021	10341962	-1	1	52	14.91	48	5.7122e-113	0	eQTLGen_cis_eQTLs:eQTLGen_trans_eQTLs:BIOSQTL/BIOS_eQTL_geneLevel:GTEx/v8/Skin_Sun_Exposed_Lower_leg:GTEx/v7/Skin_Sun_Exposed_Lower_leg	-	Yes	Adult_Cortex	2.611e-08	357	4.8534	6.0682e-07
DOCK3	ENSG00000088538	60	3	50712672	51421629	1	1	966	15.91	1487	1.3506e-28	0	DICE/T_CD8_naive:DICE/T_CD4_TFH:DICE/T_CD4_memory_TREG:DICE/T_CD4_naive_TREG:eQTLGen_cis_eQTLs:BIOSQTL/BIOS_eQTL_geneLevel:GTEx/v8/Adipose_Subcutaneous:GTEx/v8/Adipose_Visceral_Omentum:GTEx/v8/Adrenal_Gland:GTEx/v8/Artery_Aorta:GTEx/v8/Artery_Coronary:GTEx/v8/Artery_Tibial:GTEx/v8/Colon_Sigmoid:GTEx/v8/Heart_Atrial_Appendage:GTEx/v8/Muscle_Skeletal:GTEx/v8/Nerve_Tibial:GTEx/v8/Skin_Not_Sun_Expose…	+	Yes	EP_correlation_cell_type_oneway:Left_Ventricle:Spleen:GM12878:IMR90:Mesenchymal_Stem_Cell:Mesendoderm:Neural_Progenitor_Cell:Trophoblast-like_Cell:hESC	1.124e-27	1775	5.6723	7.0447e-09
DOCK7	ENSG00000116641	9	1	62920399	63153969	-1	0.771361	294	18.64	431	6.2483e-202	0	PsychENCODE_eQTLs:DICE/T_CD4_naive_activated:DICE/T_CD8_naive_activated:DICE/Monocyte_classical:DICE/NK:DICE/T_CD4_naive_TREG:eQTLGen_cis_eQTLs:BIOSQTL/BIOS_eQTL_geneLevel:xQTLServer_eQTLs:GTEx/v8/Adipose_Subcutaneous:GTEx/v8/Whole_Blood:GTEx/v8/Artery_Aorta:GTEx/v8/Artery_Tibial:GTEx/v8/Brain_Cerebellar_Hemisphere:GTEx/v8/Colon_Sigmoid:GTEx/v8/Colon_Transverse:GTEx/v8/Esophagus_Gastroesophageal_…	+	Yes	Adult_Cortex:IMR90:Mesenchymal_Stem_Cell:Mesendoderm	2.007e-10	498	6.3931	8.1296e-11
DOK7	ENSG00000175920	71	4	3465033	3503200	1	0.00480838	137	9.923	178	1.2154e-64	0	PsychENCODE_eQTLs:eQTLGen_cis_eQTLs:BIOSQTL/BIOS_eQTL_geneLevel:GTEx/v8/Adipose_Visceral_Omentum:GTEx/v8/Adrenal_Gland:GTEx/v8/Whole_Blood:GTEx/v8/Artery_Aorta:GTEx/v8/Artery_Tibial:GTEx/v8/Brain_Cerebellar_Hemisphere:GTEx/v8/Brain_Cerebellum:GTEx/v8/Brain_Frontal_Cortex_BA9:GTEx/v8/Colon_Sigmoid:GTEx/v8/Colon_Transverse:GTEx/v8/Esophagus_Gastroesophageal_Junction:GTEx/v8/Esophagus_Mucosa:GTEx/v8…	+	Yes	Promoter_anchored_loops_oneway:IMR90:Mesenchymal_Stem_Cell:Mesendoderm	8.236e-12	467	6.2737	1.7625e-10
DPF3	ENSG00000205683	195	14	73086004	73360809	-1	0.828482	131	19.78	191	3.40106e-09	7.90852e-86	eQTLGen_cis_eQTLs:BIOSQTL/BIOS_eQTL_geneLevel:CMC_NoSVA_cis:GTEx/v8/Artery_Aorta:GTEx/v8/Artery_Tibial:GTEx/v8/Heart_Atrial_Appendage:GTEx/v8/Nerve_Tibial:GTEx/v8/Cells_Cultured_fibroblasts:GTEx/v8/Skin_Not_Sun_Exposed_Suprapubic:GTEx/v8/Skin_Sun_Exposed_Lower_leg:GTEx/v8/Testis:GTEx/v8/Thyroid:GTEx/v7/Artery_Aorta:GTEx/v7/Artery_Tibial:GTEx/v7/Brain_Putamen_basal_ganglia:GTEx/v7/Skin_Not_Sun_Exp…	-	Yes	Left_Ventricle:Liver:Spleen:GM12878:IMR90:Mesenchymal_Stem_Cell:Mesendoderm:Trophoblast-like_Cell:hESC	2.853e-63	1249	9.0452	7.4719e-20
DPYSL5	ENSG00000157851	32	2	27070615	27173219	1	0.998332	224	18.97	604	0	0	PsychENCODE_eQTLs:xQTLServer_eQTLs:CMC_SVA_cis:CMC_NoSVA_cis:BRAINEAC/WHMT:GTEx/v8/Brain_Amygdala:GTEx/v8/Brain_Cerebellar_Hemisphere:GTEx/v8/Brain_Cerebellum:GTEx/v8/Brain_Cortex:GTEx/v8/Brain_Frontal_Cortex_BA9:GTEx/v8/Brain_Hippocampus:GTEx/v8/Brain_Hypothalamus:GTEx/v8/Brain_Putamen_basal_ganglia:GTEx/v8/Brain_Spinal_cord_cervical_c-1:GTEx/v8/Brain_Substantia_nigra:GTEx/v8/Esophagus_Musculari…	+	Yes	EP_correlation_cell_type_oneway:EP_correlation_organ_oneway:Adult_Cortex:IMR90:Mesenchymal_Stem_Cell:Mesendoderm	7.47e-122	311	6.6306	1.6712e-11
DR1	ENSG00000117505	13	1	93811445	93835055	1	0.835492	51	15.93	936	3.27170000000001e-310	0	PsychENCODE_eQTLs:DICE/T_CD4_naive_activated:DICE/T_CD4_TH1_17:DICE/T_CD4_TH2:DICE/T_CD4_naive_TREG:eQTLGen_cis_eQTLs:BIOSQTL/BIOS_eQTL_geneLevel:xQTLServer_eQTLs:CMC_SVA_cis:CMC_NoSVA_cis:GTEx/v8/Adipose_Subcutaneous:GTEx/v8/Adipose_Visceral_Omentum:GTEx/v8/Cells_EBV-transformed_lymphocytes:GTEx/v8/Whole_Blood:GTEx/v8/Artery_Aorta:GTEx/v8/Artery_Coronary:GTEx/v8/Artery_Tibial:GTEx/v8/Brain_Cereb…	-	Yes	Aorta:Liver:GM12878:IMR90:Mesenchymal_Stem_Cell:Mesendoderm:Trophoblast-like_Cell:hESC	1.781e-15	130	6.2823	1.6685e-10
DSTYK	ENSG00000133059	23	1	205111632	205180727	-1	0.147286	179	22.9	400	3.27170000000001e-310	0	PsychENCODE_eQTLs:eQTLGen_cis_eQTLs:BIOSQTL/BIOS_eQTL_geneLevel:xQTLServer_eQTLs:CMC_SVA_cis:GTEx/v8/Adipose_Subcutaneous:GTEx/v8/Adipose_Visceral_Omentum:GTEx/v8/Whole_Blood:GTEx/v8/Artery_Aorta:GTEx/v8/Artery_Tibial:GTEx/v8/Brain_Amygdala:GTEx/v8/Brain_Caudate_basal_ganglia:GTEx/v8/Brain_Cerebellum:GTEx/v8/Brain_Cortex:GTEx/v8/Brain_Frontal_Cortex_BA9:GTEx/v8/Brain_Hippocampus:GTEx/v8/Brain_Hyp…	-	Yes	Promoter_anchored_loops_oneway:Left_Ventricle:Liver:IMR90:Mesenchymal_Stem_Cell:Mesendoderm:Trophoblast-like_Cell:hESC	2.131e-11	304	5.568	1.2886e-08
DUSP1	ENSG00000120129	94	5	172195093	172198198	-1	0.0205002	35	25.3	9	1.2003e-09	1.31096e-05	eQTLGen_cis_eQTLs	-	Yes	Promoter_anchored_loops_oneway:EP_correlation_cell_type_oneway:EP_correlation_organ_oneway:Adult_Cortex:Aorta:Left_Ventricle:Lung:Spleen:GM12878:IMR90:Mesenchymal_Stem_Cell:Trophoblast-like_Cell	5.152e-20	136	7.4948	3.3212e-14
DUSP23	ENSG00000158716	19	1	159750722	159752333	1	0.0411468	29	28.3	240	3.3224e-163	0	PsychENCODE_eQTLs:eQTLGen_cis_eQTLs:BIOSQTL/BIOS_eQTL_geneLevel:CMC_SVA_cis:GTEx/v8/Adipose_Subcutaneous:GTEx/v8/Whole_Blood:GTEx/v8/Breast_Mammary_Tissue:GTEx/v8/Muscle_Skeletal:GTEx/v8/Nerve_Tibial:GTEx/v8/Skin_Not_Sun_Exposed_Suprapubic:GTEx/v8/Testis:GTEx/v7/Adipose_Subcutaneous:GTEx/v7/Colon_Sigmoid:GTEx/v7/Cells_Transformed_fibroblasts:GTEx/v7/Testis:GTEx/v6/Esophagus_Mucosa:GTEx/v6/Cells_T…	-	Yes	Adult_Cortex:Fetal_Cortex:Left_Ventricle:Liver:Pancreas:Right_Ventricle:Spleen:GM12878:IMR90:Mesenchymal_Stem_Cell:Mesendoderm:Neural_Progenitor_Cell:Trophoblast-like_Cell:hESC	2.76e-264	79	8.9079	2.6014e-19
DYNLL1	ENSG00000088986	185	12	120907653	120936296	1	0.69658	111	23	279	6.16501e-20	0	PsychENCODE_eQTLs:eQTLGen_cis_eQTLs:BIOSQTL/BIOS_eQTL_geneLevel:CMC_SVA_cis:GTEx/v8/Brain_Caudate_basal_ganglia:GTEx/v8/Brain_Cerebellar_Hemisphere:GTEx/v8/Brain_Cerebellum:GTEx/v8/Brain_Cortex:GTEx/v8/Brain_Frontal_Cortex_BA9:GTEx/v8/Brain_Putamen_basal_ganglia:GTEx/v8/Nerve_Tibial:GTEx/v8/Pancreas:GTEx/v8/Testis:GTEx/v7/Brain_Cerebellum:GTEx/v7/Pancreas:GTEx/v7/Testis:GTEx/v6/Brain_Putamen_basa…	+	Yes	Adult_Cortex:Fetal_Cortex:GM12878:IMR90:Mesenchymal_Stem_Cell	7e-307	198	7.3332	1.124e-13
EBF1	ENSG00000164330	91:92:222	5	158122928	158526769	-1	0.996264	143	21.5	59	1.952e-08	0.000245549	eQTLGen_cis_eQTLs:eQTLGen_trans_eQTLs	-	Yes	Aorta:Left_Ventricle:Liver:Spleen:GM12878:IMR90:Mesenchymal_Stem_Cell:Mesendoderm:Neural_Progenitor_Cell:Trophoblast-like_Cell:hESC	8.715e-13	1194	5.6976	6.0737e-09
ECE1	ENSG00000117298	4	1	21543740	21671997	-1	0.999769	65	13.34	387	2.9974e-115	0	PsychENCODE_eQTLs:eQTLGen_cis_eQTLs:BIOSQTL/BIOS_eQTL_geneLevel:GTEx/v8/Colon_Sigmoid:GTEx/v8/Esophagus_Muscularis:GTEx/v8/Cells_Cultured_fibroblasts:GTEx/v8/Skin_Not_Sun_Exposed_Suprapubic:GTEx/v8/Skin_Sun_Exposed_Lower_leg:GTEx/v7/Skin_Sun_Exposed_Lower_leg	+	Yes	EP_correlation_cell_type_oneway:Adult_Cortex:Fetal_Cortex:Aorta:Left_Ventricle:Liver:Lung:Pancreas:Psoas:Right_Ventricle:Spleen:GM12878:IMR90:Mesenchymal_Stem_Cell:Mesendoderm:Neural_Progenitor_Cell:Trophoblast-like_Cell:hESC	1.705e-17	557	5.9166	1.6434e-09
ECM1	ENSG00000143369	17	1	150480538	150486265	1	7.32851e-08	47	15.79	422	2.15293e-27	0	PsychENCODE_eQTLs:eQTLGen_cis_eQTLs:BIOSQTL/BIOS_eQTL_geneLevel:xQTLServer_eQTLs:CMC_SVA_cis:CMC_NoSVA_cis:GTEx/v8/Cells_EBV-transformed_lymphocytes:GTEx/v8/Artery_Aorta:GTEx/v8/Brain_Caudate_basal_ganglia:GTEx/v8/Brain_Cerebellar_Hemisphere:GTEx/v8/Brain_Cerebellum:GTEx/v8/Brain_Nucleus_accumbens_basal_ganglia:GTEx/v8/Brain_Putamen_basal_ganglia:GTEx/v8/Esophagus_Mucosa:GTEx/v8/Heart_Atrial_Appe…	+	Yes	Adult_Cortex:Fetal_Cortex:IMR90:Mesenchymal_Stem_Cell	3.79e-09	92	5.5653	1.3083e-08
EEF1D	ENSG00000104529	132	8	144661867	144681711	-1	0.39424	55	15.42	77	5.2243e-19	0	PsychENCODE_eQTLs:eQTLGen_cis_eQTLs:BIOSQTL/BIOS_eQTL_geneLevel:GTEx/v8/Muscle_Skeletal:GTEx/v8/Cells_Cultured_fibroblasts:GTEx/v8/Testis:GTEx/v8/Thyroid:GTEx/v7/Lung:GTEx/v7/Muscle_Skeletal:GTEx/v6/Thyroid	+	Yes	Promoter_anchored_loops_oneway	9.143e-22	191	4.6633	1.5562e-06
EFR3B	ENSG00000084710	31	2	25264999	25378243	1	NA	70	13.86	255	1.32174e-13	3.91163e-09	BIOSQTL/BIOS_eQTL_geneLevel:GTEx/v8/Adipose_Visceral_Omentum:GTEx/v8/Adrenal_Gland:GTEx/v8/Brain_Putamen_basal_ganglia:GTEx/v8/Colon_Transverse:GTEx/v8/Esophagus_Muscularis:GTEx/v8/Heart_Atrial_Appendage:GTEx/v8/Heart_Left_Ventricle:GTEx/v8/Nerve_Tibial:GTEx/v8/Skin_Not_Sun_Exposed_Suprapubic:GTEx/v8/Skin_Sun_Exposed_Lower_leg:GTEx/v8/Spleen:GTEx/v8/Stomach:GTEx/v8/Thyroid:GTEx/v7/Adrenal_Gland:G…	+	Yes	Promoter_anchored_loops_oneway:EP_correlation_cell_type_oneway:Adult_Cortex:Fetal_Cortex:Hippocampus:Left_Ventricle:GM12878:IMR90:Mesenchymal_Stem_Cell:Mesendoderm:Trophoblast-like_Cell:hESC	6.58e-20	424	6.9659	1.6317e-12
EGR3	ENSG00000179388	126	8	22545172	22550815	-1	0.811098	13	13.19	33	NA	0.009	CMC_SVA_cis:CMC_NoSVA_cis	-	Yes	GM12878:IMR90:Mesenchymal_Stem_Cell:Mesendoderm:Trophoblast-like_Cell:hESC	8.777e-09	55	5.1952	1.0223e-07
EHBP1L1	ENSG00000173442	165:193	11	65343509	65360121	1	8.08132e-07	7	7.654	36	1.8661e-07	1.96871e-09	eQTLGen_cis_eQTLs:eQTLGen_trans_eQTLs:BIOSQTL/BIOS_eQTL_geneLevel:BRAINEAC/OCTX:GTEx/v8/Artery_Tibial:GTEx/v8/Heart_Atrial_Appendage:GTEx/v8/Heart_Left_Ventricle:GTEx/v8/Pancreas:GTEx/v7/Adipose_Visceral_Omentum:GTEx/v7/Pancreas:GTEx/v6/Muscle_Skeletal	+	Yes	Promoter_anchored_loops_oneway:EP_correlation_cell_type_oneway	3.79e-09	97	4.5596	2.563e-06
EIF2B4	ENSG00000115211	32	2	27587219	27593353	-1	0.83261	41	18.47	436	2.4689e-25	0	PsychENCODE_eQTLs:eQTLGen_cis_eQTLs:GTEx/v7/Colon_Sigmoid	-	Yes	Promoter_anchored_loops_oneway:Adult_Cortex:Fetal_Cortex:Left_Ventricle:Liver:GM12878:IMR90:Mesenchymal_Stem_Cell:Mesendoderm:Trophoblast-like_Cell:hESC	2.7e-303	54	17.514	5.6377e-69
EIF4G3	ENSG00000075151	4	1	21132963	21503377	-1	1	418	18.62	543	9.93493e-54	0	PsychENCODE_eQTLs:DICE/NK:eQTLGen_cis_eQTLs:GTEx/v8/Whole_Blood:GTEx/v8/Artery_Aorta:GTEx/v8/Esophagus_Gastroesophageal_Junction:GTEx/v8/Esophagus_Mucosa:GTEx/v8/Esophagus_Muscularis:GTEx/v8/Heart_Atrial_Appendage:GTEx/v8/Heart_Left_Ventricle:GTEx/v8/Lung:GTEx/v8/Muscle_Skeletal:GTEx/v8/Nerve_Tibial:GTEx/v8/Pancreas:GTEx/v8/Cells_Cultured_fibroblasts:GTEx/v8/Skin_Not_Sun_Exposed_Suprapubic:GTEx/v…	+	Yes	EP_correlation_cell_type_oneway:Fetal_Cortex:Left_Ventricle:Liver:GM12878:IMR90:Mesenchymal_Stem_Cell:Mesendoderm:Trophoblast-like_Cell:hESC	3.258e-10	1060	5.6223	9.4207e-09
ELL	ENSG00000105656	60:245	19	18553473	18632937	-1	0.940941	182	16.1	226	0	0	PsychENCODE_eQTLs:eQTLGen_cis_eQTLs:eQTLGen_trans_eQTLs:BIOSQTL/BIOS_eQTL_geneLevel:xQTLServer_eQTLs:CMC_SVA_cis:GTEx/v8/Adipose_Subcutaneous:GTEx/v8/Adipose_Visceral_Omentum:GTEx/v8/Whole_Blood:GTEx/v8/Artery_Aorta:GTEx/v8/Artery_Coronary:GTEx/v8/Artery_Tibial:GTEx/v8/Brain_Cerebellum:GTEx/v8/Colon_Sigmoid:GTEx/v8/Colon_Transverse:GTEx/v8/Esophagus_Mucosa:GTEx/v8/Heart_Left_Ventricle:GTEx/v8/Liv…	+	Yes	Adult_Cortex:Fetal_Cortex:Left_Ventricle:IMR90:Mesenchymal_Stem_Cell:Mesendoderm:hESC	2.589e-21	328	6.5912	2.182e-11
ELMSAN1	ENSG00000156030	195	14	74181825	74256988	-1	0.999773	57	16.22	235	4.72874e-27	0	PsychENCODE_eQTLs:eQTLGen_cis_eQTLs:BIOSQTL/BIOS_eQTL_geneLevel:CMC_SVA_cis:GTEx/v8/Adipose_Subcutaneous:GTEx/v8/Artery_Tibial:GTEx/v8/Brain_Cerebellar_Hemisphere:GTEx/v8/Brain_Cerebellum:GTEx/v8/Colon_Transverse:GTEx/v8/Esophagus_Mucosa:GTEx/v8/Esophagus_Muscularis:GTEx/v8/Heart_Atrial_Appendage:GTEx/v8/Heart_Left_Ventricle:GTEx/v8/Muscle_Skeletal:GTEx/v8/Nerve_Tibial:GTEx/v8/Cells_Cultured_fibr…	+	Yes	Promoter_anchored_loops_oneway:Left_Ventricle:GM12878:IMR90:Mesenchymal_Stem_Cell:Trophoblast-like_Cell	2.695e-15	347	4.5861	2.2579e-06
ELP6	ENSG00000163832	60	3	47537130	47555251	-1	0.0035079	36	9.009	382	2.259e-27	0	eQTLGen_cis_eQTLs:BIOSQTL/BIOS_eQTL_geneLevel:BRAINEAC/CRBL:GTEx/v8/Adipose_Subcutaneous:GTEx/v8/Adipose_Visceral_Omentum:GTEx/v8/Artery_Tibial:GTEx/v8/Breast_Mammary_Tissue:GTEx/v8/Colon_Transverse:GTEx/v8/Esophagus_Gastroesophageal_Junction:GTEx/v8/Esophagus_Mucosa:GTEx/v8/Esophagus_Muscularis:GTEx/v8/Liver:GTEx/v8/Lung:GTEx/v8/Pancreas:GTEx/v8/Skin_Not_Sun_Exposed_Suprapubic:GTEx/v8/Spleen:GTE…	-	Yes	Liver:GM12878:IMR90:Mesenchymal_Stem_Cell	3.674e-10	88	5.6035	1.0501e-08
EMILIN1	ENSG00000138080	32	2	27301435	27309271	1	0.00521656	30	18.13	167	1.29037e-07	0.000214913	DICE/T_CD4_TFH:eQTLGen_cis_eQTLs:CMC_SVA_cis:GTEx/v8/Whole_Blood:GTEx/v7/Heart_Atrial_Appendage	+	Yes	Adult_Cortex:Fetal_Cortex:Left_Ventricle:Liver:Spleen:GM12878:IMR90:Mesenchymal_Stem_Cell:Mesendoderm:Trophoblast-like_Cell:hESC	3.48e-263	48	6.0225	8.5867e-10
EML2	ENSG00000125746	250	19	46110252	46148887	-1	7.57699e-10	69	14.02	182	3.06459e-40	0	PsychENCODE_eQTLs:eQTLGen_cis_eQTLs:BIOSQTL/BIOS_eQTL_geneLevel:CMC_SVA_cis:CMC_NoSVA_cis:GTEx/v8/Adrenal_Gland:GTEx/v8/Artery_Aorta:GTEx/v8/Artery_Tibial:GTEx/v8/Brain_Cerebellar_Hemisphere:GTEx/v8/Brain_Cerebellum:GTEx/v8/Breast_Mammary_Tissue:GTEx/v8/Heart_Left_Ventricle:GTEx/v8/Lung:GTEx/v8/Testis:GTEx/v8/Thyroid:GTEx/v7/Adrenal_Gland:GTEx/v7/Artery_Tibial:GTEx/v7/Brain_Cerebellum:GTEx/v7/Hea…	+	Yes	Promoter_anchored_loops_oneway:EP_correlation_organ_oneway:Adult_Cortex:Fetal_Cortex:Mesenchymal_Stem_Cell	2.3e-132	213	6.2003	2.8173e-10
ENTPD6	ENSG00000197586	253	20	25176329	25207365	1	4.98993e-05	77	15.79	1064	5.9097e-79	0	PsychENCODE_eQTLs:eQTLGen_cis_eQTLs:BIOSQTL/BIOS_eQTL_geneLevel:xQTLServer_eQTLs:CMC_SVA_cis:BRAINEAC/CRBL:BRAINEAC/THAL:GTEx/v8/Adipose_Subcutaneous:GTEx/v8/Adipose_Visceral_Omentum:GTEx/v8/Adrenal_Gland:GTEx/v8/Whole_Blood:GTEx/v8/Artery_Aorta:GTEx/v8/Artery_Tibial:GTEx/v8/Brain_Cerebellar_Hemisphere:GTEx/v8/Brain_Cerebellum:GTEx/v8/Brain_Cortex:GTEx/v8/Brain_Nucleus_accumbens_basal_ganglia:GTE…	-	Yes	Promoter_anchored_loops_oneway:Adult_Cortex:Fetal_Cortex:Aorta:Left_Ventricle:Liver:Right_Ventricle:GM12878:IMR90:Mesenchymal_Stem_Cell:Mesendoderm:Neural_Progenitor_Cell:Trophoblast-like_Cell:hESC	2.301e-18	223	7.8826	1.6038e-15
EP300	ENSG00000100393	266	22	41487790	41576081	1	1	53	18.42	1030	9.685e-169	0	eQTLGen_cis_eQTLs:BIOSQTL/BIOS_eQTL_geneLevel:CMC_SVA_cis:GTEx/v8/Adipose_Subcutaneous:GTEx/v8/Whole_Blood:GTEx/v8/Artery_Aorta:GTEx/v8/Artery_Tibial:GTEx/v8/Brain_Cerebellum:GTEx/v8/Brain_Hypothalamus:GTEx/v8/Breast_Mammary_Tissue:GTEx/v8/Esophagus_Muscularis:GTEx/v8/Heart_Left_Ventricle:GTEx/v8/Lung:GTEx/v8/Nerve_Tibial:GTEx/v8/Skin_Not_Sun_Exposed_Suprapubic:GTEx/v8/Skin_Sun_Exposed_Lower_leg:…	+	Yes	Adult_Cortex:Fetal_Cortex:Left_Ventricle:Liver:Spleen:GM12878:IMR90:Mesenchymal_Stem_Cell:Mesendoderm:Trophoblast-like_Cell:hESC	7.491e-20	241	4.7932	8.2083e-07
EPB42	ENSG00000166947	189:199:256	15	43398423	43513481	-1	1.5618e-07	34	16.68	53	6.951e-10	2.04082e-05	PsychENCODE_eQTLs:eQTLGen_trans_eQTLs:CMC_SVA_cis:CMC_NoSVA_cis:GTEx/v7/Brain_Cortex:GTEx/v7/Brain_Frontal_Cortex_BA9	+	Yes	Promoter_anchored_loops_oneway:Aorta:Left_Ventricle:Liver:Right_Ventricle:Spleen:GM12878:IMR90:Mesenchymal_Stem_Cell:Mesendoderm:Trophoblast-like_Cell:hESC	5.789e-28	196	5.2389	8.0749e-08
EPM2AIP1	ENSG00000178567	59	3	37027357	37034795	-1	0.164415	32	13.44	444	4.3297e-39	0	PsychENCODE_eQTLs:eQTLGen_cis_eQTLs:BIOSQTL/BIOS_eQTL_geneLevel:CMC_SVA_cis:GTEx/v8/Adipose_Visceral_Omentum:GTEx/v8/Whole_Blood:GTEx/v8/Esophagus_Mucosa:GTEx/v8/Muscle_Skeletal:GTEx/v8/Nerve_Tibial:GTEx/v8/Pancreas:GTEx/v8/Spleen:GTEx/v8/Stomach:GTEx/v8/Thyroid:GTEx/v7/Thyroid	-	Yes	GM12878:IMR90:Mesenchymal_Stem_Cell:Mesendoderm:Trophoblast-like_Cell	3.793e-08	72	5.4503	2.5141e-08
ERCC1	ENSG00000012061	250	19	45910591	45982086	-1	0.000286883	66	12.52	133	1.3574e-139	0	eQTLGen_cis_eQTLs:BIOSQTL/BIOS_eQTL_geneLevel:CMC_SVA_cis:GTEx/v8/Adipose_Subcutaneous:GTEx/v8/Testis:GTEx/v7/Adipose_Subcutaneous:GTEx/v7/Artery_Tibial:GTEx/v7/Esophagus_Mucosa:GTEx/v7/Lung:GTEx/v7/Muscle_Skeletal:GTEx/v7/Nerve_Tibial:GTEx/v7/Cells_Transformed_fibroblasts:GTEx/v7/Skin_Not_Sun_Exposed_Suprapubic:GTEx/v7/Skin_Sun_Exposed_Lower_leg:GTEx/v7/Testis:GTEx/v7/Thyroid:GTEx/v7/Uterus:GTEx…	+	Yes	GM12878:IMR90	2.343e-77	362	6.8181	4.6116e-12
ERCC2	ENSG00000104884	250	19	45853095	45874176	-1	3.14163e-13	77	23.3	257	7.5575e-93	0	eQTLGen_cis_eQTLs:BIOSQTL/BIOS_eQTL_geneLevel:xQTLServer_eQTLs:CMC_SVA_cis:CMC_NoSVA_cis:BRAINEAC/PUTM:GTEx/v8/Adipose_Subcutaneous:GTEx/v8/Adipose_Visceral_Omentum:GTEx/v8/Adrenal_Gland:GTEx/v8/Artery_Aorta:GTEx/v8/Artery_Coronary:GTEx/v8/Artery_Tibial:GTEx/v8/Breast_Mammary_Tissue:GTEx/v8/Colon_Sigmoid:GTEx/v8/Colon_Transverse:GTEx/v8/Esophagus_Gastroesophageal_Junction:GTEx/v8/Esophagus_Mucosa…	-	Yes	Mesenchymal_Stem_Cell	4.018e-38	164	7.344	1.0365e-13
ERGIC1	ENSG00000113719	94	5	172261278	172379688	1	0.714837	26	9.035	1	1.4326e-05	0.0399763	eQTLGen_cis_eQTLs	-	Yes	Promoter_anchored_loops_oneway:EP_correlation_cell_type_oneway:EP_correlation_organ_oneway:Adult_Cortex	6.699e-19	562	6.8471	3.7676e-12
ERI1	ENSG00000104626	125	8	8859657	8974256	1	0.000454685	265	18.17	2552	0	0	PsychENCODE_eQTLs:DICE/Monocyte_non_classical:DICE/T_CD4_TH17:DICE/T_CD4_TH2:DICE/T_CD4_memory_TREG:eQTLGen_cis_eQTLs:BIOSQTL/BIOS_eQTL_geneLevel:CMC_SVA_cis:CMC_SVA_trans:CMC_NoSVA_cis:BRAINEAC/MEDU:BRAINEAC/THAL:GTEx/v8/Whole_Blood:GTEx/v8/Artery_Aorta:GTEx/v8/Brain_Caudate_basal_ganglia:GTEx/v8/Brain_Nucleus_accumbens_basal_ganglia:GTEx/v8/Brain_Putamen_basal_ganglia:GTEx/v8/Esophagus_Mucosa:G…	-	Yes	Promoter_anchored_loops_oneway:Adult_Cortex:Fetal_Cortex:Aorta:Hippocampus:Left_Ventricle:Liver:Spleen:GM12878:IMR90:Mesenchymal_Stem_Cell:Mesendoderm:Trophoblast-like_Cell:hESC	1.29e-132	811	8.7871	7.6766e-19
EVI5	ENSG00000067208	13	1	92974253	93257961	-1	2.33072e-06	522	17.48	966	1.1834e-106	0	PsychENCODE_eQTLs:DICE/T_CD4_naive_activated:DICE/T_CD8_naive_activated:eQTLGen_cis_eQTLs:BIOSQTL/BIOS_eQTL_geneLevel:CMC_SVA_cis:GTEx/v8/Adipose_Subcutaneous:GTEx/v8/Adipose_Visceral_Omentum:GTEx/v8/Adrenal_Gland:GTEx/v8/Whole_Blood:GTEx/v8/Artery_Coronary:GTEx/v8/Artery_Tibial:GTEx/v8/Brain_Amygdala:GTEx/v8/Brain_Caudate_basal_ganglia:GTEx/v8/Brain_Cortex:GTEx/v8/Brain_Hippocampus:GTEx/v8/Brain…	+	Yes	Mesenchymal_Stem_Cell	1.781e-15	979	6.592	2.1698e-11
EXOC3L2	ENSG00000130201	250	19	45715879	45737469	-1	0.925564	167	16.13	102	2.2068e-23	0	DICE/T_CD4_naive_activated:eQTLGen_cis_eQTLs:BIOSQTL/BIOS_eQTL_geneLevel:GTEx/v7/Lung:GTEx/v7/Testis:GTEx/v6/Testis	+	Yes	IMR90:Mesenchymal_Stem_Cell:Mesendoderm:Trophoblast-like_Cell	1.371e-57	243	9.7403	1.0148e-22
EXOC6	ENSG00000138190	150:222:250	10	94590935	94819250	1	0.0281606	55	21.6	56	6.5795e-18	0	eQTLGen_cis_eQTLs:eQTLGen_trans_eQTLs:BIOSQTL/BIOS_eQTL_geneLevel:CMC_SVA_cis:CMC_NoSVA_cis:GTEx/v7/Artery_Aorta:GTEx/v7/Heart_Atrial_Appendage:GTEx/v7/Nerve_Tibial:GTEx/v6/Heart_Atrial_Appendage	+	Yes	IMR90:Mesenchymal_Stem_Cell:Mesendoderm:hESC	2.7e-14	859	5.5368	1.5402e-08
F2	ENSG00000180210	161	11	46740730	46761056	1	0.959943	57	15.05	530	4.4884e-16	0	PsychENCODE_eQTLs:BIOSQTL/BIOS_eQTL_geneLevel:GTEx/v8/Adipose_Subcutaneous:GTEx/v8/Artery_Coronary:GTEx/v8/Artery_Tibial:GTEx/v8/Brain_Cerebellar_Hemisphere:GTEx/v8/Brain_Cerebellum:GTEx/v8/Colon_Transverse:GTEx/v8/Esophagus_Gastroesophageal_Junction:GTEx/v8/Esophagus_Muscularis:GTEx/v8/Lung:GTEx/v8/Testis:GTEx/v7/Adipose_Subcutaneous:GTEx/v7/Artery_Coronary:GTEx/v7/Artery_Tibial:GTEx/v7/Brain_Ce…	+	Yes	Liver:IMR90:Mesenchymal_Stem_Cell:Mesendoderm:Trophoblast-like_Cell:hESC	8.943e-34	104	7.6281	1.1913e-14
FABP1	ENSG00000163586	37	2	88422510	88427635	-1	0.016062	17	8.091	71	2.92165e-78	5.53188e-69	PsychENCODE_eQTLs:GTEx/v8/Adipose_Subcutaneous:GTEx/v8/Brain_Amygdala:GTEx/v8/Brain_Anterior_cingulate_cortex_BA24:GTEx/v8/Brain_Caudate_basal_ganglia:GTEx/v8/Brain_Cerebellar_Hemisphere:GTEx/v8/Brain_Cerebellum:GTEx/v8/Brain_Cortex:GTEx/v8/Brain_Frontal_Cortex_BA9:GTEx/v8/Brain_Hippocampus:GTEx/v8/Brain_Hypothalamus:GTEx/v8/Brain_Nucleus_accumbens_basal_ganglia:GTEx/v8/Brain_Putamen_basal_gangli…	-	Yes	Liver:IMR90:Mesendoderm:hESC	4.684e-11	99	5.3729	3.875e-08
FADS1	ENSG00000149485	164	11	61567099	61596790	-1	0.383801	50	14.29	211	3.27167000000001e-310	0	PsychENCODE_eQTLs:DICE/B_cell_naive:DICE/T_CD4_naive:DICE/T_CD4_naive_activated:DICE/T_CD8_naive:DICE/T_CD8_naive_activated:DICE/Monocyte_non_classical:DICE/NK:DICE/T_CD4_TFH:DICE/T_CD4_TH1:DICE/T_CD4_TH17:DICE/T_CD4_TH1_17:DICE/T_CD4_TH2:DICE/T_CD4_memory_TREG:DICE/T_CD4_naive_TREG:eQTLGen_cis_eQTLs:BIOSQTL/BIOS_eQTL_geneLevel:xQTLServer_eQTLs:CMC_SVA_cis:CMC_NoSVA_cis:BRAINEAC/CRBL:GTEx/v8/Adip…	+	Yes	IMR90	1.187e-11	110	5.9553	1.2982e-09
FADS2	ENSG00000134824	164:250	11	61560452	61634826	1	0.990052	109	14.29	232	0	0	DICE/B_cell_naive:DICE/T_CD4_naive:DICE/T_CD4_naive_activated:DICE/T_CD8_naive:DICE/T_CD8_naive_activated:DICE/Monocyte_classical:DICE/Monocyte_non_classical:DICE/NK:DICE/T_CD4_TFH:DICE/T_CD4_TH1:DICE/T_CD4_TH17:DICE/T_CD4_TH1_17:DICE/T_CD4_TH2:DICE/T_CD4_memory_TREG:DICE/T_CD4_naive_TREG:eQTLGen_cis_eQTLs:eQTLGen_trans_eQTLs:BIOSQTL/BIOS_eQTL_geneLevel:BRAINEAC/TCTX:GTEx/v8/Adipose_Subcutaneous:…	-	Yes	Adult_Cortex:Fetal_Cortex:IMR90	8.44e-122	276	6.1007	5.2818e-10
FAM101A	ENSG00000178882	185	12	124457788	124800570	1	0.212634	2	0.261	2	3.69003e-06	6.09487e-43	GTEx/v7/Cells_Transformed_fibroblasts	+	Yes	Adult_Cortex:Left_Ventricle:IMR90:Mesenchymal_Stem_Cell:Mesendoderm:Trophoblast-like_Cell:hESC	4.078e-11	1482	5.5452	1.468e-08
FAM114A2	ENSG00000055147	90	5	153369688	153418496	-1	3.0787e-07	4	7.311	103	1.9914e-16	0	PsychENCODE_eQTLs:eQTLGen_cis_eQTLs:BIOSQTL/BIOS_eQTL_geneLevel:CMC_SVA_cis:CMC_NoSVA_cis:GTEx/v8/Whole_Blood:GTEx/v8/Brain_Cerebellar_Hemisphere:GTEx/v8/Heart_Atrial_Appendage:GTEx/v8/Muscle_Skeletal:GTEx/v7/Adipose_Subcutaneous:GTEx/v7/Whole_Blood:GTEx/v7/Heart_Atrial_Appendage:GTEx/v7/Muscle_Skeletal:GTEx/v7/Thyroid	+	Yes	Fetal_Cortex:Left_Ventricle:GM12878:IMR90:Mesenchymal_Stem_Cell:Mesendoderm:Trophoblast-like_Cell:hESC	2.081e-09	283	4.7918	8.2645e-07
FAM126A	ENSG00000122591	113	7	22980878	23053749	-1	0.803308	127	14.21	625	1.5457e-67	0	PsychENCODE_eQTLs:DICE/T_CD4_naive:DICE/T_CD8_naive:DICE/NK:DICE/T_CD4_TH1:DICE/T_CD4_TH17:DICE/T_CD4_TH2:DICE/T_CD4_memory_TREG:eQTLGen_cis_eQTLs:BIOSQTL/BIOS_eQTL_geneLevel:CMC_SVA_cis:CMC_NoSVA_cis:BRAINEAC/WHMT:GTEx/v8/Adipose_Subcutaneous:GTEx/v8/Adrenal_Gland:GTEx/v8/Whole_Blood:GTEx/v8/Artery_Aorta:GTEx/v8/Artery_Tibial:GTEx/v8/Brain_Caudate_basal_ganglia:GTEx/v8/Brain_Cerebellar_Hemispher…	+	Yes	Promoter_anchored_loops_oneway:Left_Ventricle:Spleen:GM12878:IMR90:Mesenchymal_Stem_Cell:Mesendoderm:Trophoblast-like_Cell:hESC	3.544e-35	346	6.2979	1.5084e-10
FAM134C	ENSG00000141699	226	17	40731531	40762641	-1	0.145899	72	22	291	6.4837e-36	0	PsychENCODE_eQTLs:eQTLGen_cis_eQTLs:BIOSQTL/BIOS_eQTL_geneLevel:GTEx/v8/Whole_Blood:GTEx/v8/Artery_Aorta:GTEx/v8/Artery_Tibial:GTEx/v8/Esophagus_Mucosa:GTEx/v8/Muscle_Skeletal:GTEx/v8/Pancreas:GTEx/v8/Cells_Cultured_fibroblasts:GTEx/v8/Skin_Not_Sun_Exposed_Suprapubic:GTEx/v8/Thyroid:GTEx/v7/Artery_Aorta:GTEx/v7/Artery_Tibial:GTEx/v7/Muscle_Skeletal:GTEx/v7/Pancreas:GTEx/v7/Skin_Not_Sun_Exposed_Su…	+	Yes	Adult_Cortex:Fetal_Cortex:GM12878:IMR90:Mesenchymal_Stem_Cell	4.523e-14	135	5.6212	9.4842e-09
FAM167A	ENSG00000154319	125	8	11278972	11332224	-1	0.000192998	217	11.49	4184	3.27167000000001e-310	0	PsychENCODE_eQTLs:DICE/B_cell_naive:DICE/Monocyte_classical:DICE/Monocyte_non_classical:eQTLGen_cis_eQTLs:BIOSQTL/BIOS_eQTL_geneLevel:CMC_SVA_cis:CMC_SVA_trans:CMC_NoSVA_cis:BRAINEAC/WHMT:GTEx/v8/Adipose_Subcutaneous:GTEx/v8/Cells_EBV-transformed_lymphocytes:GTEx/v8/Whole_Blood:GTEx/v8/Artery_Aorta:GTEx/v8/Brain_Amygdala:GTEx/v8/Brain_Anterior_cingulate_cortex_BA24:GTEx/v8/Brain_Caudate_basal_gan…	+	Yes	EP_correlation_cell_type_oneway:Spleen:GM12878:IMR90:Mesenchymal_Stem_Cell:Mesendoderm	2.197e-34	526	9.1139	3.9737e-20
FAM177A1	ENSG00000151327	193	14	35514113	35582336	1	0.00206788	103	15.63	334	1.40789e-151	0	PsychENCODE_eQTLs:DICE/T_CD8_naive_activated:eQTLGen_cis_eQTLs:BIOSQTL/BIOS_eQTL_geneLevel:CMC_SVA_cis:GTEx/v8/Adipose_Subcutaneous:GTEx/v8/Adipose_Visceral_Omentum:GTEx/v8/Adrenal_Gland:GTEx/v8/Whole_Blood:GTEx/v8/Artery_Aorta:GTEx/v8/Artery_Coronary:GTEx/v8/Artery_Tibial:GTEx/v8/Brain_Anterior_cingulate_cortex_BA24:GTEx/v8/Brain_Cerebellar_Hemisphere:GTEx/v8/Brain_Cerebellum:GTEx/v8/Brain_Corte…	+	Yes	Adult_Cortex:Fetal_Cortex:Left_Ventricle:Liver:GM12878:IMR90:Mesenchymal_Stem_Cell:Mesendoderm:Trophoblast-like_Cell:hESC	7.295e-09	414	5.2024	9.8387e-08
FAM180B	ENSG00000196666	161	11	47608198	47610746	1	0.315838	17	24	897	7.23452e-15	2.65578e-12	PsychENCODE_eQTLs:GTEx/v8/Adipose_Subcutaneous:GTEx/v8/Artery_Tibial:GTEx/v8/Brain_Caudate_basal_ganglia:GTEx/v8/Brain_Cerebellar_Hemisphere:GTEx/v8/Brain_Cerebellum:GTEx/v8/Brain_Cortex:GTEx/v8/Brain_Frontal_Cortex_BA9:GTEx/v8/Brain_Nucleus_accumbens_basal_ganglia:GTEx/v8/Brain_Putamen_basal_ganglia:GTEx/v8/Esophagus_Gastroesophageal_Junction:GTEx/v8/Esophagus_Muscularis:GTEx/v8/Skin_Not_Sun_Exp…	+	Yes	Promoter_anchored_loops_oneway:Adult_Cortex:Fetal_Cortex:GM12878:IMR90:Mesenchymal_Stem_Cell:Mesendoderm:Trophoblast-like_Cell:hESC	8.943e-34	52	8.0148	5.5164e-16
FAM200A	ENSG00000221909	119	7	99143931	99156159	-1	6.00941e-05	31	18.59	146	1.37653e-09	6.0573e-06	DICE/T_CD8_naive:BIOSQTL/BIOS_eQTL_geneLevel	+	Yes	Promoter_anchored_loops_oneway:EP_correlation_cell_type_oneway:Adult_Cortex:Fetal_Cortex:Liver:GM12878:IMR90:Mesenchymal_Stem_Cell:Mesendoderm:Trophoblast-like_Cell:hESC	1.006e-21	50	8.0951	2.8606e-16
FAM212A	ENSG00000185614	60	3	49840687	49842463	1	0.000589161	17	13.02	1369	6.9165e-54	0	PsychENCODE_eQTLs:eQTLGen_cis_eQTLs:BIOSQTL/BIOS_eQTL_geneLevel:GTEx/v8/Artery_Aorta:GTEx/v8/Artery_Tibial:GTEx/v8/Brain_Cerebellar_Hemisphere:GTEx/v8/Brain_Cerebellum:GTEx/v8/Brain_Nucleus_accumbens_basal_ganglia:GTEx/v8/Esophagus_Mucosa:GTEx/v8/Muscle_Skeletal:GTEx/v8/Ovary:GTEx/v8/Cells_Cultured_fibroblasts:GTEx/v8/Skin_Not_Sun_Exposed_Suprapubic:GTEx/v8/Skin_Sun_Exposed_Lower_leg:GTEx/v8/Test…	+	Yes	Spleen	1.124e-27	37	10.18	1.2191e-24
FAM212B	ENSG00000197852	16	1	112223252	112298446	-1	0.00359052	78	22.3	144	5.3426e-147	0	PsychENCODE_eQTLs:eQTLGen_cis_eQTLs:BIOSQTL/BIOS_eQTL_geneLevel:GTEx/v8/Whole_Blood:GTEx/v8/Esophagus_Gastroesophageal_Junction:GTEx/v8/Esophagus_Mucosa:GTEx/v8/Muscle_Skeletal:GTEx/v8/Nerve_Tibial:GTEx/v7/Esophagus_Mucosa:GTEx/v7/Nerve_Tibial:GTEx/v6/Adipose_Subcutaneous:GTEx/v6/Esophagus_Mucosa	+	Yes	Promoter_anchored_loops_oneway:Adult_Cortex:Aorta:Dorsolateral_Prefrontal_Cortex:Hippocampus:Left_Ventricle:Liver:Pancreas:Right_Ventricle:Spleen:GM12878:IMR90:Mesenchymal_Stem_Cell:Mesendoderm:Neural_Progenitor_Cell:Trophoblast-like_Cell:hESC	1.537e-09	462	4.817	7.2868e-07
FAM220A	ENSG00000178397	112	7	6369040	6388612	-1	1.23122e-05	44	10.66	135	4.1036e-54	0	DICE/T_CD4_naive_activated:DICE/T_CD8_naive_activated:DICE/Monocyte_classical:eQTLGen_cis_eQTLs:BIOSQTL/BIOS_eQTL_geneLevel:GTEx/v8/Whole_Blood:GTEx/v8/Esophagus_Mucosa:GTEx/v8/Esophagus_Muscularis:GTEx/v8/Cells_Cultured_fibroblasts:GTEx/v8/Skin_Not_Sun_Exposed_Suprapubic:GTEx/v8/Skin_Sun_Exposed_Lower_leg:GTEx/v8/Testis:GTEx/v7/Whole_Blood:GTEx/v7/Esophagus_Mucosa:GTEx/v7/Skin_Not_Sun_Exposed_Su…	-	Yes	Adult_Cortex:Fetal_Cortex	1.017e-09	213	5.8241	2.8708e-09
FAM227A	ENSG00000184949	265	22	38974125	39052634	-1	NA	240	14.08	663	3.73225e-74	1.0777e-64	PsychENCODE_eQTLs:CMC_SVA_cis:CMC_NoSVA_cis:GTEx/v8/Adipose_Subcutaneous:GTEx/v8/Adipose_Visceral_Omentum:GTEx/v8/Artery_Aorta:GTEx/v8/Artery_Coronary:GTEx/v8/Artery_Tibial:GTEx/v8/Brain_Anterior_cingulate_cortex_BA24:GTEx/v8/Brain_Caudate_basal_ganglia:GTEx/v8/Brain_Cerebellar_Hemisphere:GTEx/v8/Brain_Cerebellum:GTEx/v8/Brain_Cortex:GTEx/v8/Brain_Frontal_Cortex_BA9:GTEx/v8/Brain_Hippocampus:GTEx…	-	Yes	Adult_Cortex:Fetal_Cortex:Liver:GM12878:IMR90:Mesenchymal_Stem_Cell:Mesendoderm:Trophoblast-like_Cell:hESC	1.578e-48	312	12.349	2.4581e-35
FAM86B1	ENSG00000186523	125	8	12039605	12051642	-1	0.74446	8	10.62	1271	6.361e-40	0	PsychENCODE_eQTLs:eQTLGen_cis_eQTLs:BIOSQTL/BIOS_eQTL_geneLevel:CMC_SVA_cis:CMC_SVA_trans:CMC_NoSVA_cis:GTEx/v8/Adipose_Subcutaneous:GTEx/v8/Adipose_Visceral_Omentum:GTEx/v8/Cells_EBV-transformed_lymphocytes:GTEx/v8/Artery_Aorta:GTEx/v8/Artery_Tibial:GTEx/v8/Brain_Caudate_basal_ganglia:GTEx/v8/Brain_Spinal_cord_cervical_c-1:GTEx/v8/Breast_Mammary_Tissue:GTEx/v8/Colon_Sigmoid:GTEx/v8/Esophagus_Gas…	-	Yes	Promoter_anchored_loops_oneway	2.197e-34	65	4.6766	1.4584e-06
FANCA	ENSG00000187741	218	16	89803957	89883065	-1	2.08125e-34	282	12.14	507	9.33624e-98	0	PsychENCODE_eQTLs:DICE/B_cell_naive:DICE/T_CD4_naive:DICE/T_CD4_naive_activated:DICE/T_CD8_naive:DICE/T_CD8_naive_activated:DICE/T_CD4_TH1_17:DICE/T_CD4_TH2:DICE/T_CD4_naive_TREG:eQTLGen_cis_eQTLs:BIOSQTL/BIOS_eQTL_geneLevel:CMC_SVA_cis:CMC_NoSVA_cis:GTEx/v8/Adipose_Subcutaneous:GTEx/v8/Adipose_Visceral_Omentum:GTEx/v8/Adrenal_Gland:GTEx/v8/Cells_EBV-transformed_lymphocytes:GTEx/v8/Whole_Blood:GT…	-	Yes	Promoter_anchored_loops_oneway:IMR90	2.163e-08	784	5.3699	3.9392e-08
FARP2	ENSG00000006607	51	2	242295658	242434256	1	1.97537e-20	215	14.28	356	3.0166e-200	0	PsychENCODE_eQTLs:DICE/B_cell_naive:DICE/T_CD4_naive:DICE/T_CD4_naive_activated:DICE/T_CD8_naive:DICE/T_CD8_naive_activated:DICE/Monocyte_classical:DICE/Monocyte_non_classical:DICE/NK:DICE/T_CD4_TFH:DICE/T_CD4_TH1:DICE/T_CD4_TH17:DICE/T_CD4_TH1_17:DICE/T_CD4_TH2:DICE/T_CD4_memory_TREG:DICE/T_CD4_naive_TREG:eQTLGen_cis_eQTLs:BIOSQTL/BIOS_eQTL_geneLevel:xQTLServer_eQTLs:CMC_SVA_cis:CMC_NoSVA_cis:BR…	+	Yes	IMR90	8.232e-15	698	7.7703	3.9137e-15
FBLN7	ENSG00000144152	39:114	2	112895962	112945791	1	1.57848e-05	48	11.06	303	5.88157e-69	0	PsychENCODE_eQTLs:DICE/T_CD8_naive:eQTLGen_cis_eQTLs:eQTLGen_trans_eQTLs:BIOSQTL/BIOS_eQTL_geneLevel:xQTLServer_eQTLs:CMC_SVA_cis:CMC_NoSVA_cis:GTEx/v8/Adipose_Subcutaneous:GTEx/v8/Adipose_Visceral_Omentum:GTEx/v8/Adrenal_Gland:GTEx/v8/Artery_Aorta:GTEx/v8/Artery_Coronary:GTEx/v8/Artery_Tibial:GTEx/v8/Brain_Cerebellar_Hemisphere:GTEx/v8/Brain_Cerebellum:GTEx/v8/Brain_Cortex:GTEx/v8/Brain_Frontal_…	-	Yes	Adult_Cortex:GM12878:IMR90:Mesenchymal_Stem_Cell:Mesendoderm:Trophoblast-like_Cell:hESC	1.491e-42	269	7.133	4.9116e-13
FBXL17	ENSG00000145743	85	5	107194736	107717799	-1	0.9779	223	19.42	88	1.0381e-46	0	eQTLGen_cis_eQTLs:BIOSQTL/BIOS_eQTL_geneLevel:GTEx/v7/Cells_Transformed_fibroblasts:GTEx/v7/Skin_Not_Sun_Exposed_Suprapubic	+	Yes	Mesenchymal_Stem_Cell	2.259e-08	1833	4.7977	8.0246e-07
FBXO36	ENSG00000153832	49	2	230787018	230877825	1	3.22841e-06	67	20.2	163	7.4576e-12	0	PsychENCODE_eQTLs:eQTLGen_cis_eQTLs:BIOSQTL/BIOS_eQTL_geneLevel:CMC_SVA_cis:GTEx/v8/Artery_Tibial:GTEx/v8/Colon_Sigmoid:GTEx/v8/Heart_Atrial_Appendage:GTEx/v8/Cells_Cultured_fibroblasts:GTEx/v7/Artery_Aorta:GTEx/v7/Esophagus_Gastroesophageal_Junction:GTEx/v7/Pituitary:GTEx/v7/Cells_Transformed_fibroblasts:GTEx/v7/Testis:GTEx/v6/Artery_Aorta:GTEx/v6/Cells_Transformed_fibroblasts	+	Yes	Promoter_anchored_loops_oneway:Adult_Cortex:Fetal_Cortex:GM12878:IMR90:Mesenchymal_Stem_Cell	4.955e-10	239	6.0238	8.5176e-10
FCER1A	ENSG00000179639	0.936806	1	159259504	159278014	1	0.00255803	106	17.4	854	2.6423e-161	0	PsychENCODE_eQTLs:DICE/Monocyte_classical:eQTLGen_cis_eQTLs:eQTLGen_trans_eQTLs:BIOSQTL/BIOS_eQTL_geneLevel:BRAINEAC/THAL:GTEx/v8/Adipose_Subcutaneous:GTEx/v8/Adipose_Visceral_Omentum:GTEx/v8/Whole_Blood:GTEx/v8/Artery_Aorta:GTEx/v8/Artery_Tibial:GTEx/v8/Brain_Anterior_cingulate_cortex_BA24:GTEx/v8/Brain_Caudate_basal_ganglia:GTEx/v8/Brain_Hippocampus:GTEx/v8/Brain_Hypothalamus:GTEx/v8/Breast_Mam…	-	Yes	Liver:IMR90:Mesenchymal_Stem_Cell:Mesendoderm:Trophoblast-like_Cell:hESC	2.76e-264	145	14.54	3.3696e-48
FCHSD2	ENSG00000137478	167	11	72547790	72853306	-1	0.994753	87	14.42	141	1.10127e-53	0	eQTLGen_cis_eQTLs:BIOSQTL/BIOS_eQTL_geneLevel:GTEx/v8/Testis	-	Yes	Promoter_anchored_loops_oneway:EP_correlation_cell_type_oneway:Adult_Cortex:Aorta:Left_Ventricle:Liver:Pancreas:Right_Ventricle:Spleen:GM12878:IMR90:Mesenchymal_Stem_Cell:Mesendoderm:Trophoblast-like_Cell:hESC	5.686e-15	638	6.0067	9.4648e-10
FCRL6	ENSG00000181036	19	1	159770301	159786041	1	5.08221e-14	10	11.82	71	4.8523e-105	0	PsychENCODE_eQTLs:eQTLGen_cis_eQTLs:BIOSQTL/BIOS_eQTL_geneLevel:GTEx/v8/Brain_Cerebellar_Hemisphere:GTEx/v8/Brain_Cerebellum:GTEx/v7/Brain_Cerebellum:GTEx/v6/Artery_Tibial:GTEx/v6/Brain_Cerebellum	+	Yes	EP_correlation_organ_oneway:Left_Ventricle:Liver:Spleen:IMR90:Mesenchymal_Stem_Cell:Mesendoderm:Neural_Progenitor_Cell:Trophoblast-like_Cell:hESC	2.9e-168	134	5.5042	1.8538e-08
FDFT1	ENSG00000079459	60:125:164:228	8	11653082	11696818	1	NA	297	18.19	3252	3.27170000000001e-310	0	PsychENCODE_eQTLs:DICE/B_cell_naive:DICE/T_CD4_naive:DICE/T_CD4_naive_activated:DICE/T_CD8_naive:DICE/Monocyte_non_classical:DICE/NK:DICE/T_CD4_TFH:DICE/T_CD4_TH1:DICE/T_CD4_TH17:DICE/T_CD4_TH1_17:DICE/T_CD4_TH2:DICE/T_CD4_memory_TREG:DICE/T_CD4_naive_TREG:eQTLGen_cis_eQTLs:eQTLGen_trans_eQTLs:BIOSQTL/BIOS_eQTL_geneLevel:CMC_SVA_cis:CMC_NoSVA_cis:GTEx/v8/Adipose_Subcutaneous:GTEx/v8/Adipose_Visce…	+	Yes	Adult_Cortex:GM12878:IMR90:Mesenchymal_Stem_Cell:Mesendoderm:Trophoblast-like_Cell:hESC	2.197e-34	573	11.001	1.8873e-28
FEN1	ENSG00000168496	164	11	61560109	61564716	1	3.47774e-05	17	14.1	139	5.02027e-32	0	eQTLGen_cis_eQTLs:BIOSQTL/BIOS_eQTL_geneLevel:CMC_SVA_cis:GTEx/v8/Adrenal_Gland:GTEx/v8/Muscle_Skeletal:GTEx/v8/Skin_Not_Sun_Exposed_Suprapubic:GTEx/v7/Muscle_Skeletal	-	Yes	Promoter_anchored_loops_oneway:Adult_Cortex:Fetal_Cortex:IMR90	1.187e-11	42	6.1596	3.6453e-10
FIBP	ENSG00000172500	165	11	65651212	65656010	-1	0.0147228	7	7.917	377	2.3116e-32	0	PsychENCODE_eQTLs:eQTLGen_cis_eQTLs:BIOSQTL/BIOS_eQTL_geneLevel:CMC_SVA_cis:GTEx/v8/Adipose_Subcutaneous:GTEx/v8/Artery_Aorta:GTEx/v8/Artery_Tibial:GTEx/v8/Brain_Hippocampus:GTEx/v8/Esophagus_Mucosa:GTEx/v8/Heart_Left_Ventricle:GTEx/v8/Muscle_Skeletal:GTEx/v8/Cells_Cultured_fibroblasts:GTEx/v8/Thyroid:GTEx/v7/Esophagus_Muscularis:GTEx/v7/Heart_Left_Ventricle:GTEx/v7/Lung:GTEx/v7/Muscle_Skeletal	+	Yes	Promoter_anchored_loops_oneway:Adult_Cortex:Fetal_Cortex:Spleen	7.142e-15	82	5.9829	1.0963e-09
FLAD1	ENSG00000160688	18	1	154955814	154965587	1	0.0917935	24	17.76	39	1.53123e-11	5.84738e-08	PsychENCODE_eQTLs:GTEx/v8/Thyroid:GTEx/v7/Liver:GTEx/v7/Thyroid:GTEx/v6/Thyroid	-	Yes	Promoter_anchored_loops_oneway:Adult_Cortex:Fetal_Cortex:Left_Ventricle:Spleen:GM12878:IMR90:Mesenchymal_Stem_Cell:Trophoblast-like_Cell	2.54e-202	47	6.4643	5.0869e-11
FNBP1L	ENSG00000137942	13	1	93913688	94020218	1	0.965505	46	16.73	433	1.258e-163	0	PsychENCODE_eQTLs:DICE/T_CD4_naive:DICE/T_CD4_naive_activated:DICE/T_CD8_naive:DICE/T_CD8_naive_activated:DICE/T_CD4_TH1:DICE/T_CD4_TH17:DICE/T_CD4_TH1_17:DICE/T_CD4_TH2:DICE/T_CD4_naive_TREG:eQTLGen_cis_eQTLs:BIOSQTL/BIOS_eQTL_geneLevel:GTEx/v8/Whole_Blood:GTEx/v8/Artery_Aorta:GTEx/v8/Artery_Tibial:GTEx/v8/Brain_Cerebellum:GTEx/v8/Esophagus_Mucosa:GTEx/v8/Heart_Atrial_Appendage:GTEx/v8/Cells_Cul…	-	Yes	Left_Ventricle:Liver:IMR90:Mesenchymal_Stem_Cell:Mesendoderm:Trophoblast-like_Cell:hESC	1.781e-15	235	7.0428	9.4212e-13
FNBP4	ENSG00000109920	161	11	47738072	47788995	-1	0.999993	65	13.79	968	1.9442e-58	0	PsychENCODE_eQTLs:scRNA_eQTLs/T_CD4:scRNA_eQTLs/PBMC:eQTLGen_cis_eQTLs:BIOSQTL/BIOS_eQTL_geneLevel:GTEx/v8/Whole_Blood:GTEx/v8/Esophagus_Mucosa:GTEx/v8/Muscle_Skeletal:GTEx/v8/Nerve_Tibial:GTEx/v8/Pituitary:GTEx/v8/Cells_Cultured_fibroblasts:GTEx/v8/Skin_Sun_Exposed_Lower_leg:GTEx/v7/Adrenal_Gland:GTEx/v7/Esophagus_Mucosa:GTEx/v7/Muscle_Skeletal:GTEx/v7/Cells_Transformed_fibroblasts:GTEx/v6/Muscl…	-	Yes	Promoter_anchored_loops_oneway:EP_correlation_cell_type_oneway:Left_Ventricle:Liver:GM12878:IMR90:Mesenchymal_Stem_Cell:Mesendoderm:Trophoblast-like_Cell:hESC	7.559e-33	237	6.7309	8.429e-12
FNDC4	ENSG00000115226	32	2	27714750	27718112	-1	0.759219	36	21.3	891	1.12127e-26	2.50328e-25	PsychENCODE_eQTLs:CMC_SVA_cis:GTEx/v8/Muscle_Skeletal:GTEx/v8/Small_Intestine_Terminal_Ileum:GTEx/v8/Spleen:GTEx/v8/Thyroid:GTEx/v7/Esophagus_Mucosa:GTEx/v7/Spleen:GTEx/v7/Thyroid:GTEx/v6/Spleen:GTEx/v6/Thyroid	-	Yes	Adult_Cortex:Fetal_Cortex:Left_Ventricle:Liver:GM12878:IMR90:Mesenchymal_Stem_Cell:Mesendoderm:Trophoblast-like_Cell:hESC	2.7e-303	58	16.982	5.5606e-65
FNIP1	ENSG00000217128	88	5	130977407	131132710	-1	0.999819	20	10.64	49	4.44979e-06	0.000706454	BIOSQTL/BIOS_eQTL_geneLevel:GTEx/v8/Whole_Blood:GTEx/v8/Artery_Aorta:GTEx/v8/Esophagus_Muscularis:GTEx/v6/Skin_Not_Sun_Exposed_Suprapubic	-	Yes	IMR90:Mesenchymal_Stem_Cell:Mesendoderm	4.445e-08	360	5.2191	8.9883e-08
FOLH1	ENSG00000086205	161	11	49168187	49230222	-1	0.253397	127	13.17	3529	1.71016e-46	3.32762e-43	PsychENCODE_eQTLs:xQTLServer_eQTLs:CMC_SVA_cis:CMC_NoSVA_cis:BRAINEAC/HIPP:GTEx/v8/Adipose_Subcutaneous:GTEx/v8/Artery_Aorta:GTEx/v8/Artery_Tibial:GTEx/v8/Brain_Amygdala:GTEx/v8/Brain_Caudate_basal_ganglia:GTEx/v8/Brain_Cerebellum:GTEx/v8/Brain_Cortex:GTEx/v8/Brain_Hypothalamus:GTEx/v8/Brain_Nucleus_accumbens_basal_ganglia:GTEx/v8/Brain_Putamen_basal_ganglia:GTEx/v8/Breast_Mammary_Tissue:GTEx/v8/…	-	Yes	Promoter_anchored_loops_oneway:Left_Ventricle:IMR90:Mesenchymal_Stem_Cell:Mesendoderm:hESC	3.62e-23	340	5.9731	1.164e-09
FOS	ENSG00000170345	196:222	14	75745477	75748933	1	0.435711	24	16.83	21	2.3609e-09	2.60501e-05	eQTLGen_cis_eQTLs:eQTLGen_trans_eQTLs	-	Yes	Promoter_anchored_loops_oneway:Fetal_Cortex:GM12878:IMR90:Mesenchymal_Stem_Cell:Mesendoderm:Trophoblast-like_Cell	3.79e-09	94	6.6201	1.7942e-11
FOSB	ENSG00000125740	124:250	19	45971253	45978437	1	0.852916	26	12.52	82	1.4542e-11	0	DICE/T_CD4_naive_activated:DICE/T_CD4_TH1:DICE/T_CD4_TH17:DICE/T_CD4_TH1_17:DICE/T_CD4_TH2:DICE/T_CD4_naive_TREG:eQTLGen_cis_eQTLs:eQTLGen_trans_eQTLs:GTEx/v8/Nerve_Tibial:GTEx/v7/Nerve_Tibial:GTEx/v6/Lung	+	Yes	EP_correlation_cell_type_oneway:Adult_Cortex:Fetal_Cortex:GM12878:IMR90	2.902e-57	144	5.7547	4.3402e-09
FOSL1	ENSG00000175592	165	11	65659520	65668044	-1	0.289796	4	7.917	22	0.000109809	0.000529563	GTEx/v8/Skin_Sun_Exposed_Lower_leg	+	Yes	Adult_Cortex:Fetal_Cortex:Spleen	1.036e-14	85	5.5565	1.3763e-08
FOSL2	ENSG00000075426	32	2	28615315	28640179	1	0.925334	52	15.24	41	7.6771e-13	0	eQTLGen_cis_eQTLs:GTEx/v8/Whole_Blood:GTEx/v8/Cells_Cultured_fibroblasts	+	Yes	EP_correlation_cell_type_oneway:Aorta:Bladder:Left_Ventricle:Liver:Lung:Pancreas:Psoas:Right_Ventricle:Spleen:GM12878:IMR90:Mesenchymal_Stem_Cell:Mesendoderm:Neural_Progenitor_Cell:Trophoblast-like_Cell:hESC	3.48e-263	121	7.0492	8.9968e-13
FOXP1	ENSG00000114861	61:77	3	71003844	71633140	-1	0.999751	203	19.47	3	1.7416e-07	0.00171096	eQTLGen_trans_eQTLs	-	Yes	Adult_Cortex:Fetal_Cortex:Liver:IMR90:Mesenchymal_Stem_Cell:Mesendoderm:hESC	5.025e-09	1996	5.9947	1.0191e-09
FRK	ENSG00000111816	102	6	116252312	116381921	-1	6.59375e-10	188	19.86	554	9.18717e-49	6.40721e-40	PsychENCODE_eQTLs:CMC_SVA_cis:CMC_NoSVA_cis:GTEx/v8/Adipose_Subcutaneous:GTEx/v8/Adipose_Visceral_Omentum:GTEx/v8/Adrenal_Gland:GTEx/v8/Cells_EBV-transformed_lymphocytes:GTEx/v8/Artery_Aorta:GTEx/v8/Artery_Coronary:GTEx/v8/Artery_Tibial:GTEx/v8/Brain_Cortex:GTEx/v8/Brain_Hippocampus:GTEx/v8/Brain_Spinal_cord_cervical_c-1:GTEx/v8/Colon_Transverse:GTEx/v8/Esophagus_Gastroesophageal_Junction:GTEx/v8…	+	Yes	Aorta:Liver:GM12878:IMR90:Mesenchymal_Stem_Cell:Mesendoderm:hESC	9.599e-19	495	9.8355	3.9568e-23
FRMD5	ENSG00000171877	199	15	44162962	44487450	-1	0.991843	279	21.1	52	4.39033e-05	0.0299196	GTEx/v8/Skin_Not_Sun_Exposed_Suprapubic:GTEx/v7/Skin_Not_Sun_Exposed_Suprapubic:GTEx/v7/Thyroid	-	Yes	Promoter_anchored_loops_oneway:Aorta:Dorsolateral_Prefrontal_Cortex:Hippocampus:Left_Ventricle:Liver:Right_Ventricle:GM12878:IMR90:Mesenchymal_Stem_Cell:Mesendoderm:Neural_Progenitor_Cell:Trophoblast-like_Cell:hESC	8.943e-27	672	7.9197	1.1902e-15
FSHB	ENSG00000131808	157:158	11	30252563	30256808	1	0.0128992	45	13.3	339	9.88675e-50	2.15285e-46	PsychENCODE_eQTLs:GTEx/v8/Brain_Hypothalamus:GTEx/v7/Brain_Hypothalamus	-	Yes	Left_Ventricle:Mesenchymal_Stem_Cell:Mesendoderm:hESC	7.271e-13	73	4.6471	1.683e-06
FST	ENSG00000134363	80	5	52776239	52782964	1	0.963797	19	19.25	17	5.9985e-09	4.51992e-05	eQTLGen_cis_eQTLs:GTEx/v7/Testis	-	Yes	IMR90:Mesenchymal_Stem_Cell:Mesendoderm:Trophoblast-like_Cell:hESC	2.421e-08	127	5.3872	3.5782e-08
FTO	ENSG00000140718	213	16	53737875	54155853	1	0.0113446	147	21.4	70	2.73396e-09	1.73195e-05	eQTLGen_cis_eQTLs:GTEx/v7/Muscle_Skeletal:GTEx/v6/Thyroid	+	Yes	Aorta:Left_Ventricle:IMR90:Mesenchymal_Stem_Cell:Mesendoderm:Trophoblast-like_Cell:hESC	5.351e-39	1761	9.5722	5.2341e-22
FUT1	ENSG00000174951	251	19	49251268	49258647	-1	0.000508775	57	13.35	147	1.20796e-40	1.88616e-37	PsychENCODE_eQTLs:CMC_SVA_cis:CMC_NoSVA_cis:GTEx/v8/Adipose_Subcutaneous:GTEx/v8/Heart_Left_Ventricle:GTEx/v8/Lung:GTEx/v8/Skin_Sun_Exposed_Lower_leg:GTEx/v8/Thyroid:GTEx/v7/Adipose_Subcutaneous:GTEx/v7/Adipose_Visceral_Omentum:GTEx/v7/Esophagus_Mucosa:GTEx/v7/Lung:GTEx/v7/Muscle_Skeletal:GTEx/v7/Nerve_Tibial:GTEx/v7/Pancreas:GTEx/v7/Stomach:GTEx/v7/Thyroid:GTEx/v6/Thyroid	+	Yes	IMR90:Mesenchymal_Stem_Cell:Mesendoderm:hESC	6.544e-28	116	7.0097	1.1941e-12
FUT2	ENSG00000176920	251	19	49199228	49209207	1	5.46581e-12	70	52	233	0	1.50287e-145	BIOSQTL/BIOS_eQTL_geneLevel:GTEx/v8/Brain_Anterior_cingulate_cortex_BA24:GTEx/v8/Brain_Caudate_basal_ganglia:GTEx/v8/Brain_Hippocampus:GTEx/v8/Brain_Nucleus_accumbens_basal_ganglia:GTEx/v8/Brain_Putamen_basal_ganglia:GTEx/v8/Breast_Mammary_Tissue:GTEx/v8/Colon_Transverse:GTEx/v8/Esophagus_Mucosa:GTEx/v8/Heart_Atrial_Appendage:GTEx/v8/Heart_Left_Ventricle:GTEx/v8/Lung:GTEx/v8/Pancreas:GTEx/v8/Pitu…	-	Yes	Promoter_anchored_loops_oneway:IMR90:Mesenchymal_Stem_Cell:hESC	6.544e-28	120	9.4183	2.2917e-21
FZD9	ENSG00000188763	117	7	72848109	72850450	1	NA	10	3.057	50	3.22856e-07	1.64815e-07	PsychENCODE_eQTLs:CMC_SVA_cis:GTEx/v8/Nerve_Tibial:GTEx/v7/Nerve_Tibial:GTEx/v6/Nerve_Tibial	-	Yes	Promoter_anchored_loops_oneway:Spleen:GM12878:IMR90:Mesenchymal_Stem_Cell:Mesendoderm:Trophoblast-like_Cell:hESC	4.016e-34	36	7.0428	9.4216e-13
GADD45G	ENSG00000130222	137	9	92219928	92221470	1	0.720982	45	12.56	147	2.27e-25	0	PsychENCODE_eQTLs:DICE/NK:eQTLGen_cis_eQTLs:BIOSQTL/BIOS_eQTL_geneLevel:GTEx/v8/Whole_Blood:GTEx/v8/Skin_Sun_Exposed_Lower_leg:GTEx/v6/Nerve_Tibial:GTEx/v6/Skin_Sun_Exposed_Lower_leg	+	Yes	EP_correlation_cell_type_oneway:Adult_Cortex:Fetal_Cortex:Liver:Spleen:IMR90:Mesenchymal_Stem_Cell:Mesendoderm:Trophoblast-like_Cell:hESC	3.55e-18	94	8.3384	3.7663e-17
GAL3ST3	ENSG00000175229	165	11	65809423	65816651	-1	1.24669e-06	33	16.32	159	3.93221e-08	4.95095e-05	PsychENCODE_eQTLs:CMC_SVA_cis:GTEx/v8/Artery_Aorta:GTEx/v8/Esophagus_Muscularis:GTEx/v8/Heart_Left_Ventricle:GTEx/v8/Nerve_Tibial:GTEx/v8/Pancreas:GTEx/v8/Pituitary:GTEx/v7/Esophagus_Muscularis:GTEx/v7/Pancreas:GTEx/v7/Pituitary:GTEx/v6/Artery_Tibial:GTEx/v6/Pancreas	+	Yes	Promoter_anchored_loops_oneway:EP_correlation_cell_type_oneway:Adult_Cortex:Fetal_Cortex:GM12878:IMR90:Mesenchymal_Stem_Cell	7.142e-15	78	7.0797	7.2248e-13
GAL3ST4	ENSG00000197093	119	7	99756867	99766373	-1	3.81535e-10	22	23.3	547	9.0106e-171	0	DICE/Monocyte_classical:DICE/T_CD4_TFH:eQTLGen_cis_eQTLs:BIOSQTL/BIOS_eQTL_geneLevel:GTEx/v8/Adipose_Subcutaneous:GTEx/v8/Adipose_Visceral_Omentum:GTEx/v8/Whole_Blood:GTEx/v8/Brain_Cerebellar_Hemisphere:GTEx/v8/Brain_Cerebellum:GTEx/v8/Colon_Sigmoid:GTEx/v8/Esophagus_Mucosa:GTEx/v8/Esophagus_Muscularis:GTEx/v8/Muscle_Skeletal:GTEx/v8/Pituitary:GTEx/v8/Cells_Cultured_fibroblasts:GTEx/v8/Skin_Not_S…	-	Yes	Promoter_anchored_loops_oneway:GM12878:IMR90:Mesenchymal_Stem_Cell	1.006e-21	52	6.062	6.7239e-10
GALNT4	ENSG00000257594	181	12	89913185	89920039	-1	0.11293	50	23.7	305	3.27170000000001e-310	0	PsychENCODE_eQTLs:eQTLGen_cis_eQTLs:BIOSQTL/BIOS_eQTL_geneLevel:BRAINEAC/CRBL:BRAINEAC/HIPP:BRAINEAC/THAL:BRAINEAC/WHMT:GTEx/v8/Whole_Blood:GTEx/v8/Colon_Sigmoid:GTEx/v8/Heart_Left_Ventricle:GTEx/v8/Muscle_Skeletal:GTEx/v8/Nerve_Tibial:GTEx/v8/Cells_Cultured_fibroblasts:GTEx/v8/Spleen:GTEx/v7/Whole_Blood:GTEx/v7/Heart_Left_Ventricle:GTEx/v7/Muscle_Skeletal:GTEx/v7/Nerve_Tibial:GTEx/v7/Spleen	-	Yes	EP_correlation_cell_type_oneway:EP_correlation_organ_oneway:Adult_Cortex:Aorta:Left_Ventricle:Liver:GM12878:IMR90:Mesenchymal_Stem_Cell:Mesendoderm:Neural_Progenitor_Cell:Trophoblast-like_Cell:hESC	5.792e-15	121	5.1189	1.537e-07
GATA4	ENSG00000136574	125	8	11534468	11617511	1	0.802155	175	36	13	6.51586e-08	0.000904241	GTEx/v8/Adrenal_Gland:GTEx/v8/Stomach:GTEx/v6/Adrenal_Gland	-	Yes	GM12878:IMR90:Mesenchymal_Stem_Cell:Mesendoderm:Neural_Progenitor_Cell:hESC	6.544e-28	539	12.234	1.0168e-34
GATAD2A	ENSG00000167491	245	19	19496635	19619740	1	0.995363	122	19.09	371	3.27170000000001e-310	0	PsychENCODE_eQTLs:eQTLGen_cis_eQTLs:BIOSQTL/BIOS_eQTL_geneLevel:CMC_SVA_cis:CMC_NoSVA_cis:GTEx/v8/Adipose_Subcutaneous:GTEx/v8/Whole_Blood:GTEx/v8/Brain_Frontal_Cortex_BA9:GTEx/v8/Brain_Putamen_basal_ganglia:GTEx/v8/Esophagus_Mucosa:GTEx/v8/Cells_Cultured_fibroblasts:GTEx/v8/Skin_Not_Sun_Exposed_Suprapubic:GTEx/v8/Skin_Sun_Exposed_Lower_leg:GTEx/v7/Whole_Blood:GTEx/v7/Brain_Cortex:GTEx/v7/Esophag…	+	Yes	EP_correlation_cell_type_oneway:Adult_Cortex:Fetal_Cortex	3.528e-20	455	5.3563	4.2477e-08
GATAD2B	ENSG00000143614	18	1	153777201	153895451	-1	0.998595	91	20.4	62	0	0	PsychENCODE_eQTLs:eQTLGen_cis_eQTLs:BIOSQTL/BIOS_eQTL_geneLevel:xQTLServer_eQTLs:GTEx/v8/Adipose_Subcutaneous:GTEx/v8/Cells_Cultured_fibroblasts:GTEx/v7/Colon_Sigmoid	+	Yes	EP_correlation_cell_type_oneway:Adult_Cortex:Fetal_Cortex:Aorta:Left_Ventricle:Liver:Spleen:GM12878:IMR90:Mesenchymal_Stem_Cell:Mesendoderm:Trophoblast-like_Cell:hESC	1.367e-28	337	5.3967	3.3948e-08
GATC	ENSG00000257218	185	12	120884241	120899389	1	7.7902e-05	96	23	1056	0	0	PsychENCODE_eQTLs:DICE/B_cell_naive:DICE/T_CD8_naive:DICE/T_CD4_TH17:eQTLGen_cis_eQTLs:BIOSQTL/BIOS_eQTL_geneLevel:xQTLServer_eQTLs:CMC_SVA_cis:CMC_NoSVA_cis:BRAINEAC/FCTX:BRAINEAC/MEDU:BRAINEAC/PUTM:BRAINEAC/SNIG:BRAINEAC/TCTX:BRAINEAC/WHMT:BRAINEAC/aveALL:GTEx/v8/Adipose_Subcutaneous:GTEx/v8/Adipose_Visceral_Omentum:GTEx/v8/Adrenal_Gland:GTEx/v8/Cells_EBV-transformed_lymphocytes:GTEx/v8/Whole_B…	-	Yes	Promoter_anchored_loops_oneway:Adult_Cortex:GM12878:IMR90:Mesenchymal_Stem_Cell	4.94065645841247e-324	152	8.7447	1.1183e-18
GCKR	ENSG00000084734	32	2	27719709	27746554	1	3.58393e-16	101	21.3	439	4.46652e-26	2.34269e-20	DICE/T_CD4_TH1_17:GTEx/v8/Whole_Blood:GTEx/v8/Ovary:GTEx/v8/Spleen:GTEx/v8/Thyroid:GTEx/v7/Spleen:GTEx/v7/Thyroid:GTEx/v6/Spleen:GTEx/v6/Thyroid	-	Yes	EP_correlation_organ_oneway:Adult_Cortex:Fetal_Cortex:Left_Ventricle:Liver:GM12878:IMR90:Mesenchymal_Stem_Cell:Mesendoderm:Trophoblast-like_Cell:hESC	2.7e-303	147	21.161	1.099e-99
GCN1L1	ENSG00000089154	185	12	120565007	120632513	-1	1	121	22.7	766	3.27170000000001e-310	0	PsychENCODE_eQTLs:eQTLGen_cis_eQTLs:BIOSQTL/BIOS_eQTL_geneLevel:CMC_SVA_cis:CMC_NoSVA_cis:GTEx/v8/Adipose_Subcutaneous:GTEx/v8/Adipose_Visceral_Omentum:GTEx/v8/Adrenal_Gland:GTEx/v8/Whole_Blood:GTEx/v8/Artery_Aorta:GTEx/v8/Artery_Tibial:GTEx/v8/Brain_Cerebellar_Hemisphere:GTEx/v8/Brain_Cerebellum:GTEx/v8/Brain_Cortex:GTEx/v8/Brain_Frontal_Cortex_BA9:GTEx/v8/Brain_Hippocampus:GTEx/v8/Breast_Mammar…	+	Yes	Adult_Cortex:Fetal_Cortex:Left_Ventricle:Liver:Psoas:Spleen:GM12878:IMR90:Mesenchymal_Stem_Cell:Mesendoderm:Trophoblast-like_Cell:hESC	5.41e-247	165	7.3478	1.0075e-13
GCSAML	ENSG00000169224	29	1	247670360	247740992	1	0.0357959	87	22.9	252	5.68e-44	0	PsychENCODE_eQTLs:DICE/Monocyte_non_classical:DICE/T_CD4_TH1_17:DICE/T_CD4_TH2:eQTLGen_cis_eQTLs:BIOSQTL/BIOS_eQTL_geneLevel:GTEx/v8/Brain_Frontal_Cortex_BA9:GTEx/v8/Brain_Hypothalamus:GTEx/v8/Pituitary:GTEx/v8/Testis:GTEx/v8/Thyroid:GTEx/v7/Brain_Frontal_Cortex_BA9:GTEx/v7/Brain_Hypothalamus:GTEx/v7/Pituitary:GTEx/v7/Spleen:GTEx/v7/Testis:GTEx/v7/Thyroid:GTEx/v6/Pituitary:GTEx/v6/Testis	-	Yes	GM12878	2.428e-47	380	9.107	4.2348e-20
GDF9	ENSG00000164404	88	5	132196873	132202576	-1	1.19472e-05	43	15.72	237	1.06745e-33	0	PsychENCODE_eQTLs:DICE/Monocyte_non_classical:eQTLGen_cis_eQTLs:BIOSQTL/BIOS_eQTL_geneLevel:CMC_SVA_cis:CMC_NoSVA_cis:GTEx/v8/Adipose_Subcutaneous:GTEx/v8/Adrenal_Gland:GTEx/v8/Cells_EBV-transformed_lymphocytes:GTEx/v8/Whole_Blood:GTEx/v8/Artery_Aorta:GTEx/v8/Artery_Coronary:GTEx/v8/Artery_Tibial:GTEx/v8/Brain_Caudate_basal_ganglia:GTEx/v8/Brain_Cerebellar_Hemisphere:GTEx/v8/Brain_Cerebellum:GTEx…	-	Yes	Adult_Cortex:Fetal_Cortex:Aorta:Hippocampus:Left_Ventricle:Liver:Right_Ventricle:Spleen:GM12878:IMR90:Mesenchymal_Stem_Cell:Mesendoderm:Trophoblast-like_Cell:hESC	1.554e-09	72	6.1801	3.2032e-10
GDPD1	ENSG00000153982	228	17	57297828	57353328	1	0.00337917	84	17.64	197	2.50556e-22	1.51478e-14	PsychENCODE_eQTLs:BIOSQTL/BIOS_eQTL_geneLevel:xQTLServer_eQTLs:BRAINEAC/HIPP:GTEx/v8/Adipose_Subcutaneous:GTEx/v8/Cells_EBV-transformed_lymphocytes:GTEx/v8/Artery_Aorta:GTEx/v8/Lung:GTEx/v8/Cells_Cultured_fibroblasts:GTEx/v8/Thyroid:GTEx/v7/Thyroid	-	Yes	Promoter_anchored_loops_oneway:Adult_Cortex:Fetal_Cortex:Left_Ventricle:GM12878:IMR90:Mesenchymal_Stem_Cell:Mesendoderm:hESC	3.568e-23	189	5.7293	5.0427e-09
GDPD3	ENSG00000102886	211	16	30116131	30125177	-1	1.05165e-07	10	13.16	208	5.94373e-122	0	eQTLGen_cis_eQTLs:BIOSQTL/BIOS_eQTL_geneLevel:GTEx/v8/Adipose_Subcutaneous:GTEx/v8/Adipose_Visceral_Omentum:GTEx/v8/Adrenal_Gland:GTEx/v8/Whole_Blood:GTEx/v8/Artery_Aorta:GTEx/v8/Artery_Tibial:GTEx/v8/Brain_Cerebellar_Hemisphere:GTEx/v8/Brain_Cerebellum:GTEx/v8/Brain_Cortex:GTEx/v8/Brain_Frontal_Cortex_BA9:GTEx/v8/Brain_Putamen_basal_ganglia:GTEx/v8/Colon_Sigmoid:GTEx/v8/Esophagus_Gastroesophagea…	-	Yes	Promoter_anchored_loops_oneway	1.627e-08	59	4.8254	6.9863e-07
GEMIN7	ENSG00000142252	250	19	45582453	45594782	1	0.347104	102	20.8	242	0	0	PsychENCODE_eQTLs:DICE/Monocyte_classical:eQTLGen_cis_eQTLs:BIOSQTL/BIOS_eQTL_geneLevel:xQTLServer_eQTLs:CMC_SVA_cis:CMC_NoSVA_cis:GTEx/v8/Adipose_Subcutaneous:GTEx/v8/Adipose_Visceral_Omentum:GTEx/v8/Adrenal_Gland:GTEx/v8/Whole_Blood:GTEx/v8/Artery_Aorta:GTEx/v8/Artery_Coronary:GTEx/v8/Artery_Tibial:GTEx/v8/Brain_Amygdala:GTEx/v8/Brain_Anterior_cingulate_cortex_BA24:GTEx/v8/Brain_Caudate_basal_g…	-	Yes	Promoter_anchored_loops_oneway	3.609e-74	155	7.4787	3.7538e-14
GFI1	ENSG00000162676	13	1	92940319	92952433	-1	0.0296286	32	16.41	268	3.4809e-20	0	eQTLGen_cis_eQTLs:BIOSQTL/BIOS_eQTL_geneLevel:GTEx/v8/Whole_Blood:GTEx/v8/Skin_Sun_Exposed_Lower_leg:GTEx/v8/Thyroid:GTEx/v7/Thyroid	-	Yes	Left_Ventricle:Liver:GM12878:IMR90:Mesenchymal_Stem_Cell:Mesendoderm:Trophoblast-like_Cell:hESC	1.844e-14	95	5.446	2.5764e-08
GIMAP4	ENSG00000133574	0.627778	7	150264365	150271041	1	7.68888e-05	82	12.99	623	1.7143e-184	0	PsychENCODE_eQTLs:DICE/T_CD4_naive_activated:eQTLGen_cis_eQTLs:eQTLGen_trans_eQTLs:BIOSQTL/BIOS_eQTL_geneLevel:CMC_SVA_cis:GTEx/v8/Adipose_Subcutaneous:GTEx/v8/Adipose_Visceral_Omentum:GTEx/v8/Cells_EBV-transformed_lymphocytes:GTEx/v8/Whole_Blood:GTEx/v8/Artery_Tibial:GTEx/v8/Breast_Mammary_Tissue:GTEx/v8/Colon_Sigmoid:GTEx/v8/Esophagus_Gastroesophageal_Junction:GTEx/v8/Esophagus_Mucosa:GTEx/v8/E…	-	Yes	Promoter_anchored_loops_oneway:EP_correlation_cell_type_oneway:EP_correlation_organ_oneway:Left_Ventricle:Liver:Right_Ventricle:Spleen:GM12878:Mesendoderm:hESC	4.1e-18	175	6.2297	2.3368e-10
GIMAP6	ENSG00000133561	124	7	150322463	150329473	-1	0.0973436	26	15.83	472	4.1438e-197	0	DICE/T_CD4_naive:DICE/T_CD8_naive_activated:eQTLGen_cis_eQTLs:BIOSQTL/BIOS_eQTL_geneLevel:GTEx/v8/Adipose_Subcutaneous:GTEx/v8/Whole_Blood:GTEx/v8/Esophagus_Muscularis:GTEx/v8/Nerve_Tibial:GTEx/v8/Skin_Not_Sun_Exposed_Suprapubic:GTEx/v8/Skin_Sun_Exposed_Lower_leg:GTEx/v8/Thyroid:GTEx/v7/Esophagus_Muscularis:GTEx/v7/Skin_Sun_Exposed_Lower_leg	-	Yes	EP_correlation_cell_type_oneway:EP_correlation_organ_oneway:Left_Ventricle:Spleen:GM12878:Mesendoderm:hESC	4.1e-18	88	7.0365	9.8569e-13
GIMAP7	ENSG00000179144	124	7	150211918	150218161	1	0.00184489	85	15.85	644	3.5027e-113	0	eQTLGen_cis_eQTLs:BIOSQTL/BIOS_eQTL_geneLevel:GTEx/v8/Whole_Blood:GTEx/v8/Muscle_Skeletal:GTEx/v8/Skin_Not_Sun_Exposed_Suprapubic:GTEx/v7/Whole_Blood:GTEx/v7/Artery_Tibial:GTEx/v6/Whole_Blood:GTEx/v6/Thyroid	+	Yes	EP_correlation_cell_type_oneway:EP_correlation_organ_oneway:Left_Ventricle:GM12878:Mesenchymal_Stem_Cell:Mesendoderm:hESC	4.1e-18	170	7.1923	3.186e-13
GINM1	ENSG00000055211	108	6	149887430	149912884	1	7.70683e-05	47	15.18	570	3.27170000000001e-310	0	PsychENCODE_eQTLs:DICE/B_cell_naive:DICE/T_CD4_naive:DICE/T_CD4_naive_activated:DICE/T_CD8_naive:DICE/T_CD8_naive_activated:DICE/Monocyte_classical:DICE/Monocyte_non_classical:DICE/T_CD4_TFH:DICE/T_CD4_TH1:DICE/T_CD4_TH17:DICE/T_CD4_TH1_17:DICE/T_CD4_TH2:DICE/T_CD4_memory_TREG:DICE/T_CD4_naive_TREG:eQTLGen_cis_eQTLs:BIOSQTL/BIOS_eQTL_geneLevel:GTEx/v8/Adipose_Subcutaneous:GTEx/v8/Adipose_Visceral…	+	Yes	Promoter_anchored_loops_oneway:Adult_Cortex:Fetal_Cortex:Liver:GM12878:IMR90:Mesenchymal_Stem_Cell:Mesendoderm:hESC	2.611e-08	95	5.7742	3.8663e-09
GINS1	ENSG00000101003	253	20	25388363	25433264	1	0.050037	144	14.3	823	4.78841e-11	4.60466e-07	eQTLGen_cis_eQTLs:CMC_SVA_cis:GTEx/v8/Brain_Amygdala:GTEx/v8/Colon_Transverse:GTEx/v8/Esophagus_Mucosa:GTEx/v8/Cells_Cultured_fibroblasts:GTEx/v8/Skin_Sun_Exposed_Lower_leg:GTEx/v8/Testis:GTEx/v7/Esophagus_Mucosa:GTEx/v7/Cells_Transformed_fibroblasts:GTEx/v7/Testis	+	Yes	Left_Ventricle:GM12878:IMR90:Mesenchymal_Stem_Cell:hESC	2.301e-18	269	7.7548	4.4229e-15
GLS2	ENSG00000135423	178	12	56864736	56882198	-1	0.000987122	47	17.74	130	1.22919e-286	0	PsychENCODE_eQTLs:eQTLGen_cis_eQTLs:BIOSQTL/BIOS_eQTL_geneLevel	+	Yes	Adult_Cortex:Aorta:Left_Ventricle:Liver:Spleen:GM12878:IMR90:Mesenchymal_Stem_Cell:Mesendoderm:Trophoblast-like_Cell:hESC	2.332e-17	87	7.5467	2.2318e-14
GMEB2	ENSG00000101216	260	20	62218955	62258394	-1	0.990659	108	9.755	362	2.3761e-72	0	PsychENCODE_eQTLs:eQTLGen_cis_eQTLs:BIOSQTL/BIOS_eQTL_geneLevel:CMC_SVA_cis:GTEx/v8/Adipose_Subcutaneous:GTEx/v8/Adipose_Visceral_Omentum:GTEx/v8/Whole_Blood:GTEx/v8/Artery_Aorta:GTEx/v8/Artery_Tibial:GTEx/v8/Brain_Cerebellar_Hemisphere:GTEx/v8/Brain_Cerebellum:GTEx/v8/Breast_Mammary_Tissue:GTEx/v8/Colon_Transverse:GTEx/v8/Esophagus_Gastroesophageal_Junction:GTEx/v8/Esophagus_Mucosa:GTEx/v8/Esoph…	-	Yes	Promoter_anchored_loops_oneway:EP_correlation_cell_type_oneway:EP_correlation_organ_oneway:Adult_Cortex	2.283e-22	311	6.0745	6.2201e-10
GMPPB	ENSG00000173540	60	3	49754277	49761384	-1	8.24536e-05	30	15.82	1093	3.39181e-31	0	PsychENCODE_eQTLs:BIOSQTL/BIOS_eQTL_geneLevel:CMC_SVA_cis:GTEx/v8/Adipose_Subcutaneous:GTEx/v8/Adipose_Visceral_Omentum:GTEx/v8/Adrenal_Gland:GTEx/v8/Whole_Blood:GTEx/v8/Artery_Aorta:GTEx/v8/Artery_Coronary:GTEx/v8/Artery_Tibial:GTEx/v8/Brain_Amygdala:GTEx/v8/Brain_Anterior_cingulate_cortex_BA24:GTEx/v8/Brain_Caudate_basal_ganglia:GTEx/v8/Brain_Cerebellar_Hemisphere:GTEx/v8/Brain_Cerebellum:GTEx/…	-	Yes	Adult_Cortex:Fetal_Cortex:IMR90:Mesenchymal_Stem_Cell	1.124e-27	57	9.4017	2.6854e-21
GNAT1	ENSG00000114349	60	3	50229045	50233949	1	2.50523e-06	24	18.21	384	4.72353e-06	0.00417461	GTEx/v8/Lung:GTEx/v7/Lung	-	Yes	EP_links_oneway:Adult_Cortex:Fetal_Cortex:Left_Ventricle:Liver:Spleen:GM12878:IMR90:Mesenchymal_Stem_Cell:Mesendoderm:Trophoblast-like_Cell:hESC	1.124e-27	59	6.2999	1.4894e-10
GNG7	ENSG00000176533	77:92:243	19	2511217	2702707	-1	0.475557	197	11.73	179	3.5519e-190	0	PsychENCODE_eQTLs:DICE/Monocyte_classical:eQTLGen_cis_eQTLs:eQTLGen_trans_eQTLs:BIOSQTL/BIOS_eQTL_geneLevel:GTEx/v8/Whole_Blood:GTEx/v8/Colon_Sigmoid:GTEx/v8/Esophagus_Gastroesophageal_Junction:GTEx/v8/Esophagus_Mucosa:GTEx/v8/Esophagus_Muscularis:GTEx/v8/Heart_Left_Ventricle:GTEx/v8/Muscle_Skeletal:GTEx/v8/Nerve_Tibial:GTEx/v8/Cells_Cultured_fibroblasts:GTEx/v8/Skin_Sun_Exposed_Lower_leg:GTEx/v8…	-	Yes	Promoter_anchored_loops_oneway:Adult_Cortex:Fetal_Cortex:Left_Ventricle:Liver:Spleen:GM12878:IMR90:Mesenchymal_Stem_Cell:Mesendoderm:Trophoblast-like_Cell:hESC	1.498e-10	1168	7.8919	1.4884e-15
GOLGA4	ENSG00000144674	59	3	37284668	37408242	1	2.26165e-09	116	24.6	517	2.2428e-64	0	PsychENCODE_eQTLs:eQTLGen_cis_eQTLs:xQTLServer_eQTLs:CMC_SVA_cis:GTEx/v8/Brain_Cortex:GTEx/v8/Esophagus_Mucosa:GTEx/v8/Muscle_Skeletal:GTEx/v8/Cells_Cultured_fibroblasts:GTEx/v8/Skin_Not_Sun_Exposed_Suprapubic:GTEx/v8/Skin_Sun_Exposed_Lower_leg:GTEx/v8/Vagina:GTEx/v7/Esophagus_Mucosa:GTEx/v7/Muscle_Skeletal:GTEx/v7/Skin_Not_Sun_Exposed_Suprapubic:GTEx/v7/Skin_Sun_Exposed_Lower_leg:GTEx/v6/Esophag…	-	Yes	Adult_Cortex:Fetal_Cortex:Left_Ventricle:IMR90:Mesenchymal_Stem_Cell	3.793e-08	425	4.5815	2.3079e-06
GORASP2	ENSG00000115806	43	2	171784974	171823639	1	0.891064	100	20	373	2.3911e-28	0	DICE/T_CD4_naive:DICE/NK:eQTLGen_cis_eQTLs:BIOSQTL/BIOS_eQTL_geneLevel:GTEx/v8/Whole_Blood:GTEx/v8/Testis:GTEx/v7/Testis:GTEx/v6/Testis	+	Yes	GM12878:Mesenchymal_Stem_Cell	6.509e-11	181	5.8562	2.3674e-09
GPATCH3	ENSG00000198746	6	1	27216979	27226957	-1	6.05252e-07	18	10.5	2	2.68305e-05	0.049	DICE/NK	+	Yes	Adult_Cortex:Fetal_Cortex:Left_Ventricle:Liver:Spleen:GM12878:IMR90:Mesenchymal_Stem_Cell:Mesendoderm:Trophoblast-like_Cell:hESC	3.401e-45	56	5.2302	8.4681e-08
GPC2	ENSG00000213420	119	7	99767229	99774995	-1	0.307395	18	23.3	196	1.034e-30	0	eQTLGen_cis_eQTLs:BIOSQTL/BIOS_eQTL_geneLevel:GTEx/v8/Whole_Blood:GTEx/v8/Brain_Cerebellar_Hemisphere:GTEx/v8/Brain_Cerebellum:GTEx/v8/Brain_Cortex:GTEx/v8/Brain_Putamen_basal_ganglia:GTEx/v8/Esophagus_Mucosa:GTEx/v8/Muscle_Skeletal:GTEx/v8/Skin_Not_Sun_Exposed_Suprapubic:GTEx/v8/Skin_Sun_Exposed_Lower_leg:GTEx/v7/Whole_Blood:GTEx/v7/Brain_Cerebellar_Hemisphere:GTEx/v7/Brain_Cerebellum:GTEx/v7/Br…	-	Yes	Promoter_anchored_loops_oneway:GM12878:IMR90:Mesenchymal_Stem_Cell	7.501e-13	69	4.893	4.9656e-07
GPER1	ENSG00000164850	88:111	7	1121844	1133451	1	0.725421	76	8.227	475	9.1117e-171	0	eQTLGen_cis_eQTLs:eQTLGen_trans_eQTLs:BIOSQTL/BIOS_eQTL_geneLevel:GTEx/v8/Adipose_Subcutaneous:GTEx/v8/Adipose_Visceral_Omentum:GTEx/v8/Whole_Blood:GTEx/v8/Artery_Aorta:GTEx/v8/Breast_Mammary_Tissue:GTEx/v8/Lung:GTEx/v8/Muscle_Skeletal:GTEx/v8/Nerve_Tibial:GTEx/v8/Pancreas:GTEx/v8/Minor_Salivary_Gland:GTEx/v8/Cells_Cultured_fibroblasts:GTEx/v8/Skin_Not_Sun_Exposed_Suprapubic:GTEx/v8/Skin_Sun_Expo…	+	Yes	Spleen:GM12878:IMR90:Mesenchymal_Stem_Cell	1.363e-18	177	6.9923	1.3518e-12
GPN1	ENSG00000198522	32	2	27851114	27874375	1	0.00490359	58	14.13	871	2.6906e-71	0	PsychENCODE_eQTLs:DICE/T_CD4_TH2:eQTLGen_cis_eQTLs:BIOSQTL/BIOS_eQTL_geneLevel:CMC_SVA_cis:GTEx/v8/Adrenal_Gland:GTEx/v8/Brain_Cerebellar_Hemisphere:GTEx/v8/Brain_Cerebellum:GTEx/v8/Colon_Transverse:GTEx/v8/Esophagus_Mucosa:GTEx/v8/Heart_Atrial_Appendage:GTEx/v8/Heart_Left_Ventricle:GTEx/v8/Liver:GTEx/v8/Muscle_Skeletal:GTEx/v8/Cells_Cultured_fibroblasts:GTEx/v8/Skin_Not_Sun_Exposed_Suprapubic:GT…	+	Yes	Left_Ventricle:Liver:GM12878:IMR90:Mesenchymal_Stem_Cell:Mesendoderm:Trophoblast-like_Cell:hESC	2.7e-303	111	11.846	1.1253e-32
GPN2	ENSG00000142751	6	1	27202624	27216788	-1	0.0369235	23	16.46	38	3.9283e-07	0.00122494	DICE/Monocyte_classical:DICE/NK:eQTLGen_cis_eQTLs:GTEx/v8/Skin_Not_Sun_Exposed_Suprapubic	+	Yes	Promoter_anchored_loops_oneway:Adult_Cortex:Fetal_Cortex:Left_Ventricle:Liver:Spleen:GM12878:IMR90:Mesenchymal_Stem_Cell:Mesendoderm:Trophoblast-like_Cell:hESC	3.401e-45	69	4.6292	1.8358e-06
GPR146	ENSG00000164849	1.03542	7	1084212	1098897	1	0.00279413	128	9.247	488	3.27170000000001e-310	0	eQTLGen_cis_eQTLs:eQTLGen_trans_eQTLs:BIOSQTL/BIOS_eQTL_geneLevel:BRAINEAC/CRBL:GTEx/v8/Adipose_Subcutaneous:GTEx/v8/Adipose_Visceral_Omentum:GTEx/v8/Whole_Blood:GTEx/v8/Artery_Tibial:GTEx/v8/Brain_Amygdala:GTEx/v8/Brain_Cerebellar_Hemisphere:GTEx/v8/Brain_Cerebellum:GTEx/v8/Breast_Mammary_Tissue:GTEx/v8/Colon_Sigmoid:GTEx/v8/Heart_Left_Ventricle:GTEx/v8/Lung:GTEx/v8/Nerve_Tibial:GTEx/v8/Pancreas…	+	Yes	Promoter_anchored_loops_oneway:EP_correlation_cell_type_oneway:Adult_Cortex:Fetal_Cortex:Spleen:IMR90	1.363e-18	246	6.5186	3.5486e-11
GPR4	ENSG00000177464	250	19	46093022	46105466	-1	0.165986	34	20.9	15	1.18373e-05	0.0130017	GTEx/v8/Nerve_Tibial:GTEx/v7/Whole_Blood:GTEx/v7/Nerve_Tibial	-	Yes	EP_correlation_cell_type_oneway:EP_correlation_organ_oneway:Adult_Cortex:Fetal_Cortex	4.82e-11	104	6.4263	6.5356e-11
GPR61	ENSG00000156097	15	1	110082494	110091028	1	0.801489	6	16.07	19	5.19638e-10	1.74105e-06	GTEx/v8/Thyroid:GTEx/v7/Thyroid	-	Yes	Promoter_anchored_loops_oneway:Adult_Cortex:Fetal_Cortex:Left_Ventricle:GM12878:IMR90:Mesenchymal_Stem_Cell:Mesendoderm:Trophoblast-like_Cell:hESC	4.02e-10	61	5.036	2.377e-07
GPX1	ENSG00000233276	60	3	49394609	49396033	-1	0.00693165	26	19.22	1139	0	0	PsychENCODE_eQTLs:eQTLGen_cis_eQTLs:BIOSQTL/BIOS_eQTL_geneLevel:xQTLServer_eQTLs:CMC_SVA_cis:CMC_SVA_trans:CMC_NoSVA_cis:GTEx/v8/Adipose_Subcutaneous:GTEx/v8/Adipose_Visceral_Omentum:GTEx/v8/Adrenal_Gland:GTEx/v8/Artery_Aorta:GTEx/v8/Artery_Tibial:GTEx/v8/Brain_Anterior_cingulate_cortex_BA24:GTEx/v8/Brain_Caudate_basal_ganglia:GTEx/v8/Brain_Cerebellar_Hemisphere:GTEx/v8/Brain_Cerebellum:GTEx/v8/B…	-	Yes	Promoter_anchored_loops_oneway:EP_correlation_organ_oneway	1.124e-27	49	6.7096	9.7588e-12
GRIA1	ENSG00000155511	90	5	152869175	153193429	1	0.999436	232	19.57	54	8.9398e-07	0.00189344	GTEx/v8/Lung:GTEx/v7/Lung	-	Yes	Adult_Cortex:Fetal_Cortex:Aorta:Left_Ventricle:Liver:Right_Ventricle:IMR90:Mesenchymal_Stem_Cell:Mesendoderm:Neural_Progenitor_Cell:Trophoblast-like_Cell:hESC	2.081e-09	1634	6.292	1.5665e-10
GS1-259H13.10	ENSG00000272647	119	7	99156291	99205433	1	NA	90	18.59	1	0.000635985	0.0402124	PsychENCODE_eQTLs	-	Yes	Promoter_anchored_loops_oneway:EP_correlation_cell_type_oneway:Adult_Cortex:Fetal_Cortex:Liver:GM12878:IMR90:Mesenchymal_Stem_Cell:Mesendoderm:Trophoblast-like_Cell:hESC	1.006e-21	143	8.034	4.7156e-16
GSDMD	ENSG00000104518	132:210	8	144635377	144645232	1	4.80695e-07	11	13.63	97	1.1652e-87	0	PsychENCODE_eQTLs:eQTLGen_cis_eQTLs:eQTLGen_trans_eQTLs:BIOSQTL/BIOS_eQTL_geneLevel:xQTLServer_eQTLs:CMC_SVA_cis:CMC_NoSVA_cis:GTEx/v8/Adipose_Subcutaneous:GTEx/v8/Adipose_Visceral_Omentum:GTEx/v8/Adrenal_Gland:GTEx/v8/Cells_EBV-transformed_lymphocytes:GTEx/v8/Whole_Blood:GTEx/v8/Artery_Aorta:GTEx/v8/Artery_Tibial:GTEx/v8/Brain_Anterior_cingulate_cortex_BA24:GTEx/v8/Brain_Caudate_basal_ganglia:GT…	-	Yes	Promoter_anchored_loops_oneway	9.143e-22	167	5.0866	1.8225e-07
GSK3B	ENSG00000082701	63	3	119540170	119813264	-1	0.998731	126	16.46	214	2.0825e-132	0	PsychENCODE_eQTLs:eQTLGen_cis_eQTLs:BIOSQTL/BIOS_eQTL_geneLevel:xQTLServer_eQTLs:GTEx/v7/Adipose_Subcutaneous:GTEx/v7/Artery_Aorta:GTEx/v7/Artery_Tibial:GTEx/v7/Colon_Transverse:GTEx/v7/Esophagus_Gastroesophageal_Junction:GTEx/v7/Esophagus_Muscularis:GTEx/v7/Lung:GTEx/v7/Muscle_Skeletal:GTEx/v7/Nerve_Tibial:GTEx/v7/Cells_Transformed_fibroblasts:GTEx/v7/Skin_Sun_Exposed_Lower_leg:GTEx/v7/Stomach:G…	+	Yes	Adult_Cortex:Fetal_Cortex:Aorta:Left_Ventricle:Liver:GM12878:IMR90:Mesenchymal_Stem_Cell:Mesendoderm:Trophoblast-like_Cell:hESC	1.806e-08	767	5.6209	9.4974e-09
GTF3C2	ENSG00000115207	32	2	27548716	27579868	-1	0.999786	63	18.95	480	4.80417e-15	9.16339e-11	PsychENCODE_eQTLs:BIOSQTL/BIOS_eQTL_geneLevel:CMC_SVA_cis:CMC_NoSVA_cis:GTEx/v8/Thyroid:GTEx/v7/Thyroid:GTEx/v6/Thyroid	+	Yes	Promoter_anchored_loops_oneway:Adult_Cortex:Fetal_Cortex:Left_Ventricle:Liver:GM12878:IMR90:Mesenchymal_Stem_Cell:Mesendoderm:Trophoblast-like_Cell:hESC	2.7e-303	80	18.115	1.2083e-73
GTPBP1	ENSG00000100226	265:266	22	39101728	39134304	1	0.996189	92	28.2	460	1.91205e-27	3.34909e-22	DICE/T_CD8_naive:BIOSQTL/BIOS_eQTL_geneLevel:CMC_SVA_cis:GTEx/v8/Artery_Aorta:GTEx/v8/Artery_Tibial:GTEx/v8/Esophagus_Mucosa:GTEx/v8/Esophagus_Muscularis:GTEx/v8/Nerve_Tibial:GTEx/v8/Cells_Cultured_fibroblasts:GTEx/v8/Spleen:GTEx/v8/Testis:GTEx/v7/Artery_Aorta:GTEx/v7/Artery_Tibial:GTEx/v7/Breast_Mammary_Tissue:GTEx/v7/Esophagus_Muscularis:GTEx/v7/Nerve_Tibial:GTEx/v7/Skin_Not_Sun_Exposed_Suprapu…	+	Yes	Adult_Cortex:Fetal_Cortex:Aorta:Left_Ventricle:Liver:GM12878:IMR90:Mesenchymal_Stem_Cell:Mesendoderm:Trophoblast-like_Cell:hESC	1.578e-48	128	13.075	2.2896e-39
GYS2	ENSG00000111713	173	12	21689123	21757781	-1	1.21632e-14	227	16.78	201	1.97413e-15	0	DICE/B_cell_naive:DICE/T_CD4_naive:DICE/T_CD8_naive:DICE/T_CD4_TFH:DICE/T_CD4_TH1:DICE/T_CD4_TH17:DICE/T_CD4_TH1_17:DICE/T_CD4_TH2:DICE/T_CD4_memory_TREG:DICE/T_CD4_naive_TREG:BIOSQTL/BIOS_eQTL_geneLevel:GTEx/v8/Adipose_Visceral_Omentum:GTEx/v8/Artery_Aorta:GTEx/v8/Artery_Tibial:GTEx/v8/Brain_Cerebellar_Hemisphere:GTEx/v8/Brain_Cerebellum:GTEx/v8/Colon_Sigmoid:GTEx/v8/Heart_Left_Ventricle:GTEx/v8…	+	Yes	hESC	3.643e-13	417	7.6217	1.2516e-14
H3F3C	ENSG00000188375	175	12	31944123	31945175	-1	0.297369	55	15.8	228	4.0596e-22	0	DICE/T_CD4_naive:DICE/NK:DICE/T_CD4_memory_TREG:DICE/T_CD4_naive_TREG:eQTLGen_cis_eQTLs:GTEx/v8/Whole_Blood:GTEx/v8/Lung:GTEx/v8/Spleen:GTEx/v8/Testis:GTEx/v7/Whole_Blood:GTEx/v7/Testis	-	Yes	EP_correlation_cell_type_oneway:Mesenchymal_Stem_Cell	1.289e-13	129	7.0113	1.1803e-12
HAX1	ENSG00000143575	18	1	154244987	154248351	1	1.10582e-05	11	20.2	309	1.2077e-108	0	PsychENCODE_eQTLs:DICE/T_CD4_TH17:eQTLGen_cis_eQTLs:BIOSQTL/BIOS_eQTL_geneLevel:CMC_SVA_cis:CMC_NoSVA_cis:GTEx/v8/Adipose_Subcutaneous:GTEx/v8/Adipose_Visceral_Omentum:GTEx/v8/Adrenal_Gland:GTEx/v8/Cells_EBV-transformed_lymphocytes:GTEx/v8/Whole_Blood:GTEx/v8/Artery_Aorta:GTEx/v8/Artery_Tibial:GTEx/v8/Brain_Amygdala:GTEx/v8/Brain_Caudate_basal_ganglia:GTEx/v8/Brain_Cerebellar_Hemisphere:GTEx/v8/B…	-	Yes	EP_correlation_cell_type_oneway:Adult_Cortex:Fetal_Cortex:Left_Ventricle	2.18e-228	42	5.2998	5.7954e-08
HDLBP	ENSG00000115677	51	2	242166679	242256476	-1	0.999998	130	24.4	358	1.70482e-89	0	PsychENCODE_eQTLs:DICE/B_cell_naive:DICE/T_CD4_naive:DICE/T_CD8_naive:DICE/T_CD8_naive_activated:DICE/Monocyte_classical:DICE/T_CD4_TFH:DICE/T_CD4_TH1:DICE/T_CD4_TH17:DICE/T_CD4_TH1_17:DICE/T_CD4_TH2:DICE/T_CD4_memory_TREG:DICE/T_CD4_naive_TREG:eQTLGen_cis_eQTLs:BIOSQTL/BIOS_eQTL_geneLevel:CMC_SVA_cis:GTEx/v8/Adipose_Subcutaneous:GTEx/v8/Adipose_Visceral_Omentum:GTEx/v8/Adrenal_Gland:GTEx/v8/Whol…	-	Yes	IMR90:Mesenchymal_Stem_Cell	8.232e-15	460	6.4123	7.1659e-11
HEATR4	ENSG00000187105	195	14	73945189	74025651	-1	6.23228e-17	90	22.6	647	4.23792e-87	0	PsychENCODE_eQTLs:eQTLGen_cis_eQTLs:BIOSQTL/BIOS_eQTL_geneLevel:CMC_SVA_cis:CMC_NoSVA_cis:GTEx/v8/Adipose_Subcutaneous:GTEx/v8/Adrenal_Gland:GTEx/v8/Artery_Aorta:GTEx/v8/Artery_Tibial:GTEx/v8/Breast_Mammary_Tissue:GTEx/v8/Colon_Sigmoid:GTEx/v8/Colon_Transverse:GTEx/v8/Esophagus_Gastroesophageal_Junction:GTEx/v8/Esophagus_Mucosa:GTEx/v8/Esophagus_Muscularis:GTEx/v8/Heart_Left_Ventricle:GTEx/v8/Liv…	-	Yes	Promoter_anchored_loops_oneway:Mesenchymal_Stem_Cell	4.014e-16	319	6.704	1.0136e-11
HEATR5B	ENSG00000008869	33	2	37195526	37311485	-1	8.10479e-10	152	14.17	79	5.4469e-49	0	DICE/B_cell_naive:eQTLGen_cis_eQTLs:BIOSQTL/BIOS_eQTL_geneLevel:GTEx/v8/Esophagus_Mucosa	+	Yes	Adult_Cortex:Aorta:Left_Ventricle:Liver:GM12878:IMR90:Mesenchymal_Stem_Cell:Mesendoderm:Trophoblast-like_Cell:hESC	1.53e-12	539	5.885	1.9903e-09
HELZ2	ENSG00000130589	260	20	62189439	62205592	-1	1.25629e-09	41	16.93	194	4.6254e-24	0	eQTLGen_cis_eQTLs:BIOSQTL/BIOS_eQTL_geneLevel:CMC_SVA_cis:GTEx/v8/Colon_Transverse	+	Yes	IMR90:Mesenchymal_Stem_Cell	2.283e-22	179	7.0534	8.7277e-13
HEMK1	ENSG00000114735	60	3	50606583	50622366	1	8.23153e-05	27	25.6	1556	1.1098e-43	0	PsychENCODE_eQTLs:eQTLGen_cis_eQTLs:BIOSQTL/BIOS_eQTL_geneLevel:xQTLServer_eQTLs:CMC_SVA_cis:GTEx/v8/Adipose_Subcutaneous:GTEx/v8/Adipose_Visceral_Omentum:GTEx/v8/Adrenal_Gland:GTEx/v8/Whole_Blood:GTEx/v8/Artery_Aorta:GTEx/v8/Artery_Coronary:GTEx/v8/Artery_Tibial:GTEx/v8/Brain_Amygdala:GTEx/v8/Brain_Anterior_cingulate_cortex_BA24:GTEx/v8/Brain_Caudate_basal_ganglia:GTEx/v8/Brain_Cerebellum:GTEx/v…	-	Yes	Promoter_anchored_loops_oneway:Spleen:GM12878:IMR90:Mesenchymal_Stem_Cell:Mesendoderm:Trophoblast-like_Cell:hESC	1.124e-27	67	5.1929	1.035e-07
HEYL	ENSG00000163909	7	1	40089825	40105617	-1	6.80881e-07	27	16.76	21	2.82337e-21	1.21017e-16	GTEx/v8/Muscle_Skeletal:GTEx/v8/Testis:GTEx/v7/Muscle_Skeletal:GTEx/v7/Testis:GTEx/v6/Muscle_Skeletal	+	Yes	Adult_Cortex:Liver:Lung:Spleen:GM12878:IMR90:Mesenchymal_Stem_Cell:Mesendoderm:Trophoblast-like_Cell:hESC	3.057e-40	119	9.2853	8.063e-21
HGFAC	ENSG00000109758	71	4	3443614	3451211	1	5.20821e-07	26	15.12	60	6.42408e-20	0	PsychENCODE_eQTLs:DICE/T_CD4_naive_TREG:BIOSQTL/BIOS_eQTL_geneLevel:xQTLServer_eQTLs:GTEx/v8/Artery_Tibial:GTEx/v8/Brain_Cerebellar_Hemisphere:GTEx/v8/Brain_Cerebellum:GTEx/v8/Brain_Cortex:GTEx/v8/Brain_Frontal_Cortex_BA9:GTEx/v8/Brain_Nucleus_accumbens_basal_ganglia:GTEx/v8/Colon_Sigmoid:GTEx/v8/Colon_Transverse:GTEx/v8/Esophagus_Mucosa:GTEx/v8/Esophagus_Muscularis:GTEx/v8/Lung:GTEx/v8/Muscle_Sk…	+	Yes	Promoter_anchored_loops_oneway:IMR90:Mesenchymal_Stem_Cell:Mesendoderm	8.236e-12	104	6.9248	2.1832e-12
HINT3	ENSG00000111911	103	6	126277927	126301387	1	0.0967127	58	12.33	62	1.51942e-11	5.5084e-09	CMC_SVA_cis:GTEx/v8/Muscle_Skeletal:GTEx/v7/Muscle_Skeletal:GTEx/v6/Muscle_Skeletal:GTEx/v6/Skin_Sun_Exposed_Lower_leg	-	Yes	Adult_Cortex:Left_Ventricle:GM12878:IMR90:Mesenchymal_Stem_Cell:Mesendoderm:Neural_Progenitor_Cell:Trophoblast-like_Cell:hESC	5.596e-36	93	6.3389	1.1568e-10
HIRIP3	ENSG00000149929	210:211	16	30003645	30007757	-1	0.0190028	21	18.16	6	3.12212e-05	0.009671	GTEx/v8/Breast_Mammary_Tissue:GTEx/v8/Prostate	+	Yes	Adult_Cortex:Fetal_Cortex:GM12878:IMR90:Mesenchymal_Stem_Cell	3.575e-16	51	4.7193	1.1836e-06
HKR1	ENSG00000181666	248	19	37803739	37860267	1	2.71837e-10	83	15.77	887	2.9327e-240	0	PsychENCODE_eQTLs:DICE/B_cell_naive:DICE/T_CD4_naive:DICE/Monocyte_classical:DICE/Monocyte_non_classical:DICE/NK:DICE/T_CD4_TH17:DICE/T_CD4_TH2:eQTLGen_cis_eQTLs:BIOSQTL/BIOS_eQTL_geneLevel:GTEx/v8/Adipose_Subcutaneous:GTEx/v8/Adipose_Visceral_Omentum:GTEx/v8/Adrenal_Gland:GTEx/v8/Whole_Blood:GTEx/v8/Artery_Tibial:GTEx/v8/Colon_Sigmoid:GTEx/v8/Colon_Transverse:GTEx/v8/Esophagus_Mucosa:GTEx/v8/Eso…	-	Yes	Adult_Cortex:Fetal_Cortex:Aorta:Left_Ventricle:Liver:GM12878:IMR90:Mesenchymal_Stem_Cell:Mesendoderm:Trophoblast-like_Cell:hESC	2.021e-18	221	5.614	9.8852e-09
HLX	ENSG00000136630	1 day, 1:26:00	1	221051699	221058401	1	0.56122	42	22.9	120	8.158e-28	0	PsychENCODE_eQTLs:eQTLGen_cis_eQTLs:GTEx/v8/Brain_Cerebellar_Hemisphere:GTEx/v8/Brain_Cerebellum:GTEx/v7/Brain_Cerebellar_Hemisphere:GTEx/v7/Brain_Cerebellum:GTEx/v6/Brain_Cerebellar_Hemisphere:GTEx/v6/Brain_Cerebellum	+	Yes	Promoter_anchored_loops_oneway:EP_correlation_cell_type_oneway:Left_Ventricle:Pancreas:Spleen:IMR90:Mesenchymal_Stem_Cell:Mesendoderm:Trophoblast-like_Cell:hESC	4.672e-18	102	7.636	1.1201e-14
HN1	ENSG00000189159	233	17	73131343	73164376	-1	0.0193135	54	21.9	168	2.2041e-37	0	eQTLGen_cis_eQTLs:BIOSQTL/BIOS_eQTL_geneLevel:CMC_SVA_cis:GTEx/v8/Skin_Not_Sun_Exposed_Suprapubic:GTEx/v8/Skin_Sun_Exposed_Lower_leg:GTEx/v7/Colon_Transverse:GTEx/v7/Heart_Atrial_Appendage:GTEx/v6/Colon_Transverse	+	Yes	Promoter_anchored_loops_oneway:IMR90	4.743e-13	134	6.7964	5.3623e-12
HNF1A	ENSG00000135100	185	12	121416346	121440315	1	0.969659	130	22.9	409	1.87343e-71	0	PsychENCODE_eQTLs:eQTLGen_cis_eQTLs:BIOSQTL/BIOS_eQTL_geneLevel:CMC_SVA_cis:CMC_NoSVA_cis:GTEx/v7/Brain_Cortex:GTEx/v7/Prostate:GTEx/v7/Skin_Sun_Exposed_Lower_leg:GTEx/v7/Thyroid	-	Yes	Promoter_anchored_loops_oneway:GM12878:IMR90:Mesenchymal_Stem_Cell	4.94065645841247e-324	141	25.019	1.8887e-138
HNRNPC	ENSG00000092199	191	14	21677295	21737653	-1	0.985848	60	19.73	2	5.25021e-05	0.0304126	BIOSQTL/BIOS_eQTL_geneLevel	+	Yes	GM12878:IMR90:Mesenchymal_Stem_Cell:Mesendoderm:Trophoblast-like_Cell:hESC	1.515e-10	273	5.2341	8.2882e-08
HP1BP3	ENSG00000127483	4	1	21069154	21113816	-1	0.991643	65	13.55	513	9.82342e-68	0	PsychENCODE_eQTLs:eQTLGen_cis_eQTLs:BIOSQTL/BIOS_eQTL_geneLevel:GTEx/v8/Whole_Blood:GTEx/v8/Esophagus_Muscularis:GTEx/v8/Heart_Left_Ventricle:GTEx/v8/Prostate:GTEx/v7/Whole_Blood:GTEx/v7/Esophagus_Muscularis:GTEx/v7/Heart_Atrial_Appendage:GTEx/v7/Stomach:GTEx/v6/Whole_Blood:GTEx/v6/Brain_Cerebellum	+	Yes	Promoter_anchored_loops_oneway:EP_correlation_cell_type_oneway:Adult_Cortex:Fetal_Cortex:Left_Ventricle:Liver:GM12878:IMR90:Mesenchymal_Stem_Cell:Mesendoderm:Trophoblast-like_Cell:hESC	2.832e-08	201	4.8676	5.6471e-07
HPN	ENSG00000105707	246	19	35531410	35557475	1	0.997916	52	17.51	11	7.97433e-09	1.77127e-05	eQTLGen_cis_eQTLs:BIOSQTL/BIOS_eQTL_geneLevel:GTEx/v8/Cells_Cultured_fibroblasts:GTEx/v7/Muscle_Skeletal	-	Yes	IMR90:Mesendoderm:hESC	6.931e-14	176	7.1959	3.1023e-13
HSD17B1	ENSG00000108786	226	17	40701232	40707231	1	0.0560175	37	24.1	380	1.2031e-74	0	PsychENCODE_eQTLs:DICE/Monocyte_non_classical:DICE/NK:DICE/T_CD4_TH17:DICE/T_CD4_naive_TREG:eQTLGen_cis_eQTLs:BIOSQTL/BIOS_eQTL_geneLevel:CMC_SVA_cis:CMC_NoSVA_cis:GTEx/v8/Adipose_Subcutaneous:GTEx/v8/Adrenal_Gland:GTEx/v8/Cells_EBV-transformed_lymphocytes:GTEx/v8/Whole_Blood:GTEx/v8/Artery_Aorta:GTEx/v8/Artery_Tibial:GTEx/v8/Brain_Caudate_basal_ganglia:GTEx/v8/Brain_Cerebellar_Hemisphere:GTEx/v8…	-	Yes	IMR90:Mesenchymal_Stem_Cell	1.105e-15	89	5.2516	7.5398e-08
HSD17B12	ENSG00000149084	160	11	43577986	43878167	1	0.00555448	329	18.66	303	0	0	PsychENCODE_eQTLs:DICE/B_cell_naive:DICE/T_CD4_naive:DICE/T_CD4_naive_activated:DICE/T_CD8_naive:DICE/T_CD8_naive_activated:DICE/Monocyte_classical:DICE/Monocyte_non_classical:DICE/NK:DICE/T_CD4_TFH:DICE/T_CD4_TH1:DICE/T_CD4_TH17:DICE/T_CD4_TH1_17:DICE/T_CD4_TH2:DICE/T_CD4_memory_TREG:DICE/T_CD4_naive_TREG:eQTLGen_cis_eQTLs:BIOSQTL/BIOS_eQTL_geneLevel:xQTLServer_eQTLs:CMC_SVA_cis:CMC_NoSVA_cis:GT…	-	Yes	GM12878:IMR90:Mesenchymal_Stem_Cell:Mesendoderm:Trophoblast-like_Cell:hESC	5.36e-16	1191	7.144	4.5319e-13
IFRD2	ENSG00000214706	60	3	50325163	50330349	-1	5.5261e-06	3	14.96	256	6.14339e-112	0	eQTLGen_cis_eQTLs:BIOSQTL/BIOS_eQTL_geneLevel:GTEx/v8/Brain_Cerebellum:GTEx/v8/Heart_Left_Ventricle:GTEx/v8/Muscle_Skeletal:GTEx/v8/Cells_Cultured_fibroblasts:GTEx/v8/Stomach:GTEx/v7/Heart_Left_Ventricle:GTEx/v7/Muscle_Skeletal:GTEx/v7/Cells_Transformed_fibroblasts:GTEx/v7/Stomach:GTEx/v6/Stomach	+	Yes	EP_links_oneway:Promoter_anchored_loops_oneway	4.096e-26	46	4.8133	7.4212e-07
IFT172	ENSG00000138002	32	2	27667238	27712656	-1	2.29012e-18	105	21.3	667	1.62811e-25	0	PsychENCODE_eQTLs:DICE/T_CD4_TH1_17:DICE/T_CD4_memory_TREG:eQTLGen_cis_eQTLs:BIOSQTL/BIOS_eQTL_geneLevel:CMC_SVA_cis:GTEx/v8/Brain_Cerebellum:GTEx/v8/Brain_Cortex:GTEx/v8/Breast_Mammary_Tissue:GTEx/v8/Muscle_Skeletal:GTEx/v8/Nerve_Tibial:GTEx/v8/Cells_Cultured_fibroblasts:GTEx/v8/Spleen:GTEx/v8/Thyroid:GTEx/v7/Brain_Cerebellum:GTEx/v7/Prostate:GTEx/v7/Cells_Transformed_fibroblasts:GTEx/v7/Skin_Su…	-	Yes	Adult_Cortex:Fetal_Cortex:Left_Ventricle:Liver:GM12878:IMR90:Mesenchymal_Stem_Cell:Mesendoderm:Trophoblast-like_Cell:hESC	2.7e-303	155	16.667	1.1393e-62
IGF2BP1	ENSG00000159217	227	17	47074774	47133012	1	0.998574	72	19.98	324	1.43854e-17	2.21494e-13	BRAINEAC/CRBL:GTEx/v8/Testis:GTEx/v7/Testis:GTEx/v6/Testis	+	Yes	Fetal_Cortex	2.447e-13	199	6.8564	3.5306e-12
IGSF23	ENSG00000216588	250	19	45116940	45140081	1	NA	89	11.55	87	4.672e-12	0	eQTLGen_cis_eQTLs:BIOSQTL/BIOS_eQTL_geneLevel:GTEx/v8/Liver:GTEx/v8/Small_Intestine_Terminal_Ileum:GTEx/v7/Liver:GTEx/v7/Pancreas:GTEx/v7/Small_Intestine_Terminal_Ileum	+	Yes	EP_correlation_cell_type_oneway:Left_Ventricle:Liver:IMR90:Mesenchymal_Stem_Cell:Mesendoderm:Trophoblast-like_Cell:hESC	9.15e-302	162	8.8013	6.7617e-19
IKZF2	ENSG00000030419	47	2	213864429	214017151	-1	0.922957	202	21.4	130	4.17454e-20	6.19926e-15	BIOSQTL/BIOS_eQTL_geneLevel:GTEx/v7/Thyroid:GTEx/v6/Thyroid	+	Yes	EP_correlation_cell_type_oneway:Aorta:Left_Ventricle:Liver:GM12878:IMR90:Mesenchymal_Stem_Cell:Mesendoderm:Neural_Progenitor_Cell:Trophoblast-like_Cell:hESC	6.157e-25	659	8.9488	1.7962e-19
IKZF3	ENSG00000161405	225	17	37921198	38020441	-1	0.994922	202	21.6	247	2.6092e-200	0	PsychENCODE_eQTLs:eQTLGen_cis_eQTLs	-	Yes	EP_correlation_cell_type_oneway:EP_correlation_organ_oneway:Liver:GM12878:IMR90:Mesenchymal_Stem_Cell:Mesendoderm:Trophoblast-like_Cell:hESC	3.254e-08	333	4.8984	4.8314e-07
IL18R1	ENSG00000115604	13:38:00	2	102927989	103015218	1	5.02098e-07	251	14.87	1107	3.27170000000001e-310	0	PsychENCODE_eQTLs:DICE/B_cell_naive:DICE/T_CD4_naive:DICE/T_CD4_naive_activated:DICE/Monocyte_classical:DICE/NK:DICE/T_CD4_TFH:DICE/T_CD4_TH1:DICE/T_CD4_TH17:DICE/T_CD4_TH1_17:DICE/T_CD4_TH2:DICE/T_CD4_memory_TREG:DICE/T_CD4_naive_TREG:eQTLGen_cis_eQTLs:eQTLGen_trans_eQTLs:BIOSQTL/BIOS_eQTL_geneLevel:CMC_SVA_cis:CMC_NoSVA_cis:BRAINEAC/HIPP:BRAINEAC/MEDU:BRAINEAC/PUTM:BRAINEAC/TCTX:BRAINEAC/THAL:G…	+	Yes	EP_correlation_cell_type_oneway:Aorta:Left_Ventricle:Liver:IMR90:Mesenchymal_Stem_Cell:Mesendoderm:Trophoblast-like_Cell:hESC	1.683e-21	568	8.1467	1.8703e-16
IL18RAP	ENSG00000115607	13:38:00	2	103035149	103069025	1	0.366507	127	12.59	1282	3.27170000000001e-310	0	DICE/T_CD4_naive_activated:DICE/T_CD8_naive:DICE/T_CD4_TFH:DICE/T_CD4_TH17:DICE/T_CD4_TH1_17:DICE/T_CD4_memory_TREG:DICE/T_CD4_naive_TREG:eQTLGen_cis_eQTLs:eQTLGen_trans_eQTLs:BIOSQTL/BIOS_eQTL_geneLevel:GTEx/v8/Adipose_Subcutaneous:GTEx/v8/Whole_Blood:GTEx/v8/Breast_Mammary_Tissue:GTEx/v8/Colon_Transverse:GTEx/v8/Esophagus_Mucosa:GTEx/v8/Esophagus_Muscularis:GTEx/v8/Lung:GTEx/v8/Cells_Cultured_f…	-	Yes	EP_correlation_cell_type_oneway:EP_correlation_organ_oneway:Spleen:IMR90:Mesenchymal_Stem_Cell:Mesendoderm:hESC	1.683e-21	301	7.6088	1.3834e-14
IL1B	ENSG00000125538	39:170:193	2	113587328	113594480	-1	0.925868	34	13.3	137	7.4645e-20	3.42654e-20	eQTLGen_cis_eQTLs:eQTLGen_trans_eQTLs:GTEx/v8/Esophagus_Gastroesophageal_Junction:GTEx/v8/Skin_Not_Sun_Exposed_Suprapubic:GTEx/v8/Skin_Sun_Exposed_Lower_leg:GTEx/v8/Testis:GTEx/v7/Skin_Not_Sun_Exposed_Suprapubic:GTEx/v7/Skin_Sun_Exposed_Lower_leg:GTEx/v7/Testis:GTEx/v6/Testis	-	Yes	EP_correlation_cell_type_oneway:Adult_Cortex:GM12878:IMR90:Mesenchymal_Stem_Cell:Mesendoderm:Trophoblast-like_Cell:hESC	9.53e-108	77	7.5003	3.1829e-14
IL1F10	ENSG00000136697	39	2	113825547	113833427	1	0.00396024	173	22.8	164	4.87719e-12	3.30305e-08	BRAINEAC/SNIG:GTEx/v8/Esophagus_Mucosa:GTEx/v8/Skin_Not_Sun_Exposed_Suprapubic:GTEx/v8/Skin_Sun_Exposed_Lower_leg:GTEx/v7/Esophagus_Mucosa:GTEx/v7/Skin_Sun_Exposed_Lower_leg:GTEx/v6/Skin_Sun_Exposed_Lower_leg	-	Yes	Left_Ventricle:Liver:GM12878:IMR90:Mesenchymal_Stem_Cell:Mesendoderm:Trophoblast-like_Cell:hESC	9.53e-108	267	15.435	4.7366e-54
IL1R1	ENSG00000115594	38:222	2	102681004	102796334	1	0.362921	203	13.39	609	2.6787e-54	0	PsychENCODE_eQTLs:DICE/T_CD8_naive_activated:DICE/Monocyte_classical:DICE/T_CD4_TFH:eQTLGen_cis_eQTLs:eQTLGen_trans_eQTLs:BIOSQTL/BIOS_eQTL_geneLevel:CMC_SVA_cis:GTEx/v8/Artery_Aorta:GTEx/v8/Brain_Caudate_basal_ganglia:GTEx/v8/Esophagus_Gastroesophageal_Junction:GTEx/v8/Esophagus_Mucosa:GTEx/v8/Nerve_Tibial:GTEx/v8/Pancreas:GTEx/v8/Prostate:GTEx/v8/Skin_Not_Sun_Exposed_Suprapubic:GTEx/v8/Skin_Sun…	+	Yes	Aorta:Left_Ventricle:Liver:Pancreas:Psoas:Spleen:GM12878:IMR90:Mesenchymal_Stem_Cell:Mesendoderm:Trophoblast-like_Cell:hESC	1.683e-21	621	9.9961	7.9269e-24
IL1R2	ENSG00000115590	38:222	2	102608306	102645006	1	1.95243e-07	58	10.13	427	1.7501e-279	0	eQTLGen_cis_eQTLs:eQTLGen_trans_eQTLs:BIOSQTL/BIOS_eQTL_geneLevel:GTEx/v8/Artery_Tibial:GTEx/v8/Liver:GTEx/v8/Pancreas:GTEx/v8/Skin_Not_Sun_Exposed_Suprapubic:GTEx/v8/Skin_Sun_Exposed_Lower_leg:GTEx/v8/Stomach:GTEx/v7/Artery_Tibial:GTEx/v7/Liver:GTEx/v7/Pancreas:GTEx/v7/Minor_Salivary_Gland:GTEx/v7/Skin_Not_Sun_Exposed_Suprapubic:GTEx/v7/Skin_Sun_Exposed_Lower_leg:GTEx/v6/Skin_Not_Sun_Exposed_Sup…	+	Yes	EP_correlation_cell_type_oneway:EP_correlation_organ_oneway:Aorta:Bladder:Left_Ventricle:Liver:Lung:Psoas:Right_Ventricle:Spleen:GM12878:IMR90:Mesenchymal_Stem_Cell:Mesendoderm:Trophoblast-like_Cell:hESC	1.683e-21	261	5.002	2.8373e-07
IL1RL1	ENSG00000115602	38	2	102927962	102968497	1	1.2806e-07	178	11.18	824	0	0	PsychENCODE_eQTLs:DICE/T_CD4_naive_activated:DICE/T_CD8_naive_activated:eQTLGen_cis_eQTLs:BIOSQTL/BIOS_eQTL_geneLevel:xQTLServer_eQTLs:CMC_SVA_cis:CMC_NoSVA_cis:BRAINEAC/MEDU:BRAINEAC/PUTM:BRAINEAC/TCTX:GTEx/v8/Brain_Amygdala:GTEx/v8/Brain_Anterior_cingulate_cortex_BA24:GTEx/v8/Brain_Caudate_basal_ganglia:GTEx/v8/Brain_Cerebellar_Hemisphere:GTEx/v8/Brain_Cerebellum:GTEx/v8/Brain_Cortex:GTEx/v8/Br…	+	Yes	EP_correlation_cell_type_oneway:Aorta:Left_Ventricle:Liver:IMR90:Mesenchymal_Stem_Cell:Mesendoderm:Trophoblast-like_Cell:hESC	1.683e-21	354	7.6226	1.243e-14
IL1RL2	ENSG00000115598	38	2	102803433	102856462	1	1.96904e-07	187	12.74	450	1.96438e-24	1.73378e-19	PsychENCODE_eQTLs:CMC_SVA_cis:CMC_NoSVA_cis:GTEx/v8/Brain_Caudate_basal_ganglia:GTEx/v8/Brain_Frontal_Cortex_BA9:GTEx/v8/Brain_Nucleus_accumbens_basal_ganglia:GTEx/v8/Esophagus_Mucosa:GTEx/v8/Pancreas:GTEx/v8/Prostate:GTEx/v8/Cells_Cultured_fibroblasts:GTEx/v8/Skin_Not_Sun_Exposed_Suprapubic:GTEx/v8/Skin_Sun_Exposed_Lower_leg:GTEx/v8/Thyroid:GTEx/v7/Brain_Caudate_basal_ganglia:GTEx/v7/Brain_Nucle…	-	Yes	Adult_Cortex:Fetal_Cortex:Aorta:Left_Ventricle:Liver:Right_Ventricle:Spleen:GM12878:IMR90:Mesenchymal_Stem_Cell:Mesendoderm:Trophoblast-like_Cell:hESC	1.683e-21	407	7.7642	4.1093e-15
IL1RN	ENSG00000136689	13:18:39	2	113864791	113891593	1	0.340219	183	14.2	717	3.2082e-47	0	PsychENCODE_eQTLs:DICE/T_CD4_memory_TREG:eQTLGen_cis_eQTLs:eQTLGen_trans_eQTLs:BIOSQTL/BIOS_eQTL_geneLevel:GTEx/v8/Adipose_Subcutaneous:GTEx/v8/Adipose_Visceral_Omentum:GTEx/v8/Whole_Blood:GTEx/v8/Breast_Mammary_Tissue:GTEx/v8/Colon_Transverse:GTEx/v8/Cells_Cultured_fibroblasts:GTEx/v8/Skin_Not_Sun_Exposed_Suprapubic:GTEx/v8/Skin_Sun_Exposed_Lower_leg:GTEx/v8/Small_Intestine_Terminal_Ileum:GTEx/v…	-	Yes	Promoter_anchored_loops_oneway:Liver:GM12878:IMR90:Mesenchymal_Stem_Cell:Mesendoderm:Trophoblast-like_Cell:hESC	9.53e-108	251	15.035	2.1557e-51
IL20RB	ENSG00000174564	66	3	136665072	136729927	1	0.000354183	98	14.01	628	1.09233e-34	0	eQTLGen_cis_eQTLs:BIOSQTL/BIOS_eQTL_geneLevel:GTEx/v8/Adipose_Subcutaneous:GTEx/v8/Whole_Blood:GTEx/v8/Artery_Tibial:GTEx/v8/Esophagus_Gastroesophageal_Junction:GTEx/v8/Esophagus_Mucosa:GTEx/v8/Esophagus_Muscularis:GTEx/v8/Heart_Left_Ventricle:GTEx/v8/Liver:GTEx/v8/Nerve_Tibial:GTEx/v8/Ovary:GTEx/v8/Cells_Cultured_fibroblasts:GTEx/v8/Skin_Not_Sun_Exposed_Suprapubic:GTEx/v8/Skin_Sun_Exposed_Lower_…	-	Yes	Left_Ventricle:Liver:GM12878:IMR90:Mesenchymal_Stem_Cell:Mesendoderm:Trophoblast-like_Cell:hESC	2.193e-24	240	4.8095	7.5652e-07
IL27	ENSG00000197272	210	16	28510683	28523372	-1	0.927793	42	22.5	453	1.76436e-38	0	PsychENCODE_eQTLs:eQTLGen_cis_eQTLs:BIOSQTL/BIOS_eQTL_geneLevel:GTEx/v8/Whole_Blood:GTEx/v8/Liver:GTEx/v8/Testis:GTEx/v7/Whole_Blood:GTEx/v7/Liver:GTEx/v7/Testis:GTEx/v6/Liver:GTEx/v6/Testis	+	Yes	GM12878:IMR90:Mesenchymal_Stem_Cell	3.575e-16	87	6.9314	2.0833e-12
IL36A	ENSG00000136694	39	2	113763038	113765621	1	0.00012331	30	9.204	280	2.19305e-19	1.64995e-17	DICE/NK:BRAINEAC/SNIG:GTEx/v8/Esophagus_Mucosa:GTEx/v7/Esophagus_Mucosa:GTEx/v6/Esophagus_Mucosa	-	Yes	EP_correlation_organ_oneway:IMR90:Mesenchymal_Stem_Cell:Mesendoderm:Trophoblast-like_Cell:hESC	1.79e-104	73	7.6369	1.1122e-14
IL36B	ENSG00000136696	39	2	113779668	113810444	-1	0.0035173	122	9.063	405	3.03905e-51	1.03733e-66	GTEx/v8/Esophagus_Mucosa:GTEx/v8/Skin_Not_Sun_Exposed_Suprapubic:GTEx/v8/Skin_Sun_Exposed_Lower_leg:GTEx/v7/Esophagus_Mucosa:GTEx/v7/Skin_Not_Sun_Exposed_Suprapubic:GTEx/v7/Skin_Sun_Exposed_Lower_leg:GTEx/v6/Esophagus_Mucosa:GTEx/v6/Skin_Not_Sun_Exposed_Suprapubic:GTEx/v6/Skin_Sun_Exposed_Lower_leg	-	Yes	Left_Ventricle:Liver:GM12878:IMR90:Mesenchymal_Stem_Cell:Mesendoderm:Trophoblast-like_Cell:hESC	9.53e-108	240	9.9505	1.2546e-23
IL36G	ENSG00000136688	39	2	113730780	113743242	1	2.50413e-05	57	11.67	3	1.65084e-05	0.0269429	PsychENCODE_eQTLs:GTEx/v7/Lung	-	Yes	IMR90:Mesenchymal_Stem_Cell:Mesendoderm:Trophoblast-like_Cell	1.79e-104	90	8.0291	4.9087e-16
IL36RN	ENSG00000136695	39	2	113816215	113822959	1	0.00097234	130	22.8	297	5.26073e-23	1.70394e-20	GTEx/v8/Esophagus_Mucosa:GTEx/v8/Skin_Sun_Exposed_Lower_leg:GTEx/v7/Esophagus_Mucosa:GTEx/v7/Skin_Sun_Exposed_Lower_leg:GTEx/v6/Esophagus_Mucosa	-	Yes	Left_Ventricle:Liver:GM12878:IMR90:Mesenchymal_Stem_Cell:Mesendoderm:Trophoblast-like_Cell:hESC	9.53e-108	186	11.952	3.1502e-33
IL37	ENSG00000125571	39	2	113670548	113676459	1	0.00783606	119	15.78	173	9.24911e-13	3.59155e-09	PsychENCODE_eQTLs:GTEx/v8/Skin_Not_Sun_Exposed_Suprapubic:GTEx/v8/Skin_Sun_Exposed_Lower_leg:GTEx/v7/Skin_Not_Sun_Exposed_Suprapubic:GTEx/v7/Skin_Sun_Exposed_Lower_leg:GTEx/v7/Testis:GTEx/v6/Skin_Not_Sun_Exposed_Suprapubic:GTEx/v6/Skin_Sun_Exposed_Lower_leg	+	Yes	Adult_Cortex:Left_Ventricle:Liver:Spleen:GM12878:IMR90:Mesenchymal_Stem_Cell:Mesendoderm:Trophoblast-like_Cell:hESC	1.79e-104	147	4.7861	8.5007e-07
IL4R	ENSG00000077238	209	16	27324989	27376099	1	0.0317438	95	14.17	113	3.0584e-189	0	PsychENCODE_eQTLs:DICE/Monocyte_non_classical:eQTLGen_cis_eQTLs:BIOSQTL/BIOS_eQTL_geneLevel:CMC_SVA_cis:CMC_NoSVA_cis:GTEx/v8/Adrenal_Gland:GTEx/v8/Whole_Blood:GTEx/v8/Brain_Cerebellar_Hemisphere:GTEx/v8/Brain_Cerebellum:GTEx/v8/Esophagus_Mucosa:GTEx/v8/Liver:GTEx/v8/Lung:GTEx/v8/Pancreas:GTEx/v8/Cells_Cultured_fibroblasts:GTEx/v7/Adrenal_Gland:GTEx/v7/Whole_Blood:GTEx/v7/Brain_Cerebellum:GTEx/v7…	-	Yes	EP_correlation_cell_type_oneway:Adult_Cortex:IMR90	2.589e-21	319	8.0144	5.5344e-16
IL6	ENSG00000136244	113	7	22765503	22771621	1	0.289669	82	16.52	205	5.64252e-28	0	PsychENCODE_eQTLs:DICE/Monocyte_non_classical:eQTLGen_cis_eQTLs:BIOSQTL/BIOS_eQTL_geneLevel:BRAINEAC/THAL:GTEx/v8/Cells_Cultured_fibroblasts	+	Yes	Promoter_anchored_loops_oneway:Adult_Cortex:Left_Ventricle:Liver:Spleen:GM12878:IMR90:Mesenchymal_Stem_Cell:Mesendoderm:Trophoblast-like_Cell:hESC	3.544e-35	147	9.1086	4.1722e-20
IL6R	ENSG00000160712	18	1	154377669	154441926	1	0.047869	195	20.7	363	4.0915e-34	0	DICE/T_CD4_naive_TREG:eQTLGen_cis_eQTLs:BIOSQTL/BIOS_eQTL_geneLevel:GTEx/v8/Adipose_Subcutaneous:GTEx/v8/Cells_EBV-transformed_lymphocytes:GTEx/v8/Whole_Blood:GTEx/v8/Artery_Aorta:GTEx/v8/Artery_Tibial:GTEx/v8/Colon_Sigmoid:GTEx/v8/Colon_Transverse:GTEx/v8/Esophagus_Gastroesophageal_Junction:GTEx/v8/Heart_Atrial_Appendage:GTEx/v8/Skin_Sun_Exposed_Lower_leg:GTEx/v8/Small_Intestine_Terminal_Ileum:G…	+	Yes	Promoter_anchored_loops_oneway:EP_correlation_cell_type_oneway	4.94065645841247e-324	238	25.941	1.1552e-148
IMPDH2	ENSG00000178035	60	3	49061758	49066841	-1	0.00135317	13	15.78	92	4.1822e-14	0	DICE/T_CD4_TFH:eQTLGen_cis_eQTLs:BIOSQTL/BIOS_eQTL_geneLevel	+	Yes	IMR90:Mesenchymal_Stem_Cell	3.54e-14	37	7.05	8.9471e-13
INADL	ENSG00000132849	9	1	62208149	62629592	1	6.18135e-26	36	26.8	96	3.0324e-29	0	PsychENCODE_eQTLs:eQTLGen_cis_eQTLs:BIOSQTL/BIOS_eQTL_geneLevel:GTEx/v8/Colon_Transverse:GTEx/v7/Artery_Tibial:GTEx/v7/Esophagus_Mucosa:GTEx/v7/Heart_Atrial_Appendage:GTEx/v7/Muscle_Skeletal:GTEx/v7/Nerve_Tibial:GTEx/v7/Cells_Transformed_fibroblasts:GTEx/v7/Thyroid:GTEx/v6/Heart_Atrial_Appendage	-	Yes	Fetal_Cortex	2.007e-10	1999	4.8433	6.3863e-07
INO80E	ENSG00000169592	210:211	16	30006615	30017114	1	0.0174147	25	18.17	226	3.27170000000001e-310	0	DICE/T_CD8_naive:DICE/Monocyte_classical:DICE/Monocyte_non_classical:DICE/T_CD4_TFH:DICE/T_CD4_TH1:DICE/T_CD4_TH17:DICE/T_CD4_TH1_17:DICE/T_CD4_TH2:DICE/T_CD4_memory_TREG:eQTLGen_cis_eQTLs:BIOSQTL/BIOS_eQTL_geneLevel:xQTLServer_eQTLs:CMC_SVA_cis:CMC_NoSVA_cis:GTEx/v8/Adipose_Subcutaneous:GTEx/v8/Adipose_Visceral_Omentum:GTEx/v8/Adrenal_Gland:GTEx/v8/Whole_Blood:GTEx/v8/Artery_Aorta:GTEx/v8/Artery…	-	Yes	Adult_Cortex:Fetal_Cortex:GM12878:IMR90:Mesenchymal_Stem_Cell	3.575e-16	59	4.5694	2.4453e-06
INPP5E	ENSG00000148384	144	9	139323071	139334274	-1	0.388564	68	11.02	329	3.27170000000001e-310	0	PsychENCODE_eQTLs:eQTLGen_cis_eQTLs:BIOSQTL/BIOS_eQTL_geneLevel:CMC_SVA_cis:CMC_NoSVA_cis:GTEx/v8/Adipose_Subcutaneous:GTEx/v8/Adipose_Visceral_Omentum:GTEx/v8/Adrenal_Gland:GTEx/v8/Cells_EBV-transformed_lymphocytes:GTEx/v8/Whole_Blood:GTEx/v8/Artery_Aorta:GTEx/v8/Artery_Tibial:GTEx/v8/Brain_Amygdala:GTEx/v8/Brain_Anterior_cingulate_cortex_BA24:GTEx/v8/Brain_Caudate_basal_ganglia:GTEx/v8/Brain_Ce…	-	Yes	Promoter_anchored_loops_oneway:GM12878:IMR90:Mesenchymal_Stem_Cell:Mesendoderm:hESC	2.079e-23	146	8.0176	5.3907e-16
INTS3	ENSG00000143624	18	1	153700543	153746555	1	0.999997	36	19.95	83	1.016e-13	0	eQTLGen_cis_eQTLs:BIOSQTL/BIOS_eQTL_geneLevel:GTEx/v8/Whole_Blood:GTEx/v8/Colon_Sigmoid:GTEx/v8/Colon_Transverse:GTEx/v8/Cells_Cultured_fibroblasts:GTEx/v7/Colon_Sigmoid:GTEx/v7/Heart_Atrial_Appendage:GTEx/v7/Heart_Left_Ventricle	+	Yes	Promoter_anchored_loops_oneway:Adult_Cortex:Fetal_Cortex:GM12878	1.195e-23	151	4.9345	4.0186e-07
IP6K1	ENSG00000176095	60	3	49761727	49823975	-1	0.23518	92	17.96	674	5.992e-07	0.000365035	GTEx/v8/Adipose_Visceral_Omentum:GTEx/v8/Artery_Tibial:GTEx/v8/Brain_Cerebellar_Hemisphere:GTEx/v8/Esophagus_Gastroesophageal_Junction:GTEx/v8/Esophagus_Mucosa:GTEx/v8/Esophagus_Muscularis:GTEx/v8/Nerve_Tibial:GTEx/v8/Skin_Not_Sun_Exposed_Suprapubic:GTEx/v8/Skin_Sun_Exposed_Lower_leg:GTEx/v8/Thyroid:GTEx/v7/Artery_Tibial:GTEx/v7/Esophagus_Muscularis:GTEx/v7/Nerve_Tibial:GTEx/v7/Thyroid:GTEx/v6/Es…	-	Yes	EP_correlation_cell_type_oneway:Adult_Cortex	1.124e-27	191	9.4243	2.1653e-21
IP6K2	ENSG00000068745	60	3	48725436	48777786	-1	0.989458	44	16.5	688	8.8614e-41	0	PsychENCODE_eQTLs:eQTLGen_cis_eQTLs:BIOSQTL/BIOS_eQTL_geneLevel:xQTLServer_eQTLs:CMC_SVA_cis:GTEx/v8/Adipose_Subcutaneous:GTEx/v8/Adipose_Visceral_Omentum:GTEx/v8/Adrenal_Gland:GTEx/v8/Whole_Blood:GTEx/v8/Artery_Aorta:GTEx/v8/Artery_Coronary:GTEx/v8/Artery_Tibial:GTEx/v8/Brain_Cerebellar_Hemisphere:GTEx/v8/Brain_Cerebellum:GTEx/v8/Brain_Cortex:GTEx/v8/Brain_Hippocampus:GTEx/v8/Brain_Putamen_basal…	+	Yes	IMR90:Mesenchymal_Stem_Cell	3.55e-18	149	6.9384	1.983e-12
IREB2	ENSG00000136381	206	15	78729773	78793798	1	1	102	12.8	406	3.27170000000001e-310	0	PsychENCODE_eQTLs:DICE/B_cell_naive:DICE/T_CD8_naive:DICE/Monocyte_classical:DICE/Monocyte_non_classical:DICE/T_CD4_TFH:DICE/T_CD4_TH1:DICE/T_CD4_TH17:DICE/T_CD4_TH1_17:DICE/T_CD4_TH2:DICE/T_CD4_naive_TREG:eQTLGen_cis_eQTLs:BIOSQTL/BIOS_eQTL_geneLevel:xQTLServer_eQTLs:CMC_SVA_cis:GTEx/v8/Adipose_Subcutaneous:GTEx/v8/Whole_Blood:GTEx/v8/Lung:GTEx/v8/Nerve_Tibial:GTEx/v8/Cells_Cultured_fibroblasts:…	-	Yes	Adult_Cortex:Fetal_Cortex:Left_Ventricle:Liver:GM12878:IMR90:Mesenchymal_Stem_Cell:Mesendoderm:Trophoblast-like_Cell:hESC	1.52e-08	242	5.616	9.7715e-09
IRF2BP1	ENSG00000170604	250:266	19	46386866	46389376	-1	0.97443	34	18.49	41	9.15818e-13	0	PsychENCODE_eQTLs:eQTLGen_cis_eQTLs:eQTLGen_trans_eQTLs:BIOSQTL/BIOS_eQTL_geneLevel:GTEx/v7/Brain_Frontal_Cortex_BA9:GTEx/v7/Muscle_Skeletal:GTEx/v6/Lung:GTEx/v6/Cells_Transformed_fibroblasts	+	Yes	Adult_Cortex:Fetal_Cortex	1.457e-12	106	7.1074	5.9144e-13
IRF5	ENSG00000128604	123	7	128577666	128590089	1	0.288476	30	10.14	58	3.27170000000001e-310	0	PsychENCODE_eQTLs:eQTLGen_cis_eQTLs:BIOSQTL/BIOS_eQTL_geneLevel:xQTLServer_eQTLs:CMC_SVA_cis:GTEx/v8/Adipose_Subcutaneous:GTEx/v8/Adipose_Visceral_Omentum:GTEx/v8/Adrenal_Gland:GTEx/v8/Whole_Blood:GTEx/v8/Artery_Aorta:GTEx/v8/Artery_Coronary:GTEx/v8/Artery_Tibial:GTEx/v8/Brain_Putamen_basal_ganglia:GTEx/v8/Breast_Mammary_Tissue:GTEx/v8/Colon_Sigmoid:GTEx/v8/Colon_Transverse:GTEx/v8/Esophagus_Gast…	+	Yes	Aorta:Left_Ventricle:Liver:GM12878:IMR90:Mesenchymal_Stem_Cell:Mesendoderm:Trophoblast-like_Cell:hESC	1.1e-08	125	5.6084	1.0211e-08
ITPR1	ENSG00000150995	52:92	3	4535032	4889524	1	1	147	19.35	15	1.2222e-06	0.0097247	eQTLGen_cis_eQTLs:eQTLGen_trans_eQTLs	+	Yes	GM12878:IMR90:Mesenchymal_Stem_Cell:Mesendoderm:hESC	4.684e-11	1704	6.6142	1.8683e-11
IZUMO1	ENSG00000182264	251	19	49244109	49250166	-1	0.00241626	58	13.35	154	6.18524e-44	1.59306e-44	GTEx/v8/Adipose_Subcutaneous:GTEx/v8/Adipose_Visceral_Omentum:GTEx/v8/Adrenal_Gland:GTEx/v8/Artery_Aorta:GTEx/v8/Artery_Coronary:GTEx/v8/Artery_Tibial:GTEx/v8/Brain_Cerebellar_Hemisphere:GTEx/v8/Brain_Cerebellum:GTEx/v8/Brain_Hypothalamus:GTEx/v8/Breast_Mammary_Tissue:GTEx/v8/Colon_Sigmoid:GTEx/v8/Colon_Transverse:GTEx/v8/Esophagus_Gastroesophageal_Junction:GTEx/v8/Esophagus_Mucosa:GTEx/v8/Esopha…	+	Yes	Fetal_Cortex:IMR90:Mesenchymal_Stem_Cell:Mesendoderm:hESC	6.544e-28	97	6.667	1.3052e-11
JAK1	ENSG00000162434	10	1	65298912	65432187	-1	0.99591	209	19.41	269	0	0	PsychENCODE_eQTLs:eQTLGen_cis_eQTLs:BIOSQTL/BIOS_eQTL_geneLevel:xQTLServer_eQTLs:CMC_SVA_cis:CMC_NoSVA_cis:GTEx/v8/Adipose_Visceral_Omentum:GTEx/v8/Whole_Blood:GTEx/v8/Brain_Caudate_basal_ganglia:GTEx/v8/Brain_Cerebellar_Hemisphere:GTEx/v8/Brain_Cerebellum:GTEx/v8/Brain_Cortex:GTEx/v8/Brain_Frontal_Cortex_BA9:GTEx/v8/Brain_Nucleus_accumbens_basal_ganglia:GTEx/v8/Colon_Transverse:GTEx/v8/Lung:GTEx…	+	Yes	Promoter_anchored_loops_oneway:EP_correlation_cell_type_oneway:EP_correlation_organ_oneway:Adult_Cortex:Fetal_Cortex:Liver:IMR90:Mesenchymal_Stem_Cell:Mesendoderm:hESC	7.572e-66	548	8.881	3.3117e-19
JAZF1	ENSG00000153814	114	7	27870192	28220362	-1	0.958302	130	20.2	157	3.7769e-156	0	PsychENCODE_eQTLs:DICE/T_CD4_naive:DICE/T_CD4_naive_activated:DICE/T_CD8_naive_activated:DICE/T_CD4_TH1:DICE/T_CD4_TH17:DICE/T_CD4_TH2:DICE/T_CD4_memory_TREG:DICE/T_CD4_naive_TREG:eQTLGen_cis_eQTLs:BIOSQTL/BIOS_eQTL_geneLevel:GTEx/v8/Adipose_Subcutaneous:GTEx/v8/Whole_Blood:GTEx/v8/Artery_Aorta:GTEx/v8/Artery_Tibial:GTEx/v8/Brain_Spinal_cord_cervical_c-1:GTEx/v8/Colon_Sigmoid:GTEx/v8/Esophagus_Mu…	+	Yes	Liver:IMR90:Mesenchymal_Stem_Cell:Mesendoderm:Trophoblast-like_Cell:hESC	4.378e-12	1493	5.1409	1.3675e-07
JMY	ENSG00000152409	83	5	78532012	78623038	1	0.999723	130	22.3	436	3.27170000000001e-310	0	PsychENCODE_eQTLs:DICE/Monocyte_non_classical:eQTLGen_cis_eQTLs:BIOSQTL/BIOS_eQTL_geneLevel:CMC_SVA_cis:GTEx/v8/Whole_Blood:GTEx/v8/Brain_Caudate_basal_ganglia:GTEx/v8/Brain_Cerebellar_Hemisphere:GTEx/v8/Brain_Cerebellum:GTEx/v8/Brain_Nucleus_accumbens_basal_ganglia:GTEx/v8/Colon_Transverse:GTEx/v8/Lung:GTEx/v8/Cells_Cultured_fibroblasts:GTEx/v8/Testis:GTEx/v7/Whole_Blood:GTEx/v7/Brain_Cerebellar…	-	Yes	IMR90	7.576e-18	321	7.5678	1.8984e-14
JOSD1	ENSG00000100221	265:266	22	39081548	39097561	-1	0.319905	85	16.83	719	4.2359e-172	0	PsychENCODE_eQTLs:DICE/T_CD4_naive:DICE/T_CD4_TFH:DICE/T_CD4_TH17:DICE/T_CD4_TH1_17:DICE/T_CD4_TH2:DICE/T_CD4_memory_TREG:DICE/T_CD4_naive_TREG:eQTLGen_cis_eQTLs:BIOSQTL/BIOS_eQTL_geneLevel:CMC_SVA_cis:CMC_NoSVA_cis:GTEx/v8/Adipose_Subcutaneous:GTEx/v8/Cells_EBV-transformed_lymphocytes:GTEx/v8/Whole_Blood:GTEx/v8/Brain_Cerebellum:GTEx/v8/Colon_Sigmoid:GTEx/v8/Esophagus_Mucosa:GTEx/v8/Esophagus_Mu…	+	Yes	Aorta:Left_Ventricle:Liver:GM12878:IMR90:Mesenchymal_Stem_Cell:Mesendoderm:Trophoblast-like_Cell:hESC	1.578e-48	116	12.104	5.029e-34
JPH2	ENSG00000149596	254:255	20	42740335	42816218	-1	0.0145044	11	10.79	23	3.80191e-08	7.35741e-14	GTEx/v8/Adrenal_Gland:GTEx/v8/Cells_Cultured_fibroblasts:GTEx/v7/Artery_Aorta:GTEx/v7/Artery_Tibial:GTEx/v7/Skin_Not_Sun_Exposed_Suprapubic:GTEx/v7/Small_Intestine_Terminal_Ileum	-	Yes	Aorta:Left_Ventricle:Liver:GM12878:IMR90:Mesenchymal_Stem_Cell:Mesendoderm:Neural_Progenitor_Cell:Trophoblast-like_Cell:hESC	3.772e-12	512	5.0981	1.7152e-07
JTB	ENSG00000143543	18	1	153946745	153950164	-1	0.645224	15	24	5	1.84402e-05	0.010048	PsychENCODE_eQTLs:GTEx/v8/Artery_Tibial	-	Yes	Promoter_anchored_loops_oneway:Adult_Cortex:Fetal_Cortex:Left_Ventricle:Liver:Spleen:GM12878:IMR90:Mesenchymal_Stem_Cell:Mesendoderm:Trophoblast-like_Cell	2.24e-151	39	5.0929	1.7635e-07
KAT5	ENSG00000172977	165	11	65479467	65487075	1	0.471178	64	14.04	221	2.48135e-61	0	eQTLGen_cis_eQTLs:BIOSQTL/BIOS_eQTL_geneLevel:GTEx/v8/Whole_Blood:GTEx/v8/Artery_Tibial:GTEx/v7/Whole_Blood:GTEx/v7/Skin_Not_Sun_Exposed_Suprapubic	-	Yes	EP_links_oneway:Adult_Cortex	5.281e-11	116	6.0808	5.9802e-10
KATNA1	ENSG00000186625	108	6	149916009	149970108	-1	0.00192588	126	16.22	558	8.9745e-31	0	PsychENCODE_eQTLs:DICE/T_CD4_naive:eQTLGen_cis_eQTLs:CMC_SVA_cis:CMC_NoSVA_cis:GTEx/v8/Brain_Cerebellar_Hemisphere:GTEx/v8/Muscle_Skeletal:GTEx/v8/Cells_Cultured_fibroblasts:GTEx/v7/Muscle_Skeletal:GTEx/v6/Muscle_Skeletal	-	Yes	Adult_Cortex:IMR90:Mesenchymal_Stem_Cell:Mesendoderm:hESC	2.611e-08	189	5.1844	1.0833e-07
KBTBD4	ENSG00000123444	161	11	47593749	47600567	-1	0.0180744	21	24	222	1.38995e-05	0.00146823	PsychENCODE_eQTLs	+	Yes	EP_links_oneway:Promoter_anchored_loops_oneway:Adult_Cortex:Fetal_Cortex:GM12878:IMR90:Mesenchymal_Stem_Cell:Mesendoderm:Trophoblast-like_Cell:hESC	7.559e-33	44	7.1189	5.4408e-13
KBTBD4	ENSG00000123444	161	11	47593749	47600567	-1	0.0180744	21	24	222	1.38995e-05	0.00146823	PsychENCODE_eQTLs	+	Yes	EP_links_oneway:Promoter_anchored_loops_oneway:Adult_Cortex:Fetal_Cortex:GM12878:IMR90:Mesenchymal_Stem_Cell:Mesendoderm:Trophoblast-like_Cell:hESC	7.559e-33	65	6.9637	1.6577e-12
KCNK3	ENSG00000171303	1 day, 7:32:00	2	26915619	26956288	1	NA	21	10.4	130	7.25954e-15	4.38887e-07	PsychENCODE_eQTLs:xQTLServer_eQTLs:GTEx/v8/Brain_Cortex:GTEx/v8/Brain_Frontal_Cortex_BA9:GTEx/v8/Brain_Nucleus_accumbens_basal_ganglia:GTEx/v8/Breast_Mammary_Tissue:GTEx/v8/Skin_Sun_Exposed_Lower_leg:GTEx/v8/Testis:GTEx/v8/Thyroid:GTEx/v7/Brain_Cortex:GTEx/v7/Brain_Frontal_Cortex_BA9:GTEx/v7/Brain_Nucleus_accumbens_basal_ganglia:GTEx/v7/Esophagus_Muscularis:GTEx/v7/Skin_Not_Sun_Exposed_Suprapubic	-	Yes	Promoter_anchored_loops_oneway:Left_Ventricle:Liver:Pancreas:Spleen:GM12878:IMR90:Mesenchymal_Stem_Cell:Mesendoderm:Trophoblast-like_Cell:hESC	2.087e-26	167	5.1312	1.4397e-07
KCNN3	ENSG00000143603	18	1	154669931	154842756	-1	0.864941	109	14.26	34	6.60066e-12	1.81843e-09	PsychENCODE_eQTLs:eQTLGen_cis_eQTLs:CMC_SVA_cis:GTEx/v8/Pituitary:GTEx/v7/Spleen:GTEx/v6/Ovary	+	Yes	Promoter_anchored_loops_oneway:Adult_Cortex:Fetal_Cortex:Aorta:Left_Ventricle:Liver:Right_Ventricle:Spleen:GM12878:IMR90:Mesenchymal_Stem_Cell:Mesendoderm:Trophoblast-like_Cell:hESC	4.94065645841247e-324	700	11.5	6.6315e-31
KCTD13	ENSG00000174943	211	16	29916333	29938356	-1	0.791961	44	14.96	208	8.37e-31	0	PsychENCODE_eQTLs:eQTLGen_cis_eQTLs:BIOSQTL/BIOS_eQTL_geneLevel:GTEx/v8/Adipose_Subcutaneous:GTEx/v8/Adipose_Visceral_Omentum:GTEx/v8/Adrenal_Gland:GTEx/v8/Artery_Aorta:GTEx/v8/Artery_Tibial:GTEx/v8/Colon_Sigmoid:GTEx/v8/Esophagus_Mucosa:GTEx/v8/Esophagus_Muscularis:GTEx/v8/Lung:GTEx/v8/Muscle_Skeletal:GTEx/v8/Cells_Cultured_fibroblasts:GTEx/v8/Skin_Not_Sun_Exposed_Suprapubic:GTEx/v8/Skin_Sun_Exp…	+	Yes	IMR90:Mesenchymal_Stem_Cell:Mesendoderm:Trophoblast-like_Cell:hESC	1.627e-08	83	5.9578	1.2782e-09
KDELR3	ENSG00000100196	265	22	38864067	38879452	1	2.25895e-06	38	26.6	321	2.6784e-126	0	DICE/NK:DICE/T_CD4_naive_TREG:BIOSQTL/BIOS_eQTL_geneLevel:GTEx/v8/Whole_Blood:GTEx/v8/Testis:GTEx/v8/Thyroid:GTEx/v7/Adipose_Subcutaneous:GTEx/v7/Whole_Blood:GTEx/v7/Heart_Left_Ventricle:GTEx/v7/Skin_Not_Sun_Exposed_Suprapubic:GTEx/v7/Testis	-	Yes	IMR90:Mesenchymal_Stem_Cell	1.578e-48	90	10.562	2.2428e-26
KDM2B	ENSG00000089094	185	12	121866900	122018920	-1	0.999786	33	21.5	28	3.58361e-06	3.11315e-08	PsychENCODE_eQTLs:CMC_SVA_cis:GTEx/v8/Colon_Sigmoid:GTEx/v8/Esophagus_Gastroesophageal_Junction:GTEx/v7/Artery_Aorta:GTEx/v7/Artery_Tibial:GTEx/v7/Esophagus_Mucosa:GTEx/v7/Nerve_Tibial:GTEx/v7/Ovary:GTEx/v6/Esophagus_Mucosa:GTEx/v6/Skin_Sun_Exposed_Lower_leg	+	Yes	Promoter_anchored_loops_oneway:EP_correlation_cell_type_oneway:Adult_Cortex:Fetal_Cortex	2.82e-301	434	5.7094	5.6685e-09
KDM4A	ENSG00000066135	8	1	44115829	44171186	1	0.999994	39	17.97	95	2.5472e-09	2.60315e-05	eQTLGen_cis_eQTLs:BIOSQTL/BIOS_eQTL_geneLevel:CMC_SVA_cis:GTEx/v8/Heart_Atrial_Appendage:GTEx/v8/Skin_Not_Sun_Exposed_Suprapubic:GTEx/v8/Skin_Sun_Exposed_Lower_leg:GTEx/v7/Adrenal_Gland:GTEx/v7/Skin_Not_Sun_Exposed_Suprapubic:GTEx/v7/Skin_Sun_Exposed_Lower_leg:GTEx/v6/Esophagus_Gastroesophageal_Junction	+	Yes	IMR90:Mesenchymal_Stem_Cell	1.248e-10	196	5.5939	1.1102e-08
KHK	ENSG00000138030	32	2	27309615	27323640	1	5.36079e-05	40	19.29	1371	3.27167000000001e-310	0	PsychENCODE_eQTLs:DICE/B_cell_naive:DICE/T_CD8_naive:DICE/T_CD8_naive_activated:DICE/Monocyte_classical:DICE/Monocyte_non_classical:DICE/NK:DICE/T_CD4_TFH:DICE/T_CD4_TH1:DICE/T_CD4_TH2:DICE/T_CD4_naive_TREG:eQTLGen_cis_eQTLs:BIOSQTL/BIOS_eQTL_geneLevel:xQTLServer_eQTLs:GTEx/v8/Adipose_Subcutaneous:GTEx/v8/Adipose_Visceral_Omentum:GTEx/v8/Adrenal_Gland:GTEx/v8/Cells_EBV-transformed_lymphocytes:GTE…	-	Yes	Promoter_anchored_loops_oneway:Adult_Cortex:Fetal_Cortex:Left_Ventricle:Liver:Spleen:GM12878:IMR90:Mesenchymal_Stem_Cell:Mesendoderm:Trophoblast-like_Cell:hESC	3.48e-263	64	7.0733	7.565e-13
KIAA0754	ENSG00000255103	7	1	39876151	39882154	1	0.0210361	19	14.68	43	1.55218e-06	0.00397264	DICE/T_CD4_TH1:GTEx/v7/Cells_Transformed_fibroblasts:GTEx/v7/Thyroid	+	Yes	Promoter_anchored_loops_oneway:Aorta:Left_Ventricle:Liver:GM12878:IMR90:Mesenchymal_Stem_Cell:Mesendoderm:Trophoblast-like_Cell:hESC	3.057e-40	58	10.234	6.9606e-25
KIAA1919	ENSG00000173214	101	6	111580551	111592370	1	4.15685e-05	10	11.22	156	2.1417e-53	0	DICE/T_CD4_TH1_17:DICE/T_CD4_naive_TREG:eQTLGen_cis_eQTLs:BIOSQTL/BIOS_eQTL_geneLevel:CMC_SVA_cis:GTEx/v8/Adipose_Subcutaneous:GTEx/v8/Artery_Aorta:GTEx/v8/Artery_Tibial:GTEx/v8/Brain_Cerebellum:GTEx/v8/Colon_Transverse:GTEx/v8/Esophagus_Mucosa:GTEx/v8/Heart_Left_Ventricle:GTEx/v8/Lung:GTEx/v8/Muscle_Skeletal:GTEx/v8/Nerve_Tibial:GTEx/v8/Pancreas:GTEx/v8/Pituitary:GTEx/v8/Cells_Cultured_fibroblas…	+	Yes	EP_correlation_cell_type_oneway:Fetal_Cortex:Left_Ventricle:Spleen:GM12878:IMR90:Mesenchymal_Stem_Cell:Mesendoderm:hESC	3.299e-08	101	4.568	2.4617e-06
KIF9	ENSG00000088727	60	3	47269516	47324941	-1	2.17357e-11	54	24.8	355	8.96568e-24	0	eQTLGen_cis_eQTLs:BIOSQTL/BIOS_eQTL_geneLevel:CMC_SVA_cis:GTEx/v8/Adipose_Visceral_Omentum:GTEx/v8/Nerve_Tibial:GTEx/v8/Testis:GTEx/v7/Testis:GTEx/v6/Nerve_Tibial	-	Yes	Adult_Cortex:Fetal_Cortex:Liver:GM12878:IMR90:Mesenchymal_Stem_Cell:Mesendoderm:Trophoblast-like_Cell:hESC	3.674e-10	127	5.9672	1.2071e-09
KLC2	ENSG00000174996	165	11	66024765	66035331	1	0.997255	23	16.64	319	1.6333e-33	0	eQTLGen_cis_eQTLs:BIOSQTL/BIOS_eQTL_geneLevel:GTEx/v8/Whole_Blood:GTEx/v8/Artery_Aorta:GTEx/v8/Colon_Transverse:GTEx/v8/Esophagus_Mucosa:GTEx/v8/Heart_Atrial_Appendage:GTEx/v8/Heart_Left_Ventricle:GTEx/v8/Liver:GTEx/v8/Lung:GTEx/v8/Muscle_Skeletal:GTEx/v8/Nerve_Tibial:GTEx/v8/Cells_Cultured_fibroblasts:GTEx/v8/Skin_Not_Sun_Exposed_Suprapubic:GTEx/v8/Skin_Sun_Exposed_Lower_leg:GTEx/v8/Testis:GTEx/…	-	Yes	Adult_Cortex:Fetal_Cortex:IMR90:Mesenchymal_Stem_Cell	7.142e-15	70	6.202	2.7871e-10
KLC3	ENSG00000104892	250	19	45836692	45854778	1	3.15849e-06	58	18.16	350	2.1288e-144	0	PsychENCODE_eQTLs:eQTLGen_cis_eQTLs:BIOSQTL/BIOS_eQTL_geneLevel:GTEx/v8/Whole_Blood:GTEx/v8/Brain_Anterior_cingulate_cortex_BA24:GTEx/v8/Brain_Caudate_basal_ganglia:GTEx/v8/Brain_Cortex:GTEx/v8/Brain_Frontal_Cortex_BA9:GTEx/v8/Brain_Nucleus_accumbens_basal_ganglia:GTEx/v8/Brain_Putamen_basal_ganglia:GTEx/v8/Esophagus_Mucosa:GTEx/v8/Skin_Not_Sun_Exposed_Suprapubic:GTEx/v8/Skin_Sun_Exposed_Lower_le…	+	Yes	IMR90:Mesenchymal_Stem_Cell:Mesendoderm	4.018e-38	163	7.184	3.3847e-13
KLF10	ENSG00000155090	128	8	103661007	103668130	-1	0.00342177	16	18.11	49	1.3971e-42	0	eQTLGen_cis_eQTLs:BIOSQTL/BIOS_eQTL_geneLevel:GTEx/v8/Whole_Blood	+	Yes	EP_correlation_cell_type_oneway:Left_Ventricle:Liver:GM12878:IMR90:Mesenchymal_Stem_Cell:Mesendoderm:Trophoblast-like_Cell:hESC	1.637e-12	117	6.5737	2.4538e-11
KLHDC8B	ENSG00000185909	60:222	3	49209044	49213917	1	0.0104214	22	11.93	1150	2.866e-161	0	PsychENCODE_eQTLs:eQTLGen_cis_eQTLs:eQTLGen_trans_eQTLs:BIOSQTL/BIOS_eQTL_geneLevel:CMC_SVA_cis:CMC_NoSVA_cis:GTEx/v8/Adipose_Subcutaneous:GTEx/v8/Cells_EBV-transformed_lymphocytes:GTEx/v8/Whole_Blood:GTEx/v8/Artery_Aorta:GTEx/v8/Artery_Tibial:GTEx/v8/Brain_Cerebellum:GTEx/v8/Brain_Nucleus_accumbens_basal_ganglia:GTEx/v8/Colon_Sigmoid:GTEx/v8/Esophagus_Gastroesophageal_Junction:GTEx/v8/Esophagus_…	-	Yes	EP_links_oneway:Promoter_anchored_loops_oneway:Adult_Cortex:Fetal_Cortex:IMR90	1.124e-27	42	5.6045	1.0441e-08
KLHL18	ENSG00000114648	60	3	47324407	47388306	1	0.984175	43	17.31	392	0	0	PsychENCODE_eQTLs:eQTLGen_cis_eQTLs:BIOSQTL/BIOS_eQTL_geneLevel:xQTLServer_eQTLs:GTEx/v8/Adipose_Subcutaneous:GTEx/v8/Cells_EBV-transformed_lymphocytes:GTEx/v8/Brain_Cerebellar_Hemisphere:GTEx/v8/Brain_Cerebellum:GTEx/v8/Heart_Atrial_Appendage:GTEx/v8/Heart_Left_Ventricle:GTEx/v8/Liver:GTEx/v8/Muscle_Skeletal:GTEx/v8/Skin_Not_Sun_Exposed_Suprapubic:GTEx/v8/Skin_Sun_Exposed_Lower_leg:GTEx/v8/Splee…	+	Yes	Adult_Cortex:Fetal_Cortex:Liver:GM12878:IMR90:Mesenchymal_Stem_Cell:Mesendoderm:Trophoblast-like_Cell:hESC	3.674e-10	120	6.3647	9.7825e-11
KRTCAP3	ENSG00000157992	32	2	27665233	27669348	1	0.0445235	34	15.85	1268	1.0168e-238	0	PsychENCODE_eQTLs:DICE/T_CD4_naive:DICE/T_CD4_naive_activated:DICE/T_CD8_naive:DICE/T_CD8_naive_activated:DICE/T_CD4_TH17:DICE/T_CD4_TH1_17:eQTLGen_cis_eQTLs:BIOSQTL/BIOS_eQTL_geneLevel:GTEx/v8/Adipose_Visceral_Omentum:GTEx/v8/Adrenal_Gland:GTEx/v8/Whole_Blood:GTEx/v8/Brain_Caudate_basal_ganglia:GTEx/v8/Brain_Cerebellar_Hemisphere:GTEx/v8/Brain_Cortex:GTEx/v8/Brain_Nucleus_accumbens_basal_ganglia…	-	Yes	Promoter_anchored_loops_oneway:Liver:GM12878:IMR90:Mesenchymal_Stem_Cell:Mesendoderm:Trophoblast-like_Cell:hESC	2.7e-303	50	15.262	6.871e-53
L3MBTL3	ENSG00000198945	104	6	130334844	130462594	1	0.999499	188	18.57	197	3.27167000000001e-310	0	PsychENCODE_eQTLs:DICE/B_cell_naive:DICE/T_CD4_naive:DICE/T_CD4_naive_activated:DICE/T_CD8_naive:DICE/T_CD8_naive_activated:DICE/Monocyte_classical:DICE/Monocyte_non_classical:DICE/NK:DICE/T_CD4_TFH:DICE/T_CD4_TH1:DICE/T_CD4_TH17:DICE/T_CD4_TH1_17:DICE/T_CD4_TH2:DICE/T_CD4_memory_TREG:DICE/T_CD4_naive_TREG:eQTLGen_cis_eQTLs:BIOSQTL/BIOS_eQTL_geneLevel:xQTLServer_eQTLs:GTEx/v8/Adipose_Subcutaneous…	-	Yes	IMR90:Mesenchymal_Stem_Cell:Mesendoderm:hESC	1.106e-25	522	11.059	9.937e-29
L47234.1	ENSG00000268341	250	19	45842445	45842639	1	NA	32	18.16	8	5.06379e-05	0.00463629	PsychENCODE_eQTLs	-	Yes	Mesenchymal_Stem_Cell	1.762e-53	92	6.745	7.6488e-12
LAMB2	ENSG00000172037	60	3	49158547	49170551	-1	7.45007e-11	11	23.2	607	5.4715e-76	0	eQTLGen_cis_eQTLs:BIOSQTL/BIOS_eQTL_geneLevel:GTEx/v8/Adipose_Visceral_Omentum:GTEx/v8/Whole_Blood:GTEx/v8/Muscle_Skeletal:GTEx/v8/Nerve_Tibial:GTEx/v7/Esophagus_Muscularis	-	Yes	Promoter_anchored_loops_oneway:Adult_Cortex:Fetal_Cortex:IMR90	3.293e-27	37	7.928	1.1139e-15
LAMP1	ENSG00000185896	190	13	113951556	113977987	1	0.978975	3	0.561	6	2.35291e-15	1.07458e-10	eQTLGen_cis_eQTLs:GTEx/v7/Lung:GTEx/v7/Spleen	-	Yes	Promoter_anchored_loops_oneway:IMR90	8.057e-17	56	5.9272	1.5409e-09
LAMTOR4	ENSG00000188186	119	7	99746530	99753567	1	0.025687	23	23.3	255	1.0548e-171	0	PsychENCODE_eQTLs:eQTLGen_cis_eQTLs:BIOSQTL/BIOS_eQTL_geneLevel:GTEx/v8/Adipose_Subcutaneous:GTEx/v8/Cells_EBV-transformed_lymphocytes:GTEx/v8/Whole_Blood:GTEx/v8/Artery_Aorta:GTEx/v8/Artery_Tibial:GTEx/v8/Brain_Amygdala:GTEx/v8/Brain_Cerebellar_Hemisphere:GTEx/v8/Brain_Cerebellum:GTEx/v8/Brain_Cortex:GTEx/v8/Breast_Mammary_Tissue:GTEx/v8/Colon_Sigmoid:GTEx/v8/Esophagus_Gastroesophageal_Junction:…	-	Yes	Adult_Cortex:Fetal_Cortex:GM12878:IMR90:Mesenchymal_Stem_Cell	6.927e-19	52	6.1671	3.4771e-10
LAT	ENSG00000213658	210	16	28996147	29002104	1	0.0974333	19	22.2	442	1.45482e-24	0	BIOSQTL/BIOS_eQTL_geneLevel:GTEx/v8/Adipose_Subcutaneous:GTEx/v8/Artery_Aorta:GTEx/v8/Artery_Tibial:GTEx/v8/Brain_Anterior_cingulate_cortex_BA24:GTEx/v8/Brain_Cortex:GTEx/v8/Brain_Frontal_Cortex_BA9:GTEx/v8/Brain_Nucleus_accumbens_basal_ganglia:GTEx/v8/Brain_Putamen_basal_ganglia:GTEx/v8/Colon_Sigmoid:GTEx/v8/Colon_Transverse:GTEx/v8/Esophagus_Gastroesophageal_Junction:GTEx/v8/Esophagus_Mucosa:GT…	+	Yes	GM12878:IMR90:Mesenchymal_Stem_Cell:Mesendoderm	3.575e-16	64	7.0637	8.1049e-13
LATS1	ENSG00000131023	108	6	149979289	150039392	-1	0.999927	91	18.15	559	7.01261e-18	3.29772e-15	PsychENCODE_eQTLs:DICE/B_cell_naive:BIOSQTL/BIOS_eQTL_geneLevel:CMC_SVA_cis:CMC_NoSVA_cis:GTEx/v8/Adipose_Subcutaneous:GTEx/v8/Adipose_Visceral_Omentum:GTEx/v8/Adrenal_Gland:GTEx/v8/Brain_Caudate_basal_ganglia:GTEx/v8/Brain_Cerebellar_Hemisphere:GTEx/v8/Brain_Cerebellum:GTEx/v8/Brain_Cortex:GTEx/v8/Brain_Nucleus_accumbens_basal_ganglia:GTEx/v8/Brain_Spinal_cord_cervical_c-1:GTEx/v8/Brain_Substant…	-	Yes	Promoter_anchored_loops_oneway:EP_correlation_cell_type_oneway:Adult_Cortex:Fetal_Cortex:Liver:GM12878:IMR90:Mesenchymal_Stem_Cell:Mesendoderm:Trophoblast-like_Cell:hESC	2.611e-08	153	5.3496	4.4076e-08
LCMT2	ENSG00000168806	199	15	43619974	43622803	-1	7.26615e-08	30	16.92	600	3.27170000000001e-310	0	PsychENCODE_eQTLs:DICE/T_CD8_naive_activated:DICE/T_CD4_TFH:DICE/T_CD4_TH17:eQTLGen_cis_eQTLs:BIOSQTL/BIOS_eQTL_geneLevel:CMC_SVA_cis:GTEx/v8/Adipose_Subcutaneous:GTEx/v8/Adipose_Visceral_Omentum:GTEx/v8/Adrenal_Gland:GTEx/v8/Whole_Blood:GTEx/v8/Artery_Aorta:GTEx/v8/Artery_Coronary:GTEx/v8/Artery_Tibial:GTEx/v8/Brain_Anterior_cingulate_cortex_BA24:GTEx/v8/Brain_Cerebellar_Hemisphere:GTEx/v8/Brain…	-	Yes	IMR90:Mesenchymal_Stem_Cell:Mesendoderm:hESC	5.789e-28	57	4.5845	2.2756e-06
LEAP2	ENSG00000164406	88	5	132208014	132210738	1	0.00789838	38	17.24	224	2.1293e-35	0	eQTLGen_cis_eQTLs:BIOSQTL/BIOS_eQTL_geneLevel:GTEx/v8/Whole_Blood:GTEx/v8/Thyroid:GTEx/v7/Liver:GTEx/v7/Stomach:GTEx/v7/Thyroid	+	Yes	Adult_Cortex:Fetal_Cortex:Aorta:Hippocampus:Left_Ventricle:Liver:Right_Ventricle:Spleen:GM12878:IMR90:Mesenchymal_Stem_Cell:Mesendoderm:Trophoblast-like_Cell:hESC	1.554e-09	70	5.7405	4.7197e-09
LEPR	ENSG00000116678	10	1	65886248	66107242	1	0.999805	667	18.75	1435	3.27170000000001e-310	0	PsychENCODE_eQTLs:DICE/T_CD4_naive:DICE/T_CD8_naive:DICE/T_CD8_naive_activated:DICE/Monocyte_classical:DICE/Monocyte_non_classical:DICE/T_CD4_TFH:DICE/T_CD4_TH1:DICE/T_CD4_TH17:DICE/T_CD4_TH1_17:DICE/T_CD4_TH2:DICE/T_CD4_memory_TREG:DICE/T_CD4_naive_TREG:eQTLGen_cis_eQTLs:BloodeQTL:BIOSQTL/BIOS_eQTL_geneLevel:CMC_SVA_cis:CMC_NoSVA_cis:GTEx/v8/Adipose_Subcutaneous:GTEx/v8/Adipose_Visceral_Omentum:…	-	Yes	Promoter_anchored_loops_oneway:Adult_Cortex:Fetal_Cortex:Left_Ventricle:Liver:IMR90:Mesenchymal_Stem_Cell:Mesendoderm:hESC	2.24997495116104e-320	806	23.576	3.3855e-123
LEPROT	ENSG00000213625	10	1	65886270	65901690	1	0.0947894	73	17.99	1654	0	0	PsychENCODE_eQTLs:DICE/B_cell_naive:DICE/T_CD4_naive:DICE/T_CD8_naive:DICE/Monocyte_non_classical:DICE/T_CD4_TFH:DICE/T_CD4_TH1:DICE/T_CD4_TH17:DICE/T_CD4_TH1_17:DICE/T_CD4_TH2:DICE/T_CD4_memory_TREG:DICE/T_CD4_naive_TREG:eQTLGen_cis_eQTLs:BIOSQTL/BIOS_eQTL_geneLevel:xQTLServer_eQTLs:CMC_SVA_cis:CMC_NoSVA_cis:GTEx/v8/Adipose_Subcutaneous:GTEx/v8/Whole_Blood:GTEx/v8/Artery_Aorta:GTEx/v8/Artery_Tib…	-	Yes	Promoter_anchored_loops_oneway:Adult_Cortex:Fetal_Cortex:Left_Ventricle:Liver:IMR90:Mesenchymal_Stem_Cell:Mesendoderm:hESC	2.24997495116104e-320	112	18.075	2.5244e-73
LGR4	ENSG00000205213	157:158	11	27387508	27494322	-1	0.994113	48	18.27	172	7.3419e-51	0	eQTLGen_cis_eQTLs:BIOSQTL/BIOS_eQTL_geneLevel:CMC_SVA_cis:GTEx/v7/Brain_Cerebellum:GTEx/v7/Thyroid	-	Yes	Aorta:Left_Ventricle:Liver:GM12878:IMR90:Mesenchymal_Stem_Cell:Mesendoderm:Neural_Progenitor_Cell:Trophoblast-like_Cell:hESC	9.599e-19	362	5.3632	4.0886e-08
LIMD2	ENSG00000136490	0.950694	17	61773262	61778532	-1	0.0176302	16	14.74	219	1.5715e-71	0	eQTLGen_cis_eQTLs:eQTLGen_trans_eQTLs:BIOSQTL/BIOS_eQTL_geneLevel:GTEx/v8/Adipose_Visceral_Omentum:GTEx/v8/Whole_Blood:GTEx/v8/Nerve_Tibial:GTEx/v8/Cells_Cultured_fibroblasts:GTEx/v7/Whole_Blood:GTEx/v7/Nerve_Tibial	-	Yes	Adult_Cortex:Fetal_Cortex:GM12878:IMR90:Mesenchymal_Stem_Cell:Mesendoderm:hESC	5.114e-18	48	5.2916	6.0626e-08
LIME1	ENSG00000203896	260	20	62366815	62370456	1	0.000332935	69	15.54	600	2.84672e-157	0	PsychENCODE_eQTLs:BIOSQTL/BIOS_eQTL_geneLevel:GTEx/v8/Adipose_Subcutaneous:GTEx/v8/Whole_Blood:GTEx/v8/Artery_Aorta:GTEx/v8/Artery_Tibial:GTEx/v8/Brain_Caudate_basal_ganglia:GTEx/v8/Brain_Putamen_basal_ganglia:GTEx/v8/Breast_Mammary_Tissue:GTEx/v8/Colon_Sigmoid:GTEx/v8/Colon_Transverse:GTEx/v8/Esophagus_Gastroesophageal_Junction:GTEx/v8/Esophagus_Muscularis:GTEx/v8/Heart_Atrial_Appendage:GTEx/v8/…	-	Yes	Fetal_Cortex:IMR90	2.283e-22	95	7.5335	2.4695e-14
LIN7C	ENSG00000148943	157:158	11	27516123	27528320	-1	0.0300652	22	9.721	227	5.619e-42	0	PsychENCODE_eQTLs:eQTLGen_cis_eQTLs:BIOSQTL/BIOS_eQTL_geneLevel:GTEx/v7/Adipose_Subcutaneous:GTEx/v7/Artery_Aorta:GTEx/v7/Artery_Tibial:GTEx/v7/Breast_Mammary_Tissue:GTEx/v7/Esophagus_Mucosa:GTEx/v7/Esophagus_Muscularis:GTEx/v7/Lung:GTEx/v7/Muscle_Skeletal:GTEx/v7/Nerve_Tibial:GTEx/v7/Cells_Transformed_fibroblasts:GTEx/v7/Thyroid:GTEx/v6/Adipose_Subcutaneous:GTEx/v6/Adipose_Visceral_Omentum:GTEx/…	+	Yes	Left_Ventricle:Spleen:IMR90:Mesenchymal_Stem_Cell:Mesendoderm:Trophoblast-like_Cell:hESC	9.599e-19	86	5.4041	3.2563e-08
LIPA	ENSG00000107798	149:150	10	90973326	91174314	-1	0.0112778	50	19.54	45	3.27167000000001e-310	0	PsychENCODE_eQTLs:DICE/T_CD4_naive_activated:DICE/Monocyte_classical:DICE/Monocyte_non_classical:DICE/T_CD4_TFH:DICE/T_CD4_TH2:DICE/T_CD4_memory_TREG:eQTLGen_cis_eQTLs:BIOSQTL/BIOS_eQTL_geneLevel:GTEx/v8/Adipose_Subcutaneous:GTEx/v8/Adipose_Visceral_Omentum:GTEx/v8/Adrenal_Gland:GTEx/v8/Whole_Blood:GTEx/v8/Artery_Aorta:GTEx/v8/Brain_Cerebellum:GTEx/v8/Colon_Sigmoid:GTEx/v8/Colon_Transverse:GTEx/v…	+	Yes	Promoter_anchored_loops_oneway:Adult_Cortex:Fetal_Cortex:Left_Ventricle:Liver:GM12878:IMR90:Mesenchymal_Stem_Cell:Mesendoderm:Trophoblast-like_Cell:hESC	2.807e-35	1010	7.9664	8.1673e-16
LIPC	ENSG00000166035	202:203	15	58702768	58861151	1	0.000171127	37	13.62	25	7.8381e-20	0	eQTLGen_cis_eQTLs:BIOSQTL/BIOS_eQTL_geneLevel:GTEx/v8/Adipose_Subcutaneous:GTEx/v8/Adipose_Visceral_Omentum:GTEx/v8/Whole_Blood:GTEx/v8/Artery_Tibial:GTEx/v8/Colon_Sigmoid:GTEx/v8/Esophagus_Gastroesophageal_Junction:GTEx/v8/Esophagus_Mucosa:GTEx/v8/Esophagus_Muscularis:GTEx/v8/Heart_Atrial_Appendage:GTEx/v8/Liver:GTEx/v8/Lung:GTEx/v8/Ovary:GTEx/v8/Skin_Sun_Exposed_Lower_leg:GTEx/v8/Thyroid:GTEx/v…	+	Yes	Aorta:Left_Ventricle:Liver:Spleen:GM12878:IMR90:Mesenchymal_Stem_Cell:Mesendoderm:Trophoblast-like_Cell:hESC	1.639e-11	810	5.0616	2.0791e-07
LRP11	ENSG00000120256	108	6	150139934	150186199	-1	0.10097	85	15.75	546	7.28034e-48	3.30097e-51	PsychENCODE_eQTLs:DICE/T_CD8_naive_activated:DICE/T_CD4_TH1_17:GTEx/v8/Adipose_Subcutaneous:GTEx/v8/Artery_Tibial:GTEx/v8/Colon_Sigmoid:GTEx/v8/Esophagus_Mucosa:GTEx/v8/Heart_Atrial_Appendage:GTEx/v8/Nerve_Tibial:GTEx/v8/Minor_Salivary_Gland:GTEx/v8/Skin_Not_Sun_Exposed_Suprapubic:GTEx/v8/Skin_Sun_Exposed_Lower_leg:GTEx/v8/Testis:GTEx/v7/Adipose_Subcutaneous:GTEx/v7/Heart_Atrial_Appendage:GTEx/v7…	+	Yes	Aorta:Liver:GM12878:IMR90:Mesenchymal_Stem_Cell:Mesendoderm:Trophoblast-like_Cell:hESC	2.611e-08	174	4.8119	7.4762e-07
LRP4	ENSG00000134569	161	11	46878419	46940193	-1	0.100209	95	19.99	1058	4.53177e-64	7.95622e-54	PsychENCODE_eQTLs:DICE/T_CD4_TH1:CMC_SVA_cis:GTEx/v8/Brain_Caudate_basal_ganglia:GTEx/v8/Brain_Nucleus_accumbens_basal_ganglia:GTEx/v8/Brain_Putamen_basal_ganglia:GTEx/v8/Liver:GTEx/v8/Lung:GTEx/v8/Nerve_Tibial:GTEx/v8/Pancreas:GTEx/v8/Pituitary:GTEx/v8/Cells_Cultured_fibroblasts:GTEx/v8/Spleen:GTEx/v8/Testis:GTEx/v8/Thyroid:GTEx/v7/Liver:GTEx/v7/Nerve_Tibial:GTEx/v7/Pancreas:GTEx/v7/Cells_Transf…	-	Yes	EP_links_oneway:Promoter_anchored_loops_oneway:Adult_Cortex:Fetal_Cortex:Left_Ventricle:Liver:Spleen:GM12878:IMR90:Mesenchymal_Stem_Cell:Mesendoderm:Neural_Progenitor_Cell:Trophoblast-like_Cell:hESC	8.943e-34	189	7.6585	9.4071e-15
LRRC25	ENSG00000175489	245	19	18501954	18508427	-1	0.943472	22	10.27	224	3.27170000000001e-310	0	PsychENCODE_eQTLs:DICE/B_cell_naive:eQTLGen_cis_eQTLs:BIOSQTL/BIOS_eQTL_geneLevel:GTEx/v8/Adipose_Subcutaneous:GTEx/v8/Adipose_Visceral_Omentum:GTEx/v8/Cells_EBV-transformed_lymphocytes:GTEx/v8/Whole_Blood:GTEx/v8/Artery_Aorta:GTEx/v8/Artery_Tibial:GTEx/v8/Brain_Caudate_basal_ganglia:GTEx/v8/Brain_Nucleus_accumbens_basal_ganglia:GTEx/v8/Brain_Putamen_basal_ganglia:GTEx/v8/Brain_Spinal_cord_cervic…	-	Yes	Adult_Cortex	2.994e-17	121	6.7707	6.4084e-12
LRRC43	ENSG00000158113	185	12	122652285	122688018	1	6.70342e-14	56	11.39	133	2.3158e-62	0	PsychENCODE_eQTLs:DICE/NK:eQTLGen_cis_eQTLs:BIOSQTL/BIOS_eQTL_geneLevel:CMC_SVA_cis:GTEx/v8/Adipose_Subcutaneous:GTEx/v8/Whole_Blood:GTEx/v8/Artery_Aorta:GTEx/v8/Artery_Tibial:GTEx/v8/Brain_Cortex:GTEx/v8/Breast_Mammary_Tissue:GTEx/v8/Colon_Sigmoid:GTEx/v8/Esophagus_Gastroesophageal_Junction:GTEx/v8/Esophagus_Muscularis:GTEx/v8/Heart_Atrial_Appendage:GTEx/v8/Muscle_Skeletal:GTEx/v8/Nerve_Tibial:G…	-	Yes	GM12878:IMR90:Mesenchymal_Stem_Cell	4.379e-33	201	5.9073	1.7389e-09
LRRFIP2	ENSG00000093167	59:222	3	37094117	37225180	-1	4.8006e-08	191	16.52	529	0	0	PsychENCODE_eQTLs:DICE/Monocyte_classical:eQTLGen_cis_eQTLs:eQTLGen_trans_eQTLs:BIOSQTL/BIOS_eQTL_geneLevel:xQTLServer_eQTLs:CMC_SVA_cis:GTEx/v8/Adipose_Subcutaneous:GTEx/v8/Adipose_Visceral_Omentum:GTEx/v8/Whole_Blood:GTEx/v8/Artery_Aorta:GTEx/v8/Artery_Tibial:GTEx/v8/Brain_Amygdala:GTEx/v8/Brain_Caudate_basal_ganglia:GTEx/v8/Brain_Cortex:GTEx/v8/Brain_Hippocampus:GTEx/v8/Brain_Nucleus_accumbens…	-	Yes	Adult_Cortex:Fetal_Cortex:Aorta:Left_Ventricle:Liver:Right_Ventricle:Spleen:GM12878:IMR90:Mesenchymal_Stem_Cell:Mesendoderm:Trophoblast-like_Cell:hESC	3.79e-09	441	5.811	3.105e-09
LSMEM2	ENSG00000179564	60	3	50316458	50325545	1	2.89144e-05	3	14.96	826	8.70696e-14	0	PsychENCODE_eQTLs:BIOSQTL/BIOS_eQTL_geneLevel:GTEx/v8/Heart_Atrial_Appendage:GTEx/v8/Heart_Left_Ventricle:GTEx/v8/Muscle_Skeletal:GTEx/v8/Testis:GTEx/v7/Heart_Left_Ventricle:GTEx/v7/Testis:GTEx/v6/Testis	-	Yes	Promoter_anchored_loops_oneway:Adult_Cortex:Fetal_Cortex:Left_Ventricle:Liver:Spleen:GM12878:IMR90:Mesenchymal_Stem_Cell:Trophoblast-like_Cell	1.266e-23	52	5.069	1.999e-07
LYSMD2	ENSG00000140280	200	15	52015208	52043782	-1	0.256649	75	17.84	762	2.09832e-68	0	PsychENCODE_eQTLs:DICE/Monocyte_non_classical:eQTLGen_cis_eQTLs:BIOSQTL/BIOS_eQTL_geneLevel:GTEx/v8/Adipose_Subcutaneous:GTEx/v8/Muscle_Skeletal:GTEx/v7/Muscle_Skeletal:GTEx/v6/Muscle_Skeletal	+	Yes	Promoter_anchored_loops_oneway:Adult_Cortex:Fetal_Cortex:Aorta:Left_Ventricle:Liver:Spleen:GM12878:IMR90:Mesenchymal_Stem_Cell:Mesendoderm:Neural_Progenitor_Cell:Trophoblast-like_Cell:hESC	6.181e-11	227	4.9512	3.6886e-07
LZIC	ENSG00000162441	3	1	9982173	10003465	-1	0.00197925	47	15.03	142	1.10857e-23	0	DICE/B_cell_naive:eQTLGen_cis_eQTLs:GTEx/v8/Cells_EBV-transformed_lymphocytes:GTEx/v7/Cells_EBV-transformed_lymphocytes:GTEx/v7/Muscle_Skeletal:GTEx/v7/Skin_Not_Sun_Exposed_Suprapubic:GTEx/v6/Cells_EBV-transformed_lymphocytes	-	Yes	Promoter_anchored_loops_oneway:Mesenchymal_Stem_Cell	4.649e-09	123	4.8062	7.691e-07
MACF1	ENSG00000127603	7	1	39546988	39952849	1	1	393	19.78	472	3.27170000000001e-310	0	PsychENCODE_eQTLs:DICE/B_cell_naive:DICE/T_CD4_naive:DICE/T_CD4_naive_activated:DICE/T_CD8_naive:DICE/T_CD8_naive_activated:DICE/Monocyte_classical:DICE/Monocyte_non_classical:eQTLGen_cis_eQTLs:BIOSQTL/BIOS_eQTL_geneLevel:CMC_SVA_cis:GTEx/v8/Whole_Blood:GTEx/v8/Esophagus_Mucosa:GTEx/v8/Muscle_Skeletal:GTEx/v8/Nerve_Tibial:GTEx/v8/Cells_Cultured_fibroblasts:GTEx/v8/Skin_Not_Sun_Exposed_Suprapubic:…	+	Yes	Adult_Cortex:Fetal_Cortex:Left_Ventricle:Liver:Spleen:GM12878:IMR90:Mesenchymal_Stem_Cell:Mesendoderm:Trophoblast-like_Cell:hESC	3.057e-40	1242	12.675	4.0556e-37
MADD	ENSG00000110514	161	11	47290712	47351582	1	0.000901823	111	18.95	1045	2.0851e-134	0	PsychENCODE_eQTLs:DICE/Monocyte_classical:eQTLGen_cis_eQTLs:BIOSQTL/BIOS_eQTL_geneLevel:CMC_SVA_cis:BRAINEAC/THAL:GTEx/v8/Adipose_Subcutaneous:GTEx/v8/Adipose_Visceral_Omentum:GTEx/v8/Whole_Blood:GTEx/v8/Artery_Aorta:GTEx/v8/Artery_Tibial:GTEx/v8/Brain_Caudate_basal_ganglia:GTEx/v8/Brain_Cerebellar_Hemisphere:GTEx/v8/Brain_Cerebellum:GTEx/v8/Brain_Cortex:GTEx/v8/Brain_Frontal_Cortex_BA9:GTEx/v8/B…	+	Yes	Adult_Cortex:Fetal_Cortex:Left_Ventricle:Liver:GM12878:IMR90:Mesenchymal_Stem_Cell:Mesendoderm:Trophoblast-like_Cell:hESC	8.943e-34	242	11.997	1.837e-33
MAFF	ENSG00000185022	265:266	22	38597889	38612518	1	0.0422011	71	19.72	254	3.2781e-61	0	scRNA_eQTLs/NK:DICE/T_CD8_naive_activated:eQTLGen_cis_eQTLs:BIOSQTL/BIOS_eQTL_geneLevel:GTEx/v8/Adipose_Subcutaneous:GTEx/v8/Adipose_Visceral_Omentum:GTEx/v8/Whole_Blood:GTEx/v8/Artery_Coronary:GTEx/v8/Artery_Tibial:GTEx/v8/Esophagus_Muscularis:GTEx/v8/Nerve_Tibial:GTEx/v8/Pancreas:GTEx/v8/Cells_Cultured_fibroblasts:GTEx/v7/Adipose_Subcutaneous:GTEx/v7/Artery_Tibial:GTEx/v7/Esophagus_Muscularis:G…	-	Yes	Promoter_anchored_loops_oneway:EP_correlation_cell_type_oneway:Adult_Cortex:Fetal_Cortex:Aorta:Left_Ventricle:Liver:GM12878:IMR90:Mesenchymal_Stem_Cell:Mesendoderm:Trophoblast-like_Cell:hESC	1.578e-48	142	6.0928	5.5492e-10
MAML3	ENSG00000196782	78	4	140637907	141075338	-1	0.329895	160	19.95	146	4.8429e-44	0	eQTLGen_cis_eQTLs:BIOSQTL/BIOS_eQTL_geneLevel:GTEx/v8/Whole_Blood:GTEx/v8/Testis:GTEx/v7/Testis:GTEx/v6/Testis	-	Yes	Adult_Cortex:Fetal_Cortex:Left_Ventricle:IMR90:Mesenchymal_Stem_Cell:Mesendoderm:hESC	1.994e-08	1526	7.3435	1.0406e-13
MAMSTR	ENSG00000176909	251	19	49215999	49222978	-1	0.00123326	78	52	167	7.86033e-26	0	PsychENCODE_eQTLs:eQTLGen_cis_eQTLs:BIOSQTL/BIOS_eQTL_geneLevel:xQTLServer_eQTLs:GTEx/v8/Adrenal_Gland:GTEx/v8/Artery_Tibial:GTEx/v8/Brain_Anterior_cingulate_cortex_BA24:GTEx/v8/Brain_Caudate_basal_ganglia:GTEx/v8/Brain_Cerebellum:GTEx/v8/Brain_Cortex:GTEx/v8/Brain_Frontal_Cortex_BA9:GTEx/v8/Brain_Hippocampus:GTEx/v8/Brain_Hypothalamus:GTEx/v8/Brain_Nucleus_accumbens_basal_ganglia:GTEx/v8/Brain_P…	+	Yes	Adult_Cortex:Fetal_Cortex:IMR90:Mesenchymal_Stem_Cell	6.544e-28	115	8.8834	3.2432e-19
MAP3K1	ENSG00000095015	81	5	56111401	56191979	1	0.998072	147	24.8	271	9.10484e-13	6.71591e-09	PsychENCODE_eQTLs:eQTLGen_cis_eQTLs:BIOSQTL/BIOS_eQTL_geneLevel:GTEx/v8/Adipose_Subcutaneous:GTEx/v8/Artery_Tibial:GTEx/v8/Esophagus_Mucosa:GTEx/v8/Lung:GTEx/v8/Nerve_Tibial:GTEx/v8/Skin_Not_Sun_Exposed_Suprapubic:GTEx/v8/Skin_Sun_Exposed_Lower_leg:GTEx/v8/Testis:GTEx/v8/Thyroid:GTEx/v7/Adipose_Subcutaneous:GTEx/v7/Nerve_Tibial:GTEx/v7/Skin_Sun_Exposed_Lower_leg:GTEx/v7/Testis:GTEx/v7/Thyroid	+	Yes	Left_Ventricle:Liver:GM12878:IMR90:Mesenchymal_Stem_Cell:Mesendoderm:Trophoblast-like_Cell:hESC	4.262e-11	359	6.1086	5.0244e-10
MAP3K10	ENSG00000130758	249	19	40697651	40721482	1	0.792721	37	16.41	148	3.9886e-130	0	PsychENCODE_eQTLs:eQTLGen_cis_eQTLs:BIOSQTL/BIOS_eQTL_geneLevel:GTEx/v8/Adipose_Subcutaneous:GTEx/v8/Adipose_Visceral_Omentum:GTEx/v8/Adrenal_Gland:GTEx/v8/Cells_EBV-transformed_lymphocytes:GTEx/v8/Whole_Blood:GTEx/v8/Artery_Aorta:GTEx/v8/Artery_Coronary:GTEx/v8/Artery_Tibial:GTEx/v8/Brain_Cerebellar_Hemisphere:GTEx/v8/Brain_Cerebellum:GTEx/v8/Breast_Mammary_Tissue:GTEx/v8/Colon_Sigmoid:GTEx/v8/C…	+	Yes	Adult_Cortex:Fetal_Cortex:IMR90:Mesenchymal_Stem_Cell:hESC	2.396e-12	103	6.7634	6.7382e-12
MAP3K3	ENSG00000198909	229	17	61699775	61773663	1	0.999527	83	18.21	224	3.62187e-30	0	eQTLGen_cis_eQTLs:BIOSQTL/BIOS_eQTL_geneLevel:GTEx/v8/Adipose_Subcutaneous:GTEx/v8/Adipose_Visceral_Omentum:GTEx/v8/Whole_Blood:GTEx/v8/Artery_Aorta:GTEx/v8/Artery_Tibial:GTEx/v8/Brain_Anterior_cingulate_cortex_BA24:GTEx/v8/Brain_Caudate_basal_ganglia:GTEx/v8/Brain_Cerebellar_Hemisphere:GTEx/v8/Brain_Cerebellum:GTEx/v8/Brain_Cortex:GTEx/v8/Brain_Frontal_Cortex_BA9:GTEx/v8/Brain_Hypothalamus:GTEx/…	-	Yes	Adult_Cortex:GM12878:IMR90:Mesenchymal_Stem_Cell:Mesendoderm:Trophoblast-like_Cell:hESC	9.355e-09	155	5.2814	6.4093e-08
MAP3K8	ENSG00000107968	146	10	30722866	30750762	1	0.870951	66	13.15	133	3.6577e-140	0	eQTLGen_cis_eQTLs:BIOSQTL/BIOS_eQTL_geneLevel:GTEx/v8/Adipose_Subcutaneous:GTEx/v8/Whole_Blood:GTEx/v8/Muscle_Skeletal:GTEx/v8/Nerve_Tibial:GTEx/v7/Adipose_Subcutaneous:GTEx/v7/Muscle_Skeletal:GTEx/v7/Nerve_Tibial:GTEx/v7/Skin_Sun_Exposed_Lower_leg:GTEx/v6/Skin_Sun_Exposed_Lower_leg	+	Yes	EP_correlation_cell_type_oneway:Left_Ventricle:Liver:Spleen:GM12878:IMR90:Mesenchymal_Stem_Cell:Mesendoderm:Trophoblast-like_Cell:hESC	8.354e-14	136	7.0868	6.8641e-13
MAP4K4	ENSG00000071054	38	2	102313312	102511149	1	0.999999	213	19.03	280	1.05415e-16	3.43584e-12	PsychENCODE_eQTLs:eQTLGen_cis_eQTLs:BIOSQTL/BIOS_eQTL_geneLevel:CMC_SVA_cis:GTEx/v8/Adipose_Visceral_Omentum:GTEx/v8/Brain_Caudate_basal_ganglia:GTEx/v8/Brain_Spinal_cord_cervical_c-1:GTEx/v8/Esophagus_Mucosa:GTEx/v8/Esophagus_Muscularis:GTEx/v8/Heart_Left_Ventricle:GTEx/v8/Muscle_Skeletal:GTEx/v8/Pancreas:GTEx/v8/Prostate:GTEx/v8/Cells_Cultured_fibroblasts:GTEx/v8/Skin_Sun_Exposed_Lower_leg:GTEx…	+	Yes	Promoter_anchored_loops_oneway:EP_correlation_cell_type_oneway:Hippocampus:Left_Ventricle:Liver:Right_Ventricle:Spleen:IMR90:Mesenchymal_Stem_Cell:Mesendoderm:Trophoblast-like_Cell:hESC	1.683e-21	588	6.26	1.9249e-10
MAPK3	ENSG00000102882	211	16	30125426	30134827	-1	0.409692	20	13.16	224	3.27170000000001e-310	0	PsychENCODE_eQTLs:DICE/T_CD8_naive:DICE/Monocyte_classical:DICE/T_CD4_TH2:eQTLGen_cis_eQTLs:BIOSQTL/BIOS_eQTL_geneLevel:xQTLServer_eQTLs:CMC_SVA_cis:CMC_NoSVA_cis:GTEx/v8/Adipose_Subcutaneous:GTEx/v8/Adipose_Visceral_Omentum:GTEx/v8/Cells_EBV-transformed_lymphocytes:GTEx/v8/Whole_Blood:GTEx/v8/Artery_Aorta:GTEx/v8/Artery_Tibial:GTEx/v8/Brain_Anterior_cingulate_cortex_BA24:GTEx/v8/Brain_Cerebellar…	-	Yes	Adult_Cortex:Fetal_Cortex	1.627e-08	63	5.3037	5.6747e-08
MAPKAPK3	ENSG00000114738	60	3	50648951	50686720	1	2.71041e-06	44	14.81	1585	3.27170000000001e-310	0	PsychENCODE_eQTLs:DICE/Monocyte_classical:eQTLGen_cis_eQTLs:BIOSQTL/BIOS_eQTL_geneLevel:GTEx/v8/Adrenal_Gland:GTEx/v8/Whole_Blood:GTEx/v8/Artery_Aorta:GTEx/v8/Esophagus_Mucosa:GTEx/v8/Muscle_Skeletal:GTEx/v8/Cells_Cultured_fibroblasts:GTEx/v8/Skin_Sun_Exposed_Lower_leg:GTEx/v8/Spleen:GTEx/v8/Testis:GTEx/v8/Thyroid:GTEx/v7/Whole_Blood:GTEx/v7/Artery_Aorta:GTEx/v7/Artery_Tibial:GTEx/v7/Esophagus_Mu…	-	Yes	Promoter_anchored_loops_oneway:EP_correlation_cell_type_oneway:Adult_Cortex:Fetal_Cortex:Aorta:Dorsolateral_Prefrontal_Cortex:Hippocampus:Left_Ventricle:Liver:Lung:Pancreas:Right_Ventricle:Spleen:GM12878:IMR90:Mesenchymal_Stem_Cell:Mesendoderm:Neural_Progenitor_Cell:Trophoblast-like_Cell:hESC	1.124e-27	132	5.1606	1.2311e-07
MAPRE3	ENSG00000084764	13:23:32	2	27193480	27250064	1	0.799864	88	15.81	570	1.3776e-80	0	PsychENCODE_eQTLs:DICE/Monocyte_classical:eQTLGen_cis_eQTLs:eQTLGen_trans_eQTLs:BIOSQTL/BIOS_eQTL_geneLevel:CMC_SVA_cis:GTEx/v8/Adipose_Subcutaneous:GTEx/v8/Adipose_Visceral_Omentum:GTEx/v8/Adrenal_Gland:GTEx/v8/Whole_Blood:GTEx/v8/Artery_Aorta:GTEx/v8/Artery_Tibial:GTEx/v8/Esophagus_Gastroesophageal_Junction:GTEx/v8/Esophagus_Mucosa:GTEx/v8/Heart_Atrial_Appendage:GTEx/v8/Heart_Left_Ventricle:GTE…	-	Yes	Promoter_anchored_loops_oneway:EP_correlation_cell_type_oneway:Adult_Cortex:Fetal_Cortex:Left_Ventricle:Liver:Spleen:GM12878:IMR90:Mesenchymal_Stem_Cell:Mesendoderm:Trophoblast-like_Cell:hESC	3.48e-263	127	6.7752	6.2138e-12
2001-03-01	ENSG00000186205	13:25:26:222	1	220960101	220987735	1	8.19879e-05	44	12.1	168	4.7338e-248	0	DICE/Monocyte_non_classical:eQTLGen_cis_eQTLs:eQTLGen_trans_eQTLs:BIOSQTL/BIOS_eQTL_geneLevel:xQTLServer_eQTLs:GTEx/v8/Artery_Aorta:GTEx/v8/Artery_Tibial:GTEx/v8/Colon_Sigmoid:GTEx/v8/Esophagus_Mucosa:GTEx/v8/Heart_Atrial_Appendage:GTEx/v8/Heart_Left_Ventricle:GTEx/v8/Skin_Not_Sun_Exposed_Suprapubic:GTEx/v8/Skin_Sun_Exposed_Lower_leg:GTEx/v8/Testis:GTEx/v8/Thyroid:GTEx/v7/Artery_Aorta:GTEx/v7/Bra…	-	Yes	Left_Ventricle:Right_Ventricle:IMR90:Mesenchymal_Stem_Cell:Mesendoderm:Trophoblast-like_Cell:hESC	4.672e-18	317	6.2497	2.0565e-10
MARK4	ENSG00000007047	250	19	45582546	45808541	1	0.999932	559	21.8	489	0	0	eQTLGen_cis_eQTLs:BIOSQTL/BIOS_eQTL_geneLevel:xQTLServer_eQTLs:CMC_SVA_cis:GTEx/v8/Whole_Blood:GTEx/v8/Lung:GTEx/v8/Muscle_Skeletal:GTEx/v8/Nerve_Tibial:GTEx/v8/Cells_Cultured_fibroblasts:GTEx/v8/Skin_Sun_Exposed_Lower_leg:GTEx/v8/Testis:GTEx/v7/Whole_Blood:GTEx/v7/Artery_Aorta:GTEx/v7/Brain_Cerebellar_Hemisphere:GTEx/v7/Esophagus_Mucosa:GTEx/v7/Muscle_Skeletal:GTEx/v7/Skin_Sun_Exposed_Lower_leg:…	-	Yes	Promoter_anchored_loops_oneway	3.34e-63	961	14.782	9.533e-50
MAU2	ENSG00000129933	245	19	19431490	19469563	1	0.999718	83	15.92	373	3.27170000000001e-310	0	PsychENCODE_eQTLs:eQTLGen_cis_eQTLs:BIOSQTL/BIOS_eQTL_geneLevel:CMC_SVA_cis:GTEx/v8/Whole_Blood:GTEx/v8/Brain_Cerebellum:GTEx/v8/Brain_Spinal_cord_cervical_c-1:GTEx/v8/Colon_Sigmoid:GTEx/v8/Heart_Atrial_Appendage:GTEx/v8/Muscle_Skeletal:GTEx/v8/Nerve_Tibial:GTEx/v8/Cells_Cultured_fibroblasts:GTEx/v8/Skin_Sun_Exposed_Lower_leg:GTEx/v7/Whole_Blood:GTEx/v7/Artery_Tibial:GTEx/v7/Colon_Sigmoid:GTEx/v7…	-	Yes	Promoter_anchored_loops_oneway:EP_correlation_cell_type_oneway	3.528e-20	202	5.3627	4.0996e-08
MBLAC1	ENSG00000214309	119	7	99724317	99726118	1	0.313958	20	9.3	173	5.4767e-36	0	PsychENCODE_eQTLs:DICE/T_CD4_naive_activated:eQTLGen_cis_eQTLs:BIOSQTL/BIOS_eQTL_geneLevel:CMC_SVA_cis:GTEx/v8/Adipose_Subcutaneous:GTEx/v8/Artery_Tibial:GTEx/v8/Brain_Cerebellum:GTEx/v8/Colon_Transverse:GTEx/v8/Esophagus_Mucosa:GTEx/v8/Nerve_Tibial:GTEx/v8/Cells_Cultured_fibroblasts:GTEx/v8/Skin_Not_Sun_Exposed_Suprapubic:GTEx/v8/Skin_Sun_Exposed_Lower_leg:GTEx/v8/Small_Intestine_Terminal_Ileum:…	+	Yes	Promoter_anchored_loops_oneway:Adult_Cortex:Fetal_Cortex:GM12878:IMR90:Mesenchymal_Stem_Cell	4.553e-17	48	6.2255	2.3994e-10
MBNL1	ENSG00000152601	67	3	151961617	152183569	1	0.981578	127	22	105	5.4771e-117	0	PsychENCODE_eQTLs:eQTLGen_cis_eQTLs:BIOSQTL/BIOS_eQTL_geneLevel:GTEx/v8/Cells_Cultured_fibroblasts:GTEx/v7/Adipose_Subcutaneous:GTEx/v7/Nerve_Tibial:GTEx/v7/Cells_Transformed_fibroblasts:GTEx/v6/Esophagus_Muscularis	-	Yes	EP_correlation_cell_type_oneway:Aorta:Hippocampus:Left_Ventricle:Liver:Psoas:Right_Ventricle:Spleen:GM12878:IMR90:Mesenchymal_Stem_Cell:Mesendoderm:Neural_Progenitor_Cell:Trophoblast-like_Cell:hESC	3.613e-08	583	4.6786	1.4439e-06
MC4R	ENSG00000166603	240	18	58038564	58040001	-1	1.53625e-05	25	21.7	330	1.14561e-10	3.63677e-14	PsychENCODE_eQTLs:CMC_SVA_cis:CMC_NoSVA_cis:GTEx/v7/Brain_Cerebellar_Hemisphere:GTEx/v7/Brain_Cerebellum	-	Yes	Aorta:Left_Ventricle:Liver:IMR90:Mesenchymal_Stem_Cell:Mesendoderm:Neural_Progenitor_Cell:Trophoblast-like_Cell:hESC	5.764e-17	77	7.2635	1.8856e-13
MCAM	ENSG00000076706	169	11	119179241	119192231	-1	0.0547531	8	10.1	101	2.13475e-19	1.2468e-14	PsychENCODE_eQTLs:BIOSQTL/BIOS_eQTL_geneLevel:GTEx/v8/Adipose_Subcutaneous:GTEx/v8/Brain_Cerebellar_Hemisphere:GTEx/v8/Brain_Cerebellum:GTEx/v8/Colon_Sigmoid:GTEx/v8/Cells_Cultured_fibroblasts:GTEx/v7/Brain_Cerebellar_Hemisphere:GTEx/v7/Brain_Cerebellum:GTEx/v7/Colon_Sigmoid:GTEx/v7/Esophagus_Muscularis:GTEx/v6/Brain_Cerebellar_Hemisphere:GTEx/v6/Brain_Cerebellum:GTEx/v6/Esophagus_Muscularis	+	Yes	Aorta:Left_Ventricle:Liver:GM12878:IMR90:Mesenchymal_Stem_Cell:Mesendoderm:Trophoblast-like_Cell:hESC	1.051e-08	52	4.7267	1.1408e-06
MCC	ENSG00000171444	86	5	112357796	112824527	-1	2.25778e-08	298	16.81	346	2.3498e-22	0	PsychENCODE_eQTLs:eQTLGen_cis_eQTLs:BIOSQTL/BIOS_eQTL_geneLevel:GTEx/v8/Whole_Blood:GTEx/v8/Artery_Coronary:GTEx/v8/Colon_Transverse:GTEx/v8/Nerve_Tibial:GTEx/v8/Pituitary:GTEx/v8/Cells_Cultured_fibroblasts:GTEx/v8/Thyroid:GTEx/v7/Nerve_Tibial:GTEx/v7/Ovary:GTEx/v7/Pituitary:GTEx/v7/Cells_Transformed_fibroblasts:GTEx/v6/Adrenal_Gland:GTEx/v6/Esophagus_Muscularis:GTEx/v6/Cells_Transformed_fibrobla…	+	Yes	Adult_Cortex:Fetal_Cortex:IMR90:Mesenchymal_Stem_Cell:Mesendoderm	4.601e-08	2544	6.1112	4.9443e-10
MCM7	ENSG00000166508	119	7	99690351	99699563	-1	1.45783e-13	25	20.3	190	1.7407e-76	0	PsychENCODE_eQTLs:DICE/T_CD4_TH1_17:eQTLGen_cis_eQTLs:BIOSQTL/BIOS_eQTL_geneLevel:CMC_SVA_cis:GTEx/v8/Brain_Cerebellar_Hemisphere:GTEx/v8/Esophagus_Mucosa:GTEx/v8/Lung:GTEx/v8/Nerve_Tibial:GTEx/v8/Cells_Cultured_fibroblasts:GTEx/v8/Skin_Not_Sun_Exposed_Suprapubic:GTEx/v8/Skin_Sun_Exposed_Lower_leg:GTEx/v8/Testis:GTEx/v8/Thyroid:GTEx/v7/Nerve_Tibial:GTEx/v7/Skin_Not_Sun_Exposed_Suprapubic:GTEx/v7/…	+	Yes	Promoter_anchored_loops_oneway:Adult_Cortex:Fetal_Cortex:Liver:GM12878:IMR90:Trophoblast-like_Cell	2.769e-21	83	5.4879	2.0332e-08
MED24	ENSG00000008838	225	17	38175350	38217468	-1	8.98959e-09	3	3.977	12	1.7449e-24	0	PsychENCODE_eQTLs:eQTLGen_cis_eQTLs:BIOSQTL/BIOS_eQTL_geneLevel:CMC_SVA_cis:CMC_NoSVA_cis:GTEx/v8/Adipose_Subcutaneous:GTEx/v8/Adipose_Visceral_Omentum:GTEx/v8/Whole_Blood:GTEx/v8/Artery_Aorta:GTEx/v8/Artery_Tibial:GTEx/v8/Breast_Mammary_Tissue:GTEx/v8/Colon_Sigmoid:GTEx/v8/Esophagus_Gastroesophageal_Junction:GTEx/v8/Esophagus_Mucosa:GTEx/v8/Esophagus_Muscularis:GTEx/v8/Nerve_Tibial:GTEx/v8/Ovary…	+	Yes	Adult_Cortex:IMR90:Mesenchymal_Stem_Cell	3.254e-08	192	4.653	1.6357e-06
MEI1	ENSG00000167077	265:266	22	42095503	42195460	1	1.21592e-08	175	16.28	1050	3.27170000000001e-310	0	PsychENCODE_eQTLs:DICE/B_cell_naive:DICE/T_CD4_naive:DICE/T_CD8_naive:DICE/Monocyte_classical:DICE/Monocyte_non_classical:DICE/NK:DICE/T_CD4_TFH:DICE/T_CD4_TH1:DICE/T_CD4_TH17:DICE/T_CD4_TH1_17:DICE/T_CD4_TH2:DICE/T_CD4_memory_TREG:DICE/T_CD4_naive_TREG:eQTLGen_cis_eQTLs:BIOSQTL/BIOS_eQTL_geneLevel:GTEx/v8/Adipose_Subcutaneous:GTEx/v8/Adipose_Visceral_Omentum:GTEx/v8/Adrenal_Gland:GTEx/v8/Cells_E…	+	Yes	Adult_Cortex:Fetal_Cortex:Aorta:Left_Ventricle:Liver:GM12878:IMR90:Mesenchymal_Stem_Cell:Mesendoderm:Trophoblast-like_Cell:hESC	1.578e-48	429	6.175	3.309e-10
MEIS1	ENSG00000143995	35	2	66660584	66801001	1	0.990885	75	19.22	55	6.87464e-17	2.98785e-14	PsychENCODE_eQTLs:xQTLServer_eQTLs:CMC_SVA_cis:CMC_NoSVA_cis:GTEx/v7/Brain_Cortex:GTEx/v7/Brain_Hippocampus:GTEx/v6/Brain_Caudate_basal_ganglia	+	Yes	Adult_Cortex:Fetal_Cortex:Aorta:Hippocampus:Left_Ventricle:Liver:Pancreas:IMR90:Mesenchymal_Stem_Cell:Mesendoderm:Neural_Progenitor_Cell:Trophoblast-like_Cell:hESC	1.852e-08	462	5.2587	7.2557e-08
MERTK	ENSG00000153208	39:257	2	112656056	112787138	1	9.66187e-08	103	11.51	483	3.27170000000001e-310	0	PsychENCODE_eQTLs:DICE/Monocyte_classical:DICE/Monocyte_non_classical:eQTLGen_cis_eQTLs:eQTLGen_trans_eQTLs:BIOSQTL/BIOS_eQTL_geneLevel:CMC_SVA_cis:CMC_NoSVA_cis:GTEx/v8/Adipose_Visceral_Omentum:GTEx/v8/Adrenal_Gland:GTEx/v8/Whole_Blood:GTEx/v8/Artery_Aorta:GTEx/v8/Artery_Tibial:GTEx/v8/Colon_Sigmoid:GTEx/v8/Esophagus_Muscularis:GTEx/v8/Pancreas:GTEx/v8/Pituitary:GTEx/v8/Cells_Cultured_fibroblast…	+	Yes	Adult_Cortex:Fetal_Cortex:Left_Ventricle:Liver:GM12878:IMR90:Mesenchymal_Stem_Cell:Mesendoderm:Trophoblast-like_Cell:hESC	2.959e-25	644	4.7878	8.4321e-07
METAP2	ENSG00000111142	182	12	95867296	95909615	1	0.906383	147	17.16	386	5.8961e-97	0	PsychENCODE_eQTLs:eQTLGen_cis_eQTLs:BIOSQTL/BIOS_eQTL_geneLevel:GTEx/v7/Adrenal_Gland:GTEx/v7/Liver:GTEx/v7/Pancreas:GTEx/v7/Skin_Sun_Exposed_Lower_leg:GTEx/v7/Testis:GTEx/v6/Testis	+	Yes	Adult_Cortex:Fetal_Cortex:Aorta:Left_Ventricle:Liver:GM12878:IMR90:Mesenchymal_Stem_Cell:Mesendoderm:Trophoblast-like_Cell:hESC	9.943e-43	303	10.852	9.7363e-28
MFAP3	ENSG00000037749	90	5	153418466	153600038	1	0.00844478	8	7.311	60	1.23629e-13	4.81858e-16	PsychENCODE_eQTLs:BIOSQTL/BIOS_eQTL_geneLevel:CMC_SVA_cis:GTEx/v8/Adipose_Visceral_Omentum:GTEx/v8/Esophagus_Muscularis:GTEx/v8/Skin_Not_Sun_Exposed_Suprapubic:GTEx/v7/Adipose_Subcutaneous:GTEx/v7/Adipose_Visceral_Omentum:GTEx/v7/Breast_Mammary_Tissue:GTEx/v7/Esophagus_Gastroesophageal_Junction:GTEx/v7/Esophagus_Muscularis:GTEx/v7/Nerve_Tibial:GTEx/v7/Skin_Not_Sun_Exposed_Suprapubic:GTEx/v7/Thyro…	-	Yes	Fetal_Cortex:Left_Ventricle:GM12878:IMR90:Mesenchymal_Stem_Cell:Mesendoderm:Trophoblast-like_Cell:hESC	2.081e-09	792	5.8964	1.858e-09
MFHAS1	ENSG00000147324	125	8	8640864	8751155	-1	2.2282e-05	301	20.5	3318	4.167e-179	0	PsychENCODE_eQTLs:DICE/B_cell_naive:DICE/Monocyte_classical:DICE/Monocyte_non_classical:DICE/T_CD4_TFH:DICE/T_CD4_TH1:DICE/T_CD4_TH17:DICE/T_CD4_TH1_17:DICE/T_CD4_TH2:DICE/T_CD4_memory_TREG:DICE/T_CD4_naive_TREG:eQTLGen_cis_eQTLs:BIOSQTL/BIOS_eQTL_geneLevel:CMC_SVA_cis:GTEx/v8/Adipose_Subcutaneous:GTEx/v8/Whole_Blood:GTEx/v8/Breast_Mammary_Tissue:GTEx/v8/Esophagus_Gastroesophageal_Junction:GTEx/v…	+	Yes	Promoter_anchored_loops_oneway:Adult_Cortex:Fetal_Cortex:Aorta:Left_Ventricle:Liver:Spleen:GM12878:IMR90:Mesenchymal_Stem_Cell:Mesendoderm:Trophoblast-like_Cell:hESC	1.29e-132	820	9.8927	2.2396e-23
MIB2	ENSG00000197530	1	1	1550795	1565990	1	0.000158543	46	9.263	119	2.1225e-38	0	eQTLGen_cis_eQTLs:BIOSQTL/BIOS_eQTL_geneLevel:GTEx/v8/Adipose_Subcutaneous:GTEx/v8/Adipose_Visceral_Omentum:GTEx/v8/Adrenal_Gland:GTEx/v8/Cells_EBV-transformed_lymphocytes:GTEx/v8/Whole_Blood:GTEx/v8/Artery_Aorta:GTEx/v8/Artery_Tibial:GTEx/v8/Colon_Sigmoid:GTEx/v8/Colon_Transverse:GTEx/v8/Esophagus_Gastroesophageal_Junction:GTEx/v8/Esophagus_Muscularis:GTEx/v8/Heart_Atrial_Appendage:GTEx/v8/Heart…	+	Yes	Adult_Cortex:Fetal_Cortex:IMR90:Mesenchymal_Stem_Cell	6.417e-11	95	6.2839	1.651e-10
MIER3	ENSG00000155545	81	5	56215429	56267502	-1	0.999216	86	16.76	216	1.73379e-08	4.4969e-05	DICE/B_cell_naive:eQTLGen_cis_eQTLs:CMC_SVA_cis:GTEx/v8/Adipose_Subcutaneous:GTEx/v8/Artery_Aorta:GTEx/v8/Artery_Tibial:GTEx/v8/Esophagus_Muscularis:GTEx/v8/Heart_Atrial_Appendage:GTEx/v8/Lung:GTEx/v8/Nerve_Tibial:GTEx/v8/Pituitary:GTEx/v8/Skin_Not_Sun_Exposed_Suprapubic:GTEx/v8/Skin_Sun_Exposed_Lower_leg:GTEx/v8/Testis:GTEx/v8/Thyroid:GTEx/v7/Artery_Aorta:GTEx/v7/Artery_Tibial:GTEx/v7/Heart_Atri…	+	Yes	IMR90:Mesenchymal_Stem_Cell:Mesendoderm:Trophoblast-like_Cell:hESC	4.262e-11	311	5.1601	1.2344e-07
MIP	ENSG00000135517	178	12	56843286	56862950	-1	0.677915	26	16.25	130	1.22919e-286	0	PsychENCODE_eQTLs:BIOSQTL/BIOS_eQTL_geneLevel:GTEx/v8/Adrenal_Gland:GTEx/v8/Brain_Cerebellar_Hemisphere:GTEx/v8/Heart_Atrial_Appendage:GTEx/v8/Liver	-	Yes	Left_Ventricle:Liver:GM12878:IMR90:Mesenchymal_Stem_Cell:Mesendoderm:Trophoblast-like_Cell	2.332e-17	88	7.2953	1.4899e-13
MLEC	ENSG00000110917	185	12	121124672	121139667	1	0.470921	95	21.2	1147	5.6144e-138	0	PsychENCODE_eQTLs:eQTLGen_cis_eQTLs:BIOSQTL/BIOS_eQTL_geneLevel:CMC_SVA_cis:GTEx/v8/Adipose_Subcutaneous:GTEx/v8/Whole_Blood:GTEx/v8/Artery_Tibial:GTEx/v8/Brain_Cortex:GTEx/v8/Esophagus_Gastroesophageal_Junction:GTEx/v8/Esophagus_Muscularis:GTEx/v8/Nerve_Tibial:GTEx/v8/Cells_Cultured_fibroblasts:GTEx/v8/Skin_Not_Sun_Exposed_Suprapubic:GTEx/v8/Skin_Sun_Exposed_Lower_leg:GTEx/v8/Thyroid:GTEx/v7/Adi…	+	Yes	Adult_Cortex:Fetal_Cortex:Left_Ventricle:Liver:Spleen:GM12878:IMR90:Mesenchymal_Stem_Cell:Mesendoderm:Trophoblast-like_Cell:hESC	4.94065645841247e-324	151	20.798	2.2692e-96
MLH1	ENSG00000076242	59	3	37034823	37107380	1	0.739578	112	21.8	501	1.3494e-196	0	DICE/B_cell_naive:DICE/T_CD4_naive_activated:DICE/T_CD8_naive:DICE/T_CD8_naive_activated:DICE/T_CD4_TFH:DICE/T_CD4_TH17:eQTLGen_cis_eQTLs:BIOSQTL/BIOS_eQTL_geneLevel:CMC_SVA_cis:GTEx/v8/Adipose_Subcutaneous:GTEx/v8/Adipose_Visceral_Omentum:GTEx/v8/Cells_EBV-transformed_lymphocytes:GTEx/v8/Whole_Blood:GTEx/v8/Breast_Mammary_Tissue:GTEx/v8/Esophagus_Mucosa:GTEx/v8/Heart_Atrial_Appendage:GTEx/v8/Lun…	-	Yes	GM12878:IMR90:Mesenchymal_Stem_Cell:Mesendoderm:Trophoblast-like_Cell	3.793e-08	278	5.3962	3.4025e-08
MLLT10	ENSG00000078403	145	10	21823094	22032559	1	0.999584	99	11.89	44	5.0031e-08	0.000202378	eQTLGen_cis_eQTLs:BIOSQTL/BIOS_eQTL_geneLevel:GTEx/v8/Whole_Blood:GTEx/v8/Skin_Sun_Exposed_Lower_leg:GTEx/v8/Thyroid:GTEx/v7/Skin_Sun_Exposed_Lower_leg:GTEx/v6/Skin_Sun_Exposed_Lower_leg	-	Yes	Promoter_anchored_loops_oneway:Liver:GM12878:IMR90:Mesenchymal_Stem_Cell:Mesendoderm:Neural_Progenitor_Cell:Trophoblast-like_Cell:hESC	8.31e-13	323	7.1867	3.3181e-13
MLX	ENSG00000108788	226	17	40719086	40725257	1	0.469292	33	24.1	429	6.6988e-63	0	DICE/T_CD4_naive:DICE/T_CD4_TH1_17:eQTLGen_cis_eQTLs:BIOSQTL/BIOS_eQTL_geneLevel:CMC_SVA_cis:CMC_NoSVA_cis:GTEx/v8/Whole_Blood:GTEx/v8/Artery_Aorta:GTEx/v8/Breast_Mammary_Tissue:GTEx/v8/Lung:GTEx/v8/Muscle_Skeletal:GTEx/v8/Nerve_Tibial:GTEx/v8/Skin_Sun_Exposed_Lower_leg:GTEx/v8/Spleen:GTEx/v8/Thyroid:GTEx/v7/Artery_Aorta:GTEx/v7/Lung:GTEx/v7/Skin_Sun_Exposed_Lower_leg:GTEx/v7/Thyroid	+	Yes	Promoter_anchored_loops_oneway:IMR90:Mesenchymal_Stem_Cell	1.105e-15	73	5.9165	1.6445e-09
MLXIPL	ENSG00000009950	117	7	73007524	73038873	-1	0.676823	74	19.09	236	5.2881e-56	2.92924e-48	CMC_SVA_cis:GTEx/v8/Adipose_Subcutaneous:GTEx/v8/Adipose_Visceral_Omentum:GTEx/v8/Artery_Aorta:GTEx/v8/Breast_Mammary_Tissue:GTEx/v8/Colon_Transverse:GTEx/v8/Esophagus_Gastroesophageal_Junction:GTEx/v8/Esophagus_Mucosa:GTEx/v8/Esophagus_Muscularis:GTEx/v8/Heart_Atrial_Appendage:GTEx/v8/Heart_Left_Ventricle:GTEx/v8/Lung:GTEx/v8/Ovary:GTEx/v8/Pancreas:GTEx/v8/Pituitary:GTEx/v8/Prostate:GTEx/v8/Mino…	-	Yes	EP_correlation_cell_type_oneway:Adult_Cortex	4.016e-34	172	10.22	8.0869e-25
MMP23B	ENSG00000189409	1	1	1567474	1570639	1	NA	20	6.645	45	6.5158e-11	0	eQTLGen_cis_eQTLs:BIOSQTL/BIOS_eQTL_geneLevel:GTEx/v8/Artery_Tibial:GTEx/v8/Lung	-	Yes	Promoter_anchored_loops_oneway	6.417e-11	42	6.948	1.8527e-12
MON1A	ENSG00000164077	60	3	49946302	49967606	-1	0.00636811	31	13.15	812	4.964e-64	0	eQTLGen_cis_eQTLs:GTEx/v8/Adrenal_Gland:GTEx/v8/Whole_Blood:GTEx/v8/Artery_Aorta:GTEx/v8/Artery_Tibial:GTEx/v8/Esophagus_Muscularis:GTEx/v8/Pituitary:GTEx/v8/Cells_Cultured_fibroblasts:GTEx/v8/Testis:GTEx/v8/Thyroid:GTEx/v7/Testis:GTEx/v7/Thyroid:GTEx/v6/Testis	-	Yes	Adult_Cortex:Fetal_Cortex	1.124e-27	77	9.7817	6.7462e-23
MPPED2	ENSG00000066382	157:158	11	30406040	30608419	-1	0.970565	155	20.7	235	0	0	PsychENCODE_eQTLs:eQTLGen_cis_eQTLs:xQTLServer_eQTLs:CMC_SVA_cis:GTEx/v8/Thyroid:GTEx/v7/Muscle_Skeletal:GTEx/v7/Thyroid	-	Yes	Aorta:Left_Ventricle:Liver:Right_Ventricle:IMR90:Mesenchymal_Stem_Cell:Mesendoderm:Neural_Progenitor_Cell:Trophoblast-like_Cell:hESC	1.99e-18	761	6.3331	1.2013e-10
MPV17	ENSG00000115204	32	2	27532360	27548547	-1	1.10287e-08	40	18.95	125	2.73758e-10	7.89714e-07	GTEx/v8/Esophagus_Gastroesophageal_Junction:GTEx/v8/Esophagus_Mucosa:GTEx/v8/Cells_Cultured_fibroblasts:GTEx/v8/Skin_Not_Sun_Exposed_Suprapubic:GTEx/v8/Testis:GTEx/v8/Thyroid:GTEx/v7/Esophagus_Gastroesophageal_Junction:GTEx/v7/Cells_Transformed_fibroblasts:GTEx/v6/Cells_Transformed_fibroblasts	+	Yes	Promoter_anchored_loops_oneway:Adult_Cortex:Fetal_Cortex	3.48e-263	50	17.91	4.8966e-72
MROH6	ENSG00000204839	132	8	144648357	144655141	-1	1.27469e-10	24	13.63	102	1.6607e-242	0	PsychENCODE_eQTLs:DICE/T_CD4_TFH:DICE/T_CD4_memory_TREG:eQTLGen_cis_eQTLs:BIOSQTL/BIOS_eQTL_geneLevel:xQTLServer_eQTLs:GTEx/v8/Adipose_Subcutaneous:GTEx/v8/Adipose_Visceral_Omentum:GTEx/v8/Adrenal_Gland:GTEx/v8/Whole_Blood:GTEx/v8/Artery_Aorta:GTEx/v8/Artery_Tibial:GTEx/v8/Brain_Anterior_cingulate_cortex_BA24:GTEx/v8/Brain_Caudate_basal_ganglia:GTEx/v8/Brain_Cerebellar_Hemisphere:GTEx/v8/Brain_Ce…	+	Yes	Promoter_anchored_loops_oneway	9.143e-22	155	5.8163	3.0073e-09
MRPL33	ENSG00000243147	32	2	27994584	28210954	1	0.749165	346	19.66	597	1.6199e-41	0	DICE/T_CD8_naive:DICE/T_CD4_TH1:eQTLGen_cis_eQTLs:CMC_SVA_cis:GTEx/v8/Adipose_Visceral_Omentum:GTEx/v8/Colon_Sigmoid:GTEx/v8/Esophagus_Muscularis:GTEx/v8/Heart_Atrial_Appendage:GTEx/v8/Lung:GTEx/v8/Muscle_Skeletal:GTEx/v8/Nerve_Tibial:GTEx/v8/Testis:GTEx/v7/Adipose_Visceral_Omentum:GTEx/v7/Brain_Caudate_basal_ganglia:GTEx/v7/Heart_Atrial_Appendage:GTEx/v6/Heart_Atrial_Appendage:GTEx/v6/Muscle_Ske…	+	Yes	EP_correlation_cell_type_oneway:Adult_Cortex:Fetal_Cortex:Aorta:Bladder:Left_Ventricle:Liver:Right_Ventricle:Spleen:GM12878:IMR90:Mesenchymal_Stem_Cell:Mesendoderm:Neural_Progenitor_Cell:Trophoblast-like_Cell:hESC	2.29e-143	592	12.414	1.1036e-35
MRPL4	ENSG00000105364	244	19	10362577	10370721	1	1.13186e-07	31	15.35	56	1.1242e-21	0	PsychENCODE_eQTLs:eQTLGen_cis_eQTLs:BIOSQTL/BIOS_eQTL_geneLevel:GTEx/v8/Adipose_Subcutaneous:GTEx/v8/Adipose_Visceral_Omentum:GTEx/v8/Adrenal_Gland:GTEx/v8/Artery_Aorta:GTEx/v8/Artery_Tibial:GTEx/v8/Breast_Mammary_Tissue:GTEx/v8/Colon_Sigmoid:GTEx/v8/Colon_Transverse:GTEx/v8/Esophagus_Mucosa:GTEx/v8/Esophagus_Muscularis:GTEx/v8/Liver:GTEx/v8/Lung:GTEx/v8/Muscle_Skeletal:GTEx/v8/Nerve_Tibial:GTEx/…	+	Yes	Adult_Cortex	1.149e-06	87	5.2239	8.7578e-08
MRPL50	ENSG00000136897	138:139	9	104149915	104160896	-1	0.00031841	27	12.89	31	1.0958e-59	0	PsychENCODE_eQTLs:eQTLGen_cis_eQTLs:BIOSQTL/BIOS_eQTL_geneLevel:CMC_SVA_cis:CMC_NoSVA_cis:GTEx/v7/Brain_Cortex	+	Yes	Adult_Cortex:Fetal_Cortex:Aorta:Left_Ventricle:Liver:GM12878:IMR90:Mesenchymal_Stem_Cell:Mesendoderm:Trophoblast-like_Cell:hESC	8.654e-16	102	5.0123	2.6895e-07
MRPS21	ENSG00000187145	17	1	150266289	150281414	1	0.35345	80	16.5	442	6.7869e-287	0	DICE/T_CD4_TH1:DICE/T_CD4_TH2:eQTLGen_cis_eQTLs:BIOSQTL/BIOS_eQTL_geneLevel:CMC_SVA_cis:CMC_NoSVA_cis:BRAINEAC/WHMT:GTEx/v7/Adipose_Subcutaneous:GTEx/v7/Adipose_Visceral_Omentum:GTEx/v7/Adrenal_Gland:GTEx/v7/Whole_Blood:GTEx/v7/Artery_Aorta:GTEx/v7/Artery_Tibial:GTEx/v7/Brain_Cerebellar_Hemisphere:GTEx/v7/Brain_Cerebellum:GTEx/v7/Breast_Mammary_Tissue:GTEx/v7/Colon_Sigmoid:GTEx/v7/Esophagus_Gastr…	+	Yes	Mesenchymal_Stem_Cell	3.79e-09	144	5.3442	4.5409e-08
MS4A2	ENSG00000149534	163	11	59855734	59863444	1	6.49875e-05	49	12.53	462	4.2682e-70	0	eQTLGen_cis_eQTLs:BIOSQTL/BIOS_eQTL_geneLevel:GTEx/v8/Adipose_Subcutaneous:GTEx/v8/Adipose_Visceral_Omentum:GTEx/v8/Colon_Transverse:GTEx/v8/Esophagus_Mucosa:GTEx/v8/Esophagus_Muscularis:GTEx/v8/Pancreas:GTEx/v8/Skin_Not_Sun_Exposed_Suprapubic:GTEx/v8/Skin_Sun_Exposed_Lower_leg:GTEx/v8/Stomach:GTEx/v7/Esophagus_Mucosa:GTEx/v7/Lung:GTEx/v7/Stomach:GTEx/v6/Esophagus_Mucosa:GTEx/v6/Esophagus_Muscula…	-	Yes	Left_Ventricle:Mesenchymal_Stem_Cell:Mesendoderm:hESC	6.157e-25	127	8.4634	1.2984e-17
MS4A3	ENSG00000149516	163	11	59824060	59838601	1	4.21113e-05	56	12.53	113	4.3921e-15	0	eQTLGen_cis_eQTLs:BIOSQTL/BIOS_eQTL_geneLevel:GTEx/v8/Testis:GTEx/v7/Testis:GTEx/v6/Testis	-	Yes	Left_Ventricle:Mesenchymal_Stem_Cell:Mesendoderm:hESC	6.157e-25	154	7.0408	9.559e-13
MS4A4A	ENSG00000110079	13:32:163:228:257	11	60048014	60076445	1	0.000743082	55	8.291	494	2.2539e-213	0	PsychENCODE_eQTLs:DICE/Monocyte_classical:eQTLGen_cis_eQTLs:eQTLGen_trans_eQTLs:BIOSQTL/BIOS_eQTL_geneLevel:CMC_SVA_cis:GTEx/v8/Adipose_Subcutaneous:GTEx/v8/Whole_Blood:GTEx/v8/Artery_Aorta:GTEx/v8/Artery_Tibial:GTEx/v8/Breast_Mammary_Tissue:GTEx/v8/Esophagus_Muscularis:GTEx/v8/Nerve_Tibial:GTEx/v8/Pancreas:GTEx/v8/Stomach:GTEx/v8/Testis:GTEx/v8/Thyroid:GTEx/v7/Adipose_Subcutaneous:GTEx/v7/Whole_…	+	Yes	Liver:GM12878:IMR90:Mesenchymal_Stem_Cell:Mesendoderm:Trophoblast-like_Cell:hESC	1.34e-87	165	7.0109	1.1838e-12
MS4A4E	ENSG00000214787	163	11	59968726	60010561	-1	0.51584	100	13.78	259	1.91883e-07	0.000237864	eQTLGen_cis_eQTLs:BIOSQTL/BIOS_eQTL_geneLevel:GTEx/v8/Adipose_Visceral_Omentum:GTEx/v8/Breast_Mammary_Tissue:GTEx/v8/Lung:GTEx/v8/Nerve_Tibial:GTEx/v8/Pancreas:GTEx/v8/Spleen:GTEx/v7/Nerve_Tibial:GTEx/v7/Spleen:GTEx/v6/Nerve_Tibial	+	Yes	Left_Ventricle:GM12878:Mesenchymal_Stem_Cell:Mesendoderm:Trophoblast-like_Cell:hESC	6.157e-25	250	8.8185	5.7979e-19
MS4A6A	ENSG00000110077	163	11	59939081	59952139	-1	1.49232e-09	37	11.31	488	3.27170000000001e-310	0	eQTLGen_cis_eQTLs:BIOSQTL/BIOS_eQTL_geneLevel:GTEx/v8/Adipose_Subcutaneous:GTEx/v8/Adipose_Visceral_Omentum:GTEx/v8/Whole_Blood:GTEx/v8/Artery_Tibial:GTEx/v8/Lung:GTEx/v8/Muscle_Skeletal:GTEx/v8/Spleen:GTEx/v8/Testis:GTEx/v7/Whole_Blood:GTEx/v7/Spleen:GTEx/v6/Whole_Blood	+	Yes	Aorta:Left_Ventricle:Liver:GM12878:IMR90:Mesenchymal_Stem_Cell:Mesendoderm:Trophoblast-like_Cell:hESC	6.157e-25	97	9.0392	7.8889e-20
MSI1	ENSG00000135097	185	12	120779133	120806983	-1	0.997146	111	21	206	1.59395e-11	2.42203e-22	DICE/T_CD8_naive:GTEx/v8/Breast_Mammary_Tissue:GTEx/v8/Esophagus_Mucosa:GTEx/v8/Skin_Not_Sun_Exposed_Suprapubic:GTEx/v8/Skin_Sun_Exposed_Lower_leg:GTEx/v8/Thyroid:GTEx/v7/Breast_Mammary_Tissue:GTEx/v7/Colon_Transverse:GTEx/v7/Esophagus_Mucosa:GTEx/v7/Nerve_Tibial:GTEx/v7/Pancreas:GTEx/v7/Skin_Sun_Exposed_Lower_leg:GTEx/v7/Thyroid:GTEx/v6/Artery_Tibial:GTEx/v6/Colon_Transverse:GTEx/v6/Nerve_Tibial…	-	Yes	Promoter_anchored_loops_oneway:Spleen:IMR90:Mesenchymal_Stem_Cell	2.47032822920623e-323	136	11.359	3.3383e-30
MSL2	ENSG00000174579	66	3	135867764	135916083	-1	0.889664	20	22.4	327	3.54088e-27	0	eQTLGen_cis_eQTLs:BIOSQTL/BIOS_eQTL_geneLevel:GTEx/v8/Artery_Aorta:GTEx/v8/Thyroid:GTEx/v7/Brain_Anterior_cingulate_cortex_BA24:GTEx/v7/Skin_Sun_Exposed_Lower_leg	+	Yes	Adult_Cortex:Fetal_Cortex:Aorta:Hippocampus:Left_Ventricle:Liver:Spleen:GM12878:IMR90:Mesenchymal_Stem_Cell:Mesendoderm:Trophoblast-like_Cell:hESC	2.193e-24	117	6.9754	1.5245e-12
MSRA	ENSG00000175806	60:125	8	9911778	10286401	1	1.69976e-06	953	20.6	4515	3.27170000000001e-310	0	PsychENCODE_eQTLs:DICE/T_CD4_naive:DICE/T_CD8_naive:DICE/T_CD4_TFH:DICE/T_CD4_TH1:DICE/T_CD4_TH17:DICE/T_CD4_TH1_17:DICE/T_CD4_TH2:DICE/T_CD4_memory_TREG:eQTLGen_cis_eQTLs:eQTLGen_trans_eQTLs:BIOSQTL/BIOS_eQTL_geneLevel:CMC_SVA_cis:CMC_NoSVA_cis:GTEx/v8/Adipose_Subcutaneous:GTEx/v8/Whole_Blood:GTEx/v8/Artery_Aorta:GTEx/v8/Artery_Tibial:GTEx/v8/Brain_Hippocampus:GTEx/v8/Brain_Nucleus_accumbens_bas…	-	Yes	Promoter_anchored_loops_oneway:Adult_Cortex:Fetal_Cortex:Aorta:Left_Ventricle:Liver:Psoas:Right_Ventricle:Spleen:GM12878:IMR90:Mesenchymal_Stem_Cell:Mesendoderm:Trophoblast-like_Cell:hESC	1.29e-132	2385	13.095	1.7593e-39
MTCH2	ENSG00000109919	161	11	47638867	47664175	-1	0.166788	34	25	1750	0	0	PsychENCODE_eQTLs:eQTLGen_cis_eQTLs:BIOSQTL/BIOS_eQTL_geneLevel:xQTLServer_eQTLs:BRAINEAC/CRBL:BRAINEAC/THAL:GTEx/v8/Adipose_Subcutaneous:GTEx/v8/Brain_Amygdala:GTEx/v8/Brain_Anterior_cingulate_cortex_BA24:GTEx/v8/Brain_Caudate_basal_ganglia:GTEx/v8/Brain_Cerebellar_Hemisphere:GTEx/v8/Brain_Cerebellum:GTEx/v8/Brain_Cortex:GTEx/v8/Brain_Frontal_Cortex_BA9:GTEx/v8/Brain_Hippocampus:GTEx/v8/Brain_Hy…	+	Yes	Adult_Cortex:Fetal_Cortex:IMR90:Mesenchymal_Stem_Cell	7.559e-33	121	6.8361	4.0677e-12
MTF2	ENSG00000143033	13	1	93544792	93604638	1	0.9946	95	16.75	750	2.7002e-63	0	eQTLGen_cis_eQTLs:BIOSQTL/BIOS_eQTL_geneLevel:GTEx/v8/Pancreas	+	Yes	Aorta:Left_Ventricle:Liver:GM12878:IMR90:Mesenchymal_Stem_Cell:Mesendoderm:Trophoblast-like_Cell:hESC	1.781e-15	202	6.2849	1.6404e-10
MTMR4	ENSG00000108389	228	17	56566898	56595266	-1	0.997305	18	20.5	322	3.2639e-14	0	eQTLGen_cis_eQTLs:BIOSQTL/BIOS_eQTL_geneLevel:GTEx/v8/Whole_Blood:GTEx/v8/Brain_Cerebellum:GTEx/v8/Nerve_Tibial:GTEx/v8/Minor_Salivary_Gland	+	Yes	Promoter_anchored_loops_oneway:Adult_Cortex:Fetal_Cortex:Left_Ventricle:Liver:Spleen:GM12878:IMR90:Mesenchymal_Stem_Cell:Mesendoderm:Trophoblast-like_Cell:hESC	1.43e-18	121	4.7122	1.2253e-06
MTMR9	ENSG00000104643	125	8	11141925	11185646	1	0.210866	134	22	2160	3.43503e-36	0	PsychENCODE_eQTLs:DICE/T_CD4_TH17:eQTLGen_cis_eQTLs:BIOSQTL/BIOS_eQTL_geneLevel:GTEx/v8/Adipose_Subcutaneous:GTEx/v8/Adipose_Visceral_Omentum:GTEx/v8/Artery_Aorta:GTEx/v8/Artery_Coronary:GTEx/v8/Artery_Tibial:GTEx/v8/Brain_Cortex:GTEx/v8/Brain_Frontal_Cortex_BA9:GTEx/v8/Breast_Mammary_Tissue:GTEx/v8/Colon_Sigmoid:GTEx/v8/Colon_Transverse:GTEx/v8/Esophagus_Gastroesophageal_Junction:GTEx/v8/Esophag…	+	Yes	Promoter_anchored_loops_oneway:EP_correlation_cell_type_oneway:Aorta:Left_Ventricle:Liver:Right_Ventricle:Spleen:GM12878:IMR90:Mesenchymal_Stem_Cell:Mesendoderm:Trophoblast-like_Cell:hESC	2.197e-34	255	7.9027	1.3643e-15
MYBPC3	ENSG00000134571	161	11	47352957	47374253	-1	1.35054e-06	85	16.99	1612	3.27170000000001e-310	0	PsychENCODE_eQTLs:eQTLGen_cis_eQTLs:BIOSQTL/BIOS_eQTL_geneLevel:GTEx/v8/Adrenal_Gland:GTEx/v8/Whole_Blood:GTEx/v8/Brain_Cortex:GTEx/v8/Lung:GTEx/v8/Nerve_Tibial:GTEx/v8/Skin_Sun_Exposed_Lower_leg:GTEx/v8/Spleen:GTEx/v7/Whole_Blood:GTEx/v7/Lung:GTEx/v7/Spleen:GTEx/v6/Whole_Blood:GTEx/v6/Brain_Cortex:GTEx/v6/Lung:GTEx/v6/Nerve_Tibial	-	Yes	EP_correlation_cell_type_oneway:IMR90:Mesenchymal_Stem_Cell:Mesendoderm	8.943e-34	151	11.917	4.8084e-33
MYBPHL	ENSG00000221986	15	1	109834987	109849663	-1	0.00461844	10	15.42	1	1.29359e-05	0.0440731	GTEx/v7/Spleen	+	Yes	EP_links_oneway:Adult_Cortex:Fetal_Cortex:Left_Ventricle:IMR90:Mesenchymal_Stem_Cell:Mesendoderm:Trophoblast-like_Cell:hESC	1.888e-10	104	4.8139	7.3992e-07
MYEOV	ENSG00000172927	166	11	69061605	69182494	1	0.00119291	61	12.89	47	2.22368e-37	1.70842e-30	GTEx/v7/Adipose_Subcutaneous:GTEx/v7/Adipose_Visceral_Omentum:GTEx/v7/Breast_Mammary_Tissue:GTEx/v7/Muscle_Skeletal:GTEx/v7/Nerve_Tibial:GTEx/v6/Adipose_Subcutaneous:GTEx/v6/Breast_Mammary_Tissue:GTEx/v6/Nerve_Tibial	+	Yes	IMR90:Mesenchymal_Stem_Cell	1.282e-08	310	4.967	3.3998e-07
MYO1C	ENSG00000197879	219	17	1367392	1396106	-1	3.89021e-08	46	20.4	5	2.7187e-06	1.49975e-06	eQTLGen_cis_eQTLs:BIOSQTL/BIOS_eQTL_geneLevel:GTEx/v8/Whole_Blood:GTEx/v6/Adipose_Subcutaneous	-	Yes	Promoter_anchored_loops_oneway:Adult_Cortex:Fetal_Cortex	4.955e-10	232	6.8105	4.8639e-12
MYPOP	ENSG00000176182	250	19	46393278	46405862	-1	0.810391	45	18.49	41	1.5158e-38	0	eQTLGen_cis_eQTLs:BIOSQTL/BIOS_eQTL_geneLevel	-	Yes	EP_correlation_cell_type_oneway	2.011e-12	180	7.2323	2.3748e-13
MYRF	ENSG00000124920	164	11	61520114	61555990	1	0.999848	57	19.93	258	3.8437e-132	0	DICE/T_CD4_naive:DICE/NK:DICE/T_CD4_TFH:DICE/T_CD4_TH1:DICE/T_CD4_TH17:DICE/T_CD4_TH2:DICE/T_CD4_memory_TREG:DICE/T_CD4_naive_TREG:eQTLGen_cis_eQTLs:BIOSQTL/BIOS_eQTL_geneLevel:GTEx/v8/Adipose_Subcutaneous:GTEx/v8/Whole_Blood:GTEx/v8/Artery_Tibial:GTEx/v8/Breast_Mammary_Tissue:GTEx/v8/Esophagus_Mucosa:GTEx/v8/Esophagus_Muscularis:GTEx/v8/Liver:GTEx/v8/Nerve_Tibial:GTEx/v8/Pancreas:GTEx/v8/Cells_C…	-	Yes	Promoter_anchored_loops_oneway:Spleen:IMR90	1.187e-11	129	7.4161	6.0308e-14
MYT1	ENSG00000196132	260	20	62783144	62873604	1	0.999872	42	17.81	107	1.07502e-19	1.81138e-32	GTEx/v8/Thyroid:GTEx/v7/Thyroid:GTEx/v6/Thyroid	+	Yes	Promoter_anchored_loops_oneway:IMR90:Mesenchymal_Stem_Cell:Mesendoderm:hESC	1.404e-11	451	5.3763	3.8013e-08
NAGLU	ENSG00000108784	226	17	40688190	40696467	1	0.000404074	40	14.68	377	9.0855e-96	0	eQTLGen_cis_eQTLs:BIOSQTL/BIOS_eQTL_geneLevel:CMC_SVA_cis:CMC_NoSVA_cis:GTEx/v8/Adipose_Subcutaneous:GTEx/v8/Adipose_Visceral_Omentum:GTEx/v8/Adrenal_Gland:GTEx/v8/Whole_Blood:GTEx/v8/Artery_Aorta:GTEx/v8/Artery_Coronary:GTEx/v8/Artery_Tibial:GTEx/v8/Brain_Cortex:GTEx/v8/Breast_Mammary_Tissue:GTEx/v8/Colon_Sigmoid:GTEx/v8/Colon_Transverse:GTEx/v8/Esophagus_Gastroesophageal_Junction:GTEx/v8/Esopha…	-	Yes	IMR90:Mesenchymal_Stem_Cell	1.105e-15	101	6.0236	8.5301e-10
NANP	ENSG00000170191	253	20	25593571	25604811	-1	0.0265416	37	15.19	976	3.27170000000001e-310	0	PsychENCODE_eQTLs:eQTLGen_cis_eQTLs:BIOSQTL/BIOS_eQTL_geneLevel:CMC_SVA_cis:GTEx/v8/Esophagus_Mucosa:GTEx/v8/Cells_Cultured_fibroblasts:GTEx/v8/Skin_Not_Sun_Exposed_Suprapubic:GTEx/v8/Skin_Sun_Exposed_Lower_leg:GTEx/v8/Stomach:GTEx/v8/Thyroid:GTEx/v7/Esophagus_Mucosa:GTEx/v7/Skin_Not_Sun_Exposed_Suprapubic:GTEx/v7/Skin_Sun_Exposed_Lower_leg:GTEx/v7/Stomach	-	Yes	IMR90:Mesenchymal_Stem_Cell:Mesendoderm:hESC	2.301e-18	110	4.952	3.6725e-07
NARG2	ENSG00000128915	203:204	15	60711808	60771359	-1	7.4531e-08	115	12.22	312	3.27170000000001e-310	0	PsychENCODE_eQTLs:eQTLGen_cis_eQTLs:BIOSQTL/BIOS_eQTL_geneLevel:xQTLServer_eQTLs:CMC_SVA_cis:GTEx/v7/Cells_EBV-transformed_lymphocytes:GTEx/v7/Brain_Cerebellar_Hemisphere:GTEx/v7/Brain_Cerebellum:GTEx/v7/Nerve_Tibial:GTEx/v7/Skin_Sun_Exposed_Lower_leg:GTEx/v6/Brain_Cerebellar_Hemisphere:GTEx/v6/Brain_Cerebellum	+	Yes	Adult_Cortex:Fetal_Cortex:Liver:GM12878:IMR90:Mesenchymal_Stem_Cell:Mesendoderm:hESC	1.292e-56	235	5.2722	6.7406e-08
NBEAL2	ENSG00000160796	60	3	47021173	47051193	1	0.862533	39	19.35	420	2.8404e-78	0	DICE/T_CD8_naive:DICE/T_CD4_TH1_17:DICE/T_CD4_naive_TREG:eQTLGen_cis_eQTLs:BIOSQTL/BIOS_eQTL_geneLevel:CMC_SVA_cis:GTEx/v8/Adipose_Visceral_Omentum:GTEx/v8/Whole_Blood:GTEx/v8/Artery_Aorta:GTEx/v8/Artery_Tibial:GTEx/v8/Brain_Caudate_basal_ganglia:GTEx/v8/Brain_Cerebellar_Hemisphere:GTEx/v8/Brain_Cerebellum:GTEx/v8/Brain_Cortex:GTEx/v8/Brain_Frontal_Cortex_BA9:GTEx/v8/Brain_Hypothalamus:GTEx/v8/Br…	-	Yes	EP_correlation_cell_type_oneway	3.674e-10	100	5.637	8.6519e-09
NBPF3	ENSG00000142794	4	1	21766621	21811498	1	1.9838e-11	88	15.43	263	0	0	PsychENCODE_eQTLs:scRNA_eQTLs/PBMC:DICE/B_cell_naive:DICE/T_CD4_naive:DICE/T_CD4_naive_activated:DICE/T_CD8_naive:DICE/T_CD8_naive_activated:DICE/Monocyte_classical:DICE/Monocyte_non_classical:DICE/NK:DICE/T_CD4_TFH:DICE/T_CD4_TH1:DICE/T_CD4_TH17:DICE/T_CD4_TH1_17:DICE/T_CD4_TH2:DICE/T_CD4_memory_TREG:DICE/T_CD4_naive_TREG:eQTLGen_cis_eQTLs:BIOSQTL/BIOS_eQTL_geneLevel:CMC_SVA_cis:CMC_NoSVA_cis:GT…	-	Yes	Promoter_anchored_loops_oneway:Adult_Cortex:Fetal_Cortex:Mesenchymal_Stem_Cell	1.705e-17	318	4.7207	1.1752e-06
NCK1	ENSG00000158092	66	3	136581050	136668665	1	0.00103503	213	21.8	451	5.2704e-37	0	PsychENCODE_eQTLs:eQTLGen_cis_eQTLs:BIOSQTL/BIOS_eQTL_geneLevel:CMC_SVA_cis:GTEx/v8/Brain_Hypothalamus:GTEx/v8/Esophagus_Mucosa:GTEx/v8/Liver:GTEx/v8/Cells_Cultured_fibroblasts:GTEx/v8/Skin_Not_Sun_Exposed_Suprapubic:GTEx/v8/Skin_Sun_Exposed_Lower_leg:GTEx/v7/Brain_Hypothalamus:GTEx/v7/Esophagus_Mucosa	-	Yes	Left_Ventricle:IMR90:Mesenchymal_Stem_Cell	2.193e-24	343	6.0606	6.7797e-10
NCKIPSD	ENSG00000213672	60	3	48701364	48723797	-1	0.00713136	13	16.5	682	0	0	PsychENCODE_eQTLs:DICE/Monocyte_classical:eQTLGen_cis_eQTLs:BIOSQTL/BIOS_eQTL_geneLevel:xQTLServer_eQTLs:CMC_SVA_cis:CMC_NoSVA_cis:GTEx/v8/Adipose_Subcutaneous:GTEx/v8/Adipose_Visceral_Omentum:GTEx/v8/Adrenal_Gland:GTEx/v8/Whole_Blood:GTEx/v8/Artery_Aorta:GTEx/v8/Artery_Coronary:GTEx/v8/Artery_Tibial:GTEx/v8/Brain_Amygdala:GTEx/v8/Brain_Anterior_cingulate_cortex_BA24:GTEx/v8/Brain_Caudate_basal_g…	+	Yes	Promoter_anchored_loops_oneway:Adult_Cortex:Fetal_Cortex:Aorta:Left_Ventricle:Liver:GM12878:IMR90:Mesenchymal_Stem_Cell:Trophoblast-like_Cell	4.096e-26	81	5.7428	4.6551e-09
NCL	ENSG00000115053	50	2	232318242	232348352	-1	0.999107	110	16.19	166	2.9034e-245	0	eQTLGen_cis_eQTLs:GTEx/v8/Whole_Blood:GTEx/v8/Brain_Nucleus_accumbens_basal_ganglia:GTEx/v8/Nerve_Tibial:GTEx/v8/Testis:GTEx/v7/Nerve_Tibial:GTEx/v7/Testis:GTEx/v7/Thyroid	-	Yes	Promoter_anchored_loops_oneway:IMR90:Mesenchymal_Stem_Cell	6.509e-11	215	6.3876	8.4269e-11
NCOA1	ENSG00000084676	31	2	24714783	24993571	1	0.999077	254	23.6	573	3.3922e-53	0	PsychENCODE_eQTLs:eQTLGen_cis_eQTLs:BIOSQTL/BIOS_eQTL_geneLevel:CMC_SVA_cis:GTEx/v8/Adipose_Subcutaneous:GTEx/v8/Adipose_Visceral_Omentum:GTEx/v8/Adrenal_Gland:GTEx/v8/Whole_Blood:GTEx/v8/Artery_Aorta:GTEx/v8/Artery_Tibial:GTEx/v8/Brain_Cortex:GTEx/v8/Brain_Nucleus_accumbens_basal_ganglia:GTEx/v8/Brain_Putamen_basal_ganglia:GTEx/v8/Breast_Mammary_Tissue:GTEx/v8/Colon_Sigmoid:GTEx/v8/Esophagus_Gas…	+	Yes	Aorta:Dorsolateral_Prefrontal_Cortex:Left_Ventricle:Liver:Right_Ventricle:Spleen:GM12878:IMR90:Mesenchymal_Stem_Cell:Mesendoderm:Trophoblast-like_Cell:hESC	6.58e-20	922	4.8436	6.3739e-07
NCOR1	ENSG00000141027	222	17	15932471	16121499	-1	1	238	17.31	428	3.27170000000001e-310	0	PsychENCODE_eQTLs:eQTLGen_cis_eQTLs:BIOSQTL/BIOS_eQTL_geneLevel:CMC_SVA_cis:GTEx/v8/Adipose_Visceral_Omentum:GTEx/v8/Cells_EBV-transformed_lymphocytes:GTEx/v8/Whole_Blood:GTEx/v8/Artery_Aorta:GTEx/v8/Artery_Tibial:GTEx/v8/Brain_Cortex:GTEx/v8/Brain_Nucleus_accumbens_basal_ganglia:GTEx/v8/Breast_Mammary_Tissue:GTEx/v8/Lung:GTEx/v8/Nerve_Tibial:GTEx/v8/Pituitary:GTEx/v8/Cells_Cultured_fibroblasts:G…	-	Yes	Promoter_anchored_loops_oneway:Adult_Cortex:Liver:GM12878:IMR90:Mesenchymal_Stem_Cell:Mesendoderm:hESC	8.541e-15	554	6.9831	1.4435e-12
NDST2	ENSG00000166507	147	10	75561669	75571589	-1	0.0529496	18	17.98	223	6.9601e-265	0	eQTLGen_cis_eQTLs:BIOSQTL/BIOS_eQTL_geneLevel:CMC_SVA_cis:GTEx/v8/Adipose_Subcutaneous:GTEx/v8/Adipose_Visceral_Omentum:GTEx/v8/Adrenal_Gland:GTEx/v8/Whole_Blood:GTEx/v8/Breast_Mammary_Tissue:GTEx/v8/Esophagus_Mucosa:GTEx/v8/Lung:GTEx/v8/Nerve_Tibial:GTEx/v8/Skin_Not_Sun_Exposed_Suprapubic:GTEx/v8/Spleen:GTEx/v7/Adipose_Visceral_Omentum:GTEx/v7/Adrenal_Gland:GTEx/v7/Whole_Blood:GTEx/v7/Brain_Nucl…	+	Yes	Promoter_anchored_loops_oneway:EP_correlation_cell_type_oneway:IMR90:Mesenchymal_Stem_Cell	6.509e-11	48	6.0392	7.7427e-10
NDUFAF3	ENSG00000178057	60	3	49057892	49060928	1	4.85973e-05	7	15.78	648	1.163e-41	0	PsychENCODE_eQTLs:eQTLGen_cis_eQTLs:BIOSQTL/BIOS_eQTL_geneLevel:GTEx/v8/Adipose_Subcutaneous:GTEx/v8/Artery_Aorta:GTEx/v8/Artery_Tibial:GTEx/v8/Esophagus_Muscularis:GTEx/v8/Heart_Atrial_Appendage:GTEx/v8/Heart_Left_Ventricle:GTEx/v8/Lung:GTEx/v8/Muscle_Skeletal:GTEx/v8/Nerve_Tibial:GTEx/v8/Cells_Cultured_fibroblasts:GTEx/v8/Skin_Not_Sun_Exposed_Suprapubic:GTEx/v8/Skin_Sun_Exposed_Lower_leg:GTEx/v…	+	Yes	Promoter_anchored_loops_oneway:EP_correlation_cell_type_oneway:EP_correlation_organ_oneway:Adult_Cortex:Fetal_Cortex:IMR90:Mesenchymal_Stem_Cell	3.293e-27	26	6.451	5.5553e-11
NDUFS3	ENSG00000213619	161	11	47586888	47606114	1	0.047137	27	24	394	4.13453e-13	2.74832e-09	PsychENCODE_eQTLs:BIOSQTL/BIOS_eQTL_geneLevel:GTEx/v8/Adipose_Subcutaneous:GTEx/v8/Brain_Cerebellar_Hemisphere:GTEx/v8/Brain_Cerebellum:GTEx/v8/Esophagus_Mucosa:GTEx/v8/Heart_Atrial_Appendage:GTEx/v8/Ovary:GTEx/v8/Cells_Cultured_fibroblasts:GTEx/v8/Thyroid:GTEx/v7/Brain_Cerebellar_Hemisphere:GTEx/v7/Brain_Cerebellum:GTEx/v7/Esophagus_Mucosa:GTEx/v6/Cells_Transformed_fibroblasts	+	Yes	Promoter_anchored_loops_oneway:Liver:GM12878:IMR90:Mesenchymal_Stem_Cell:Mesendoderm	8.943e-34	93	7.0842	6.9921e-13
NEIL2	ENSG00000154328	125	8	11627148	11644855	1	2.111e-09	134	36	3063	8.5326e-288	0	PsychENCODE_eQTLs:DICE/B_cell_naive:DICE/T_CD4_naive:DICE/T_CD8_naive:DICE/NK:DICE/T_CD4_TFH:DICE/T_CD4_TH1:DICE/T_CD4_TH17:DICE/T_CD4_TH1_17:DICE/T_CD4_TH2:DICE/T_CD4_memory_TREG:DICE/T_CD4_naive_TREG:eQTLGen_cis_eQTLs:BIOSQTL/BIOS_eQTL_geneLevel:CMC_SVA_cis:CMC_NoSVA_cis:GTEx/v8/Adipose_Subcutaneous:GTEx/v8/Adipose_Visceral_Omentum:GTEx/v8/Adrenal_Gland:GTEx/v8/Cells_EBV-transformed_lymphocytes…	+	Yes	Spleen:GM12878:IMR90:Mesenchymal_Stem_Cell:Mesendoderm:Trophoblast-like_Cell:hESC	2.197e-34	323	10.016	6.5011e-24
NEK6	ENSG00000119408	141	9	127019885	127115586	1	0.644138	98	15.55	144	1.8355e-103	0	PsychENCODE_eQTLs:DICE/Monocyte_classical:DICE/NK:eQTLGen_cis_eQTLs:BIOSQTL/BIOS_eQTL_geneLevel:CMC_SVA_cis:GTEx/v8/Whole_Blood:GTEx/v8/Brain_Cerebellar_Hemisphere:GTEx/v8/Lung:GTEx/v8/Nerve_Tibial:GTEx/v8/Pancreas:GTEx/v8/Prostate:GTEx/v8/Minor_Salivary_Gland:GTEx/v8/Skin_Not_Sun_Exposed_Suprapubic:GTEx/v8/Skin_Sun_Exposed_Lower_leg:GTEx/v8/Thyroid:GTEx/v7/Whole_Blood:GTEx/v7/Lung:GTEx/v7/Nerve_…	-	Yes	Adult_Cortex:Fetal_Cortex:GM12878:IMR90	1.994e-08	374	5.9075	1.7367e-09
NEK7	ENSG00000151414	21:22:00	1	198126093	198291550	1	0.707658	312	21	550	1.8572e-23	0	PsychENCODE_eQTLs:eQTLGen_cis_eQTLs:BIOSQTL/BIOS_eQTL_geneLevel:CMC_SVA_cis:GTEx/v6/Lung	+	Yes	EP_correlation_cell_type_oneway:Adult_Cortex:Fetal_Cortex:Adrenal:Aorta:Left_Ventricle:Liver:Right_Ventricle:GM12878:IMR90:Mesenchymal_Stem_Cell:Mesendoderm:Neural_Progenitor_Cell:Trophoblast-like_Cell:hESC	3.919e-15	748	7.5746	1.801e-14
NFAT5	ENSG00000102908	214	16	69598997	69738569	1	0.999991	167	17.47	532	6.62264e-24	0	PsychENCODE_eQTLs:eQTLGen_cis_eQTLs:BIOSQTL/BIOS_eQTL_geneLevel:GTEx/v8/Whole_Blood:GTEx/v8/Nerve_Tibial:GTEx/v8/Cells_Cultured_fibroblasts:GTEx/v8/Skin_Not_Sun_Exposed_Suprapubic:GTEx/v8/Skin_Sun_Exposed_Lower_leg:GTEx/v8/Thyroid:GTEx/v7/Cells_Transformed_fibroblasts:GTEx/v7/Thyroid:GTEx/v6/Thyroid	+	Yes	Adult_Cortex:Fetal_Cortex:Aorta:Left_Ventricle:Liver:GM12878:IMR90:Mesenchymal_Stem_Cell:Mesendoderm:Trophoblast-like_Cell:hESC	2.645e-15	490	5.3382	4.6925e-08
NFATC2IP	ENSG00000176953	210:211	16	28962128	28978418	1	0.00232735	21	13.14	438	8.39374e-19	0	PsychENCODE_eQTLs:DICE/T_CD4_TH17:DICE/T_CD4_TH1_17:DICE/T_CD4_TH2:eQTLGen_cis_eQTLs:BIOSQTL/BIOS_eQTL_geneLevel:CMC_SVA_cis:CMC_NoSVA_cis:GTEx/v8/Adipose_Subcutaneous:GTEx/v8/Adipose_Visceral_Omentum:GTEx/v8/Artery_Tibial:GTEx/v8/Brain_Caudate_basal_ganglia:GTEx/v8/Breast_Mammary_Tissue:GTEx/v8/Colon_Transverse:GTEx/v8/Esophagus_Gastroesophageal_Junction:GTEx/v8/Esophagus_Mucosa:GTEx/v8/Esophagu…	+	Yes	Adult_Cortex:Fetal_Cortex:GM12878:IMR90:Mesenchymal_Stem_Cell:Mesendoderm	3.575e-16	65	7.1183	5.4635e-13
NFE2L1	ENSG00000082641	227	17	46125691	46138849	1	0.998124	7	8.516	244	5.6061e-48	0	DICE/T_CD4_naive:DICE/T_CD4_TFH:DICE/T_CD4_TH1:DICE/T_CD4_memory_TREG:eQTLGen_cis_eQTLs:BIOSQTL/BIOS_eQTL_geneLevel:BRAINEAC/HIPP:GTEx/v8/Esophagus_Mucosa:GTEx/v8/Lung:GTEx/v8/Muscle_Skeletal:GTEx/v8/Pancreas:GTEx/v8/Testis:GTEx/v8/Thyroid:GTEx/v7/Esophagus_Mucosa:GTEx/v7/Lung:GTEx/v7/Testis	+	Yes	Aorta:Left_Ventricle:Liver:GM12878:IMR90:Mesenchymal_Stem_Cell:Mesendoderm:Neural_Progenitor_Cell:Trophoblast-like_Cell:hESC	1.187e-11	132	4.5579	2.5838e-06
NFE2L2	ENSG00000116044	45	2	178092323	178257425	-1	0.686008	157	14.73	263	8.63938e-22	0	eQTLGen_cis_eQTLs:BIOSQTL/BIOS_eQTL_geneLevel:GTEx/v8/Skin_Not_Sun_Exposed_Suprapubic:GTEx/v8/Testis:GTEx/v7/Testis	-	Yes	Aorta:Left_Ventricle:Liver:Right_Ventricle:GM12878:IMR90:Mesenchymal_Stem_Cell:Mesendoderm:Trophoblast-like_Cell:hESC	4.638e-12	642	7.359	9.2644e-14
NFKB1	ENSG00000109320	77	4	103422486	103538459	1	0.99426	175	19.81	286	5.6989e-110	0	DICE/T_CD4_naive:DICE/Monocyte_non_classical:eQTLGen_cis_eQTLs:BIOSQTL/BIOS_eQTL_geneLevel:CMC_SVA_cis:GTEx/v8/Whole_Blood:GTEx/v8/Artery_Tibial:GTEx/v8/Breast_Mammary_Tissue:GTEx/v8/Colon_Transverse:GTEx/v8/Heart_Atrial_Appendage:GTEx/v8/Muscle_Skeletal:GTEx/v8/Cells_Cultured_fibroblasts:GTEx/v8/Skin_Not_Sun_Exposed_Suprapubic:GTEx/v8/Testis:GTEx/v7/Adrenal_Gland:GTEx/v7/Heart_Atrial_Appendage:G…	-	Yes	EP_correlation_cell_type_oneway:EP_correlation_organ_oneway:Adult_Cortex:Fetal_Cortex:Aorta:Left_Ventricle:Liver:GM12878:IMR90:Mesenchymal_Stem_Cell:Mesendoderm:Trophoblast-like_Cell:hESC	2.852e-09	412	5.8963	1.8592e-09
NHP2L1	ENSG00000100138	265:266	22	42069934	42086508	-1	0.710585	57	16.28	873	5.2823e-175	0	PsychENCODE_eQTLs:eQTLGen_cis_eQTLs:BIOSQTL/BIOS_eQTL_geneLevel:CMC_SVA_cis:CMC_NoSVA_cis:GTEx/v8/Whole_Blood:GTEx/v8/Artery_Aorta:GTEx/v8/Artery_Tibial:GTEx/v8/Colon_Sigmoid:GTEx/v8/Colon_Transverse:GTEx/v8/Esophagus_Mucosa:GTEx/v8/Muscle_Skeletal:GTEx/v8/Prostate:GTEx/v8/Cells_Cultured_fibroblasts:GTEx/v8/Thyroid:GTEx/v8/Uterus:GTEx/v7/Artery_Aorta:GTEx/v7/Artery_Coronary:GTEx/v7/Artery_Tibial:…	-	Yes	Adult_Cortex:Fetal_Cortex:Aorta:Left_Ventricle:Liver:GM12878:IMR90:Mesenchymal_Stem_Cell:Mesendoderm:Trophoblast-like_Cell:hESC	1.578e-48	128	6.0046	9.5895e-10
NICN1	ENSG00000145029	60	3	49460379	49466759	-1	0.257246	39	19.06	1234	3.27170000000001e-310	0	PsychENCODE_eQTLs:DICE/B_cell_naive:DICE/T_CD4_naive:DICE/T_CD8_naive:DICE/Monocyte_classical:DICE/Monocyte_non_classical:DICE/T_CD4_TH17:DICE/T_CD4_TH1_17:DICE/T_CD4_TH2:DICE/T_CD4_memory_TREG:eQTLGen_cis_eQTLs:CMC_SVA_cis:CMC_NoSVA_cis:GTEx/v8/Adipose_Subcutaneous:GTEx/v8/Adipose_Visceral_Omentum:GTEx/v8/Artery_Aorta:GTEx/v8/Artery_Coronary:GTEx/v8/Artery_Tibial:GTEx/v8/Brain_Caudate_basal_gang…	+	Yes	Adult_Cortex:Fetal_Cortex:Left_Ventricle:GM12878:IMR90:Mesenchymal_Stem_Cell:Trophoblast-like_Cell	1.124e-27	54	7.3641	8.9162e-14
NINL	ENSG00000101004	253	20	25433341	25566153	-1	3.96831e-33	193	14.49	1060	1.7745e-209	0	PsychENCODE_eQTLs:DICE/B_cell_naive:DICE/T_CD4_naive:DICE/T_CD4_naive_activated:DICE/T_CD8_naive:DICE/T_CD8_naive_activated:DICE/T_CD4_TFH:DICE/T_CD4_TH1:DICE/T_CD4_TH17:DICE/T_CD4_TH1_17:DICE/T_CD4_TH2:DICE/T_CD4_memory_TREG:DICE/T_CD4_naive_TREG:eQTLGen_cis_eQTLs:BIOSQTL/BIOS_eQTL_geneLevel:xQTLServer_eQTLs:CMC_SVA_cis:CMC_NoSVA_cis:BRAINEAC/CRBL:BRAINEAC/WHMT:GTEx/v8/Adipose_Subcutaneous:GTEx/…	+	Yes	Promoter_anchored_loops_oneway:Mesenchymal_Stem_Cell	2.301e-18	482	7.9659	8.2038e-16
NLRP3	ENSG00000162711	29	1	247579458	247612410	1	0.447263	216	26.6	446	2.1536e-251	0	PsychENCODE_eQTLs:DICE/T_CD4_TH2:eQTLGen_cis_eQTLs:BIOSQTL/BIOS_eQTL_geneLevel:CMC_SVA_cis:GTEx/v8/Whole_Blood:GTEx/v8/Cells_Cultured_fibroblasts:GTEx/v8/Spleen:GTEx/v8/Thyroid:GTEx/v7/Cells_Transformed_fibroblasts:GTEx/v6/Cells_Transformed_fibroblasts	+	Yes	EP_links_oneway:EP_correlation_cell_type_oneway:EP_correlation_organ_oneway	1.34e-87	378	21.456	2.0208e-102
NLRX1	ENSG00000160703	169	11	119037277	119054725	1	9.83506e-22	17	7.439	115	1.8151e-27	0	eQTLGen_cis_eQTLs:BIOSQTL/BIOS_eQTL_geneLevel:CMC_SVA_cis:GTEx/v8/Esophagus_Mucosa:GTEx/v8/Esophagus_Muscularis:GTEx/v8/Heart_Atrial_Appendage:GTEx/v8/Muscle_Skeletal:GTEx/v8/Cells_Cultured_fibroblasts:GTEx/v8/Skin_Not_Sun_Exposed_Suprapubic:GTEx/v8/Skin_Sun_Exposed_Lower_leg:GTEx/v8/Spleen:GTEx/v7/Esophagus_Mucosa:GTEx/v7/Skin_Not_Sun_Exposed_Suprapubic:GTEx/v7/Skin_Sun_Exposed_Lower_leg:GTEx/v7…	-	Yes	Promoter_anchored_loops_oneway:GM12878:IMR90:Mesenchymal_Stem_Cell:Mesendoderm	1.051e-08	71	5.1927	1.0361e-07
NMNAT1	ENSG00000173614	3	1	10003486	10045559	1	0.225292	46	15.03	108	1.79e-09	1.89885e-18	PsychENCODE_eQTLs:eQTLGen_cis_eQTLs:CMC_SVA_cis:GTEx/v8/Adipose_Subcutaneous:GTEx/v7/Esophagus_Mucosa	+	Yes	Promoter_anchored_loops_oneway:Mesenchymal_Stem_Cell	4.649e-09	170	4.6809	1.4279e-06
NOB1	ENSG00000141101	214	16	69775770	69788843	-1	8.61136e-08	25	17.87	453	2.23824e-27	0	PsychENCODE_eQTLs:eQTLGen_cis_eQTLs:BIOSQTL/BIOS_eQTL_geneLevel:xQTLServer_eQTLs:CMC_SVA_cis:CMC_NoSVA_cis:GTEx/v8/Adipose_Subcutaneous:GTEx/v8/Artery_Aorta:GTEx/v8/Artery_Tibial:GTEx/v8/Brain_Anterior_cingulate_cortex_BA24:GTEx/v8/Brain_Caudate_basal_ganglia:GTEx/v8/Brain_Cerebellar_Hemisphere:GTEx/v8/Brain_Cerebellum:GTEx/v8/Brain_Cortex:GTEx/v8/Brain_Frontal_Cortex_BA9:GTEx/v8/Esophagus_Gastro…	-	Yes	Promoter_anchored_loops_oneway:Adult_Cortex:Fetal_Cortex:Left_Ventricle:Liver:GM12878:IMR90:Mesenchymal_Stem_Cell:Mesendoderm:Trophoblast-like_Cell:hESC	2.645e-15	106	4.9238	4.2445e-07
NOP58	ENSG00000055044	46	2	203130439	203168389	1	0.509479	69	21	337	3.0062e-201	0	eQTLGen_cis_eQTLs:BIOSQTL/BIOS_eQTL_geneLevel:CMC_SVA_cis:CMC_NoSVA_cis:GTEx/v8/Esophagus_Mucosa:GTEx/v8/Cells_Cultured_fibroblasts:GTEx/v8/Skin_Sun_Exposed_Lower_leg:GTEx/v8/Thyroid:GTEx/v7/Cells_Transformed_fibroblasts:GTEx/v7/Thyroid	+	Yes	Left_Ventricle:GM12878:IMR90:Mesenchymal_Stem_Cell:Mesendoderm:hESC	2.249e-10	144	5.5128	1.7661e-08
NOTCH1	ENSG00000148400	144	9	139388896	139440314	-1	1	49	23.8	7	5.4519e-06	0.0156259	eQTLGen_cis_eQTLs	+	Yes	EP_links_oneway:Promoter_anchored_loops_oneway:Adult_Cortex:IMR90	8.017e-16	277	6.2374	2.2246e-10
NPAS4	ENSG00000174576	165	11	66188475	66194178	1	0.424264	14	20.3	25	1.20872e-05	0.00837845	GTEx/v8/Artery_Tibial:GTEx/v8/Esophagus_Muscularis:GTEx/v8/Skin_Sun_Exposed_Lower_leg:GTEx/v8/Stomach:GTEx/v7/Esophagus_Muscularis:GTEx/v7/Skin_Sun_Exposed_Lower_leg	-	Yes	EP_correlation_cell_type_oneway:Adult_Cortex:Fetal_Cortex:GM12878:IMR90:Mesenchymal_Stem_Cell	3.362e-11	59	5.6999	5.9936e-09
NPEPL1	ENSG00000215440	258	20	57264187	57294294	1	1.80492e-07	65	12.96	92	3.27170000000001e-310	0	PsychENCODE_eQTLs:eQTLGen_cis_eQTLs:BIOSQTL/BIOS_eQTL_geneLevel:xQTLServer_eQTLs:CMC_SVA_cis:BRAINEAC/WHMT:GTEx/v8/Adipose_Subcutaneous:GTEx/v8/Adipose_Visceral_Omentum:GTEx/v8/Adrenal_Gland:GTEx/v8/Whole_Blood:GTEx/v8/Artery_Aorta:GTEx/v8/Artery_Coronary:GTEx/v8/Artery_Tibial:GTEx/v8/Brain_Anterior_cingulate_cortex_BA24:GTEx/v8/Brain_Caudate_basal_ganglia:GTEx/v8/Brain_Cerebellar_Hemisphere:GTEx…	+	Yes	Adult_Cortex:Fetal_Cortex:Left_Ventricle:Liver:GM12878:IMR90:Mesenchymal_Stem_Cell:Mesendoderm:Trophoblast-like_Cell:hESC	1.212e-13	241	6.5313	3.2597e-11
NPTXR	ENSG00000221890	265:266	22	39214457	39239987	-1	NA	68	14.16	164	2.8767e-164	0	PsychENCODE_eQTLs:DICE/T_CD4_TH1:DICE/T_CD4_TH17:DICE/T_CD4_memory_TREG:DICE/T_CD4_naive_TREG:eQTLGen_cis_eQTLs:BIOSQTL/BIOS_eQTL_geneLevel:CMC_SVA_cis:GTEx/v8/Adipose_Visceral_Omentum:GTEx/v8/Whole_Blood:GTEx/v8/Brain_Cerebellum:GTEx/v8/Brain_Putamen_basal_ganglia:GTEx/v8/Esophagus_Muscularis:GTEx/v8/Liver:GTEx/v8/Lung:GTEx/v8/Muscle_Skeletal:GTEx/v8/Nerve_Tibial:GTEx/v8/Pituitary:GTEx/v8/Cells_…	-	Yes	Adult_Cortex:Fetal_Cortex:IMR90:Mesenchymal_Stem_Cell:Mesendoderm:Trophoblast-like_Cell:hESC	1.578e-48	171	6.8043	5.076e-12
NQO1	ENSG00000181019	214	16	69740899	69760854	-1	4.52405e-11	32	17.47	478	3.9332e-61	0	PsychENCODE_eQTLs:eQTLGen_cis_eQTLs:BIOSQTL/BIOS_eQTL_geneLevel:GTEx/v8/Artery_Tibial:GTEx/v8/Brain_Caudate_basal_ganglia:GTEx/v8/Brain_Nucleus_accumbens_basal_ganglia:GTEx/v8/Colon_Transverse:GTEx/v8/Esophagus_Muscularis:GTEx/v8/Cells_Cultured_fibroblasts:GTEx/v8/Testis	-	Yes	Adult_Cortex:Fetal_Cortex:Left_Ventricle:Liver:GM12878:IMR90:Mesenchymal_Stem_Cell:Mesendoderm:Trophoblast-like_Cell:hESC	2.645e-15	131	5.4797	2.13e-08
NR0B2	ENSG00000131910	6	1	27237980	27240457	-1	5.8348e-08	21	24	1	1.97556e-07	3.51668e-06	GTEx/v8/Heart_Atrial_Appendage	-	Yes	Left_Ventricle:Liver:Spleen:GM12878:IMR90:Mesenchymal_Stem_Cell:Mesendoderm:Trophoblast-like_Cell:hESC	3.401e-45	60	5.5852	1.167e-08
NR1H3	ENSG00000025434	161	11	47269851	47290396	1	0.856186	58	23	1371	3.27170000000001e-310	0	PsychENCODE_eQTLs:DICE/B_cell_naive:DICE/Monocyte_classical:DICE/T_CD4_TH17:DICE/T_CD4_TH2:eQTLGen_cis_eQTLs:BIOSQTL/BIOS_eQTL_geneLevel:CMC_SVA_cis:GTEx/v8/Adipose_Subcutaneous:GTEx/v8/Cells_EBV-transformed_lymphocytes:GTEx/v8/Whole_Blood:GTEx/v8/Artery_Aorta:GTEx/v8/Brain_Amygdala:GTEx/v8/Brain_Anterior_cingulate_cortex_BA24:GTEx/v8/Brain_Caudate_basal_ganglia:GTEx/v8/Brain_Cerebellar_Hemispher…	+	Yes	Adult_Cortex:Fetal_Cortex:Left_Ventricle:Liver:GM12878:IMR90:Mesenchymal_Stem_Cell:Mesendoderm:hESC	8.943e-34	125	11.645	1.2164e-31
NRBP1	ENSG00000115216	32	2	27650657	27665126	1	0.999549	56	15.85	1216	2.0735e-200	0	PsychENCODE_eQTLs:eQTLGen_cis_eQTLs:BIOSQTL/BIOS_eQTL_geneLevel:CMC_SVA_cis:GTEx/v8/Adipose_Subcutaneous:GTEx/v8/Adipose_Visceral_Omentum:GTEx/v8/Cells_EBV-transformed_lymphocytes:GTEx/v8/Whole_Blood:GTEx/v8/Artery_Aorta:GTEx/v8/Artery_Tibial:GTEx/v8/Breast_Mammary_Tissue:GTEx/v8/Colon_Sigmoid:GTEx/v8/Colon_Transverse:GTEx/v8/Esophagus_Gastroesophageal_Junction:GTEx/v8/Esophagus_Mucosa:GTEx/v8/Es…	+	Yes	Promoter_anchored_loops_oneway:Adult_Cortex:Fetal_Cortex:Liver:GM12878:IMR90:Mesenchymal_Stem_Cell:Mesendoderm:Trophoblast-like_Cell:hESC	2.7e-303	85	15.099	8.1937e-52
NSMCE2	ENSG00000156831	130	8	126103921	126379362	1	0.0724507	245	17.37	67	1.9408e-08	0.000102171	eQTLGen_cis_eQTLs:GTEx/v7/Muscle_Skeletal	+	Yes	EP_correlation_cell_type_oneway:Left_Ventricle:Liver:Pancreas:GM12878:IMR90:Mesenchymal_Stem_Cell:Mesendoderm:Trophoblast-like_Cell:hESC	3.689e-25	943	8.4814	1.1121e-17
NT5C	ENSG00000125458	233	17	73126320	73127890	-1	0.0126488	24	21.9	194	1.6888e-243	0	PsychENCODE_eQTLs:eQTLGen_cis_eQTLs:GTEx/v8/Adipose_Subcutaneous:GTEx/v8/Adipose_Visceral_Omentum:GTEx/v8/Whole_Blood:GTEx/v8/Artery_Aorta:GTEx/v8/Artery_Tibial:GTEx/v8/Brain_Hypothalamus:GTEx/v8/Breast_Mammary_Tissue:GTEx/v8/Colon_Sigmoid:GTEx/v8/Esophagus_Gastroesophageal_Junction:GTEx/v8/Esophagus_Mucosa:GTEx/v8/Esophagus_Muscularis:GTEx/v8/Heart_Atrial_Appendage:GTEx/v8/Heart_Left_Ventricle:G…	-	Yes	Promoter_anchored_loops_oneway:Adult_Cortex:Fetal_Cortex:Left_Ventricle:GM12878:IMR90:Mesenchymal_Stem_Cell:Mesendoderm:Neural_Progenitor_Cell:Trophoblast-like_Cell:hESC	4.743e-13	51	6.815	4.7141e-12
NT5DC1	ENSG00000178425	102	6	116422012	116570660	1	0.326411	177	17.47	580	3.2831e-99	0	eQTLGen_cis_eQTLs:BIOSQTL/BIOS_eQTL_geneLevel:GTEx/v8/Adipose_Subcutaneous:GTEx/v8/Adipose_Visceral_Omentum:GTEx/v8/Whole_Blood:GTEx/v8/Artery_Aorta:GTEx/v8/Artery_Tibial:GTEx/v8/Brain_Caudate_basal_ganglia:GTEx/v8/Brain_Cerebellum:GTEx/v8/Brain_Spinal_cord_cervical_c-1:GTEx/v8/Colon_Sigmoid:GTEx/v8/Esophagus_Gastroesophageal_Junction:GTEx/v8/Esophagus_Mucosa:GTEx/v8/Esophagus_Muscularis:GTEx/v8/…	+	Yes	Adult_Cortex:Fetal_Cortex:Aorta:Hippocampus:Left_Ventricle:Liver:GM12878:IMR90:Mesenchymal_Stem_Cell:Mesendoderm:Trophoblast-like_Cell:hESC	9.599e-19	583	6.6669	1.3062e-11
NTHL1	ENSG00000065057	208	16	2089816	2097867	-1	1.76611e-09	12	11.87	137	1.8667e-21	0	eQTLGen_cis_eQTLs:BIOSQTL/BIOS_eQTL_geneLevel:GTEx/v8/Adipose_Subcutaneous:GTEx/v8/Whole_Blood:GTEx/v8/Breast_Mammary_Tissue:GTEx/v8/Thyroid	-	Yes	Promoter_anchored_loops_oneway:Adult_Cortex:Fetal_Cortex	3.102e-14	69	5.4585	2.4009e-08
NTN5	ENSG00000142233	251	19	49164664	49176338	-1	3.27017e-06	29	15.16	226	1.1232e-180	0	PsychENCODE_eQTLs:DICE/B_cell_naive:DICE/T_CD4_naive:DICE/Monocyte_classical:DICE/NK:DICE/T_CD4_TFH:DICE/T_CD4_TH17:DICE/T_CD4_TH1_17:DICE/T_CD4_TH2:DICE/T_CD4_memory_TREG:eQTLGen_cis_eQTLs:BIOSQTL/BIOS_eQTL_geneLevel:GTEx/v8/Adrenal_Gland:GTEx/v8/Whole_Blood:GTEx/v8/Artery_Tibial:GTEx/v8/Brain_Anterior_cingulate_cortex_BA24:GTEx/v8/Brain_Caudate_basal_ganglia:GTEx/v8/Brain_Cerebellar_Hemisphere:…	+	Yes	IMR90:Mesenchymal_Stem_Cell:hESC	6.544e-28	85	7.0309	1.0264e-12
NUDC	ENSG00000090273	6	1	27226729	27273353	1	0.822775	50	24	268	2.7494e-23	0	PsychENCODE_eQTLs:eQTLGen_cis_eQTLs:BIOSQTL/BIOS_eQTL_geneLevel:xQTLServer_eQTLs:CMC_SVA_cis:BRAINEAC/THAL:GTEx/v8/Adipose_Subcutaneous:GTEx/v8/Adipose_Visceral_Omentum:GTEx/v8/Artery_Aorta:GTEx/v8/Artery_Tibial:GTEx/v8/Brain_Cerebellar_Hemisphere:GTEx/v8/Brain_Cortex:GTEx/v8/Brain_Frontal_Cortex_BA9:GTEx/v8/Brain_Hippocampus:GTEx/v8/Brain_Hypothalamus:GTEx/v8/Brain_Nucleus_accumbens_basal_gangli…	-	Yes	Adult_Cortex:Fetal_Cortex:Left_Ventricle:Liver:Spleen:GM12878:IMR90:Mesenchymal_Stem_Cell:Mesendoderm:Trophoblast-like_Cell:hESC	3.401e-45	130	6.4047	7.5309e-11
NUMB	ENSG00000133961	195	14	73741815	73930348	-1	0.0243992	298	19.18	675	3.2637e-72	0	PsychENCODE_eQTLs:DICE/T_CD4_TFH:eQTLGen_cis_eQTLs:BIOSQTL/BIOS_eQTL_geneLevel:xQTLServer_eQTLs:CMC_SVA_cis:GTEx/v8/Adipose_Subcutaneous:GTEx/v8/Brain_Cerebellar_Hemisphere:GTEx/v8/Brain_Cerebellum:GTEx/v8/Brain_Spinal_cord_cervical_c-1:GTEx/v8/Esophagus_Mucosa:GTEx/v8/Nerve_Tibial:GTEx/v8/Cells_Cultured_fibroblasts:GTEx/v8/Spleen:GTEx/v8/Testis:GTEx/v7/Brain_Cerebellar_Hemisphere:GTEx/v7/Brain_C…	-	Yes	EP_correlation_cell_type_oneway:EP_correlation_organ_oneway:Adult_Cortex:Fetal_Cortex:Adrenal:Aorta:Bladder:Dorsolateral_Prefrontal_Cortex:Hippocampus:Left_Ventricle:Liver:Psoas:Right_Ventricle:Spleen:GM12878:IMR90:Mesenchymal_Stem_Cell:Mesendoderm:Neural_Progenitor_Cell:Trophoblast-like_Cell:hESC	2.853e-63	849	6.1469	3.9505e-10
NUP160	ENSG00000030066	161	11	47799639	47870107	-1	0.0239792	77	12.08	1783	1.7069e-56	0	DICE/B_cell_naive:DICE/Monocyte_classical:DICE/Monocyte_non_classical:eQTLGen_cis_eQTLs:BIOSQTL/BIOS_eQTL_geneLevel:xQTLServer_eQTLs:CMC_SVA_cis:GTEx/v8/Whole_Blood:GTEx/v8/Brain_Hippocampus:GTEx/v8/Lung:GTEx/v8/Muscle_Skeletal:GTEx/v8/Cells_Cultured_fibroblasts:GTEx/v8/Skin_Not_Sun_Exposed_Suprapubic:GTEx/v8/Skin_Sun_Exposed_Lower_leg:GTEx/v8/Thyroid:GTEx/v7/Whole_Blood:GTEx/v7/Esophagus_Mucosa:…	+	Yes	Adult_Cortex:Fetal_Cortex:Spleen:GM12878:IMR90:Mesenchymal_Stem_Cell:Mesendoderm:Trophoblast-like_Cell:hESC	8.943e-34	287	6.4493	5.6181e-11
NUP210L	ENSG00000143552	18	1	153965161	154127592	-1	0.144641	92	16.18	434	3.27170000000001e-310	0	PsychENCODE_eQTLs:eQTLGen_cis_eQTLs:BIOSQTL/BIOS_eQTL_geneLevel:GTEx/v8/Adipose_Subcutaneous:GTEx/v8/Adipose_Visceral_Omentum:GTEx/v8/Artery_Aorta:GTEx/v8/Artery_Coronary:GTEx/v8/Artery_Tibial:GTEx/v8/Brain_Caudate_basal_ganglia:GTEx/v8/Brain_Cerebellar_Hemisphere:GTEx/v8/Brain_Cerebellum:GTEx/v8/Brain_Hippocampus:GTEx/v8/Brain_Hypothalamus:GTEx/v8/Brain_Nucleus_accumbens_basal_ganglia:GTEx/v8/Br…	+	Yes	Promoter_anchored_loops_oneway:EP_correlation_cell_type_oneway:GM12878:IMR90:Mesendoderm:hESC	2.18e-228	372	5.6812	6.686e-09
NUP43	ENSG00000120253	108	6	150045451	150070801	-1	3.54206e-06	73	18.15	570	3.27170000000001e-310	0	PsychENCODE_eQTLs:DICE/Monocyte_classical:DICE/Monocyte_non_classical:DICE/NK:eQTLGen_cis_eQTLs:BIOSQTL/BIOS_eQTL_geneLevel:xQTLServer_eQTLs:CMC_SVA_cis:CMC_NoSVA_cis:GTEx/v8/Adipose_Subcutaneous:GTEx/v8/Adrenal_Gland:GTEx/v8/Whole_Blood:GTEx/v8/Brain_Cerebellar_Hemisphere:GTEx/v8/Brain_Cerebellum:GTEx/v8/Brain_Hippocampus:GTEx/v8/Muscle_Skeletal:GTEx/v8/Nerve_Tibial:GTEx/v8/Ovary:GTEx/v8/Pancrea…	+	Yes	Adult_Cortex:Fetal_Cortex:Liver:GM12878:IMR90:Mesenchymal_Stem_Cell:Mesendoderm:Trophoblast-like_Cell:hESC	2.611e-08	108	5.2904	6.1019e-08
NUPR1	ENSG00000176046	210:211	16	28548606	28550495	-1	0.00754109	27	14.97	447	1.9523e-41	1.0625e-34	PsychENCODE_eQTLs:eQTLGen_cis_eQTLs:BIOSQTL/BIOS_eQTL_geneLevel:GTEx/v8/Artery_Aorta:GTEx/v8/Artery_Tibial:GTEx/v8/Brain_Cerebellar_Hemisphere:GTEx/v8/Brain_Cerebellum:GTEx/v8/Esophagus_Gastroesophageal_Junction:GTEx/v8/Esophagus_Muscularis:GTEx/v8/Heart_Left_Ventricle:GTEx/v8/Lung:GTEx/v8/Muscle_Skeletal:GTEx/v8/Nerve_Tibial:GTEx/v8/Ovary:GTEx/v8/Skin_Not_Sun_Exposed_Suprapubic:GTEx/v8/Testis:GT…	-	Yes	Promoter_anchored_loops_oneway:Adult_Cortex:Fetal_Cortex:GM12878:IMR90:Mesenchymal_Stem_Cell	3.575e-16	84	6.2424	2.1549e-10
NYNRIN	ENSG00000205978	192	14	24867992	24888494	1	0.000549672	36	14.84	39	2.2937e-50	0	PsychENCODE_eQTLs:eQTLGen_cis_eQTLs:BIOSQTL/BIOS_eQTL_geneLevel:CMC_SVA_cis:GTEx/v8/Adipose_Subcutaneous:GTEx/v8/Adipose_Visceral_Omentum:GTEx/v8/Adrenal_Gland:GTEx/v8/Whole_Blood:GTEx/v8/Artery_Tibial:GTEx/v8/Brain_Cerebellar_Hemisphere:GTEx/v8/Brain_Cerebellum:GTEx/v8/Brain_Cortex:GTEx/v8/Brain_Frontal_Cortex_BA9:GTEx/v8/Brain_Spinal_cord_cervical_c-1:GTEx/v8/Colon_Sigmoid:GTEx/v8/Esophagus_Muc…	+	Yes	Adult_Cortex:Fetal_Cortex:Spleen:GM12878:IMR90:Mesenchymal_Stem_Cell:Mesendoderm:Trophoblast-like_Cell:hESC	1.488e-18	142	7.5755	1.7892e-14
OASL	ENSG00000135114	144:185	12	121458095	121477045	-1	5.07294e-12	131	14.41	1615	3.27170000000001e-310	0	eQTLGen_cis_eQTLs:eQTLGen_trans_eQTLs:BIOSQTL/BIOS_eQTL_geneLevel:GTEx/v8/Whole_Blood:GTEx/v8/Colon_Transverse:GTEx/v8/Lung:GTEx/v8/Prostate:GTEx/v8/Cells_Cultured_fibroblasts:GTEx/v8/Stomach:GTEx/v8/Testis:GTEx/v7/Whole_Blood:GTEx/v7/Lung:GTEx/v7/Cells_Transformed_fibroblasts:GTEx/v6/Whole_Blood:GTEx/v6/Colon_Transverse:GTEx/v6/Testis	-	Yes	EP_correlation_cell_type_oneway:Adult_Cortex:GM12878:IMR90:Mesenchymal_Stem_Cell:Mesendoderm:Trophoblast-like_Cell	4.94065645841247e-324	151	26.458	1.4917e-154
OIT3	ENSG00000138315	147	10	74653339	74692791	1	1.0378e-09	29	16.9	77	6.25871e-12	1.49897e-08	eQTLGen_cis_eQTLs:BIOSQTL/BIOS_eQTL_geneLevel:GTEx/v8/Testis:GTEx/v7/Testis:GTEx/v6/Testis	+	Yes	Aorta:Left_Ventricle:Liver:GM12878:IMR90:Mesenchymal_Stem_Cell:Mesendoderm:Trophoblast-like_Cell:hESC	3.131e-10	72	5.9598	1.2629e-09
ONECUT1	ENSG00000169856	201	15	53049637	53083273	-1	0.209133	46	18.01	41	1.57442e-06	0.0011237	PsychENCODE_eQTLs:GTEx/v7/Brain_Cerebellum:GTEx/v7/Testis	+	Yes	Liver:IMR90:Mesenchymal_Stem_Cell:Mesendoderm:Neural_Progenitor_Cell:Trophoblast-like_Cell:hESC	3.848e-43	196	7.4537	4.5381e-14
ONECUT2	ENSG00000119547	239	18	55102917	55158529	1	0.903998	30	21.8	58	2.01161e-12	5.85318e-10	PsychENCODE_eQTLs	+	Yes	EP_correlation_cell_type_oneway:EP_correlation_organ_oneway:IMR90:Mesenchymal_Stem_Cell:Mesendoderm:hESC	2.63e-18	322	5.1989	1.0024e-07
OOSP2	ENSG00000149507	163	11	59807748	59815517	1	0.0217139	5	12.05	3	0.00046809	0.0313035	PsychENCODE_eQTLs	+	Yes	Left_Ventricle:Mesenchymal_Stem_Cell:Mesendoderm:hESC	6.157e-25	93	5.4478	2.5494e-08
OPA3	ENSG00000125741	250	19	46030685	46105470	-1	0.00412067	97	20.9	129	1.87354e-30	0	PsychENCODE_eQTLs:BIOSQTL/BIOS_eQTL_geneLevel:xQTLServer_eQTLs:CMC_NoSVA_cis:GTEx/v8/Adipose_Subcutaneous:GTEx/v8/Artery_Tibial:GTEx/v8/Brain_Cerebellar_Hemisphere:GTEx/v8/Brain_Cerebellum:GTEx/v8/Esophagus_Muscularis:GTEx/v8/Lung:GTEx/v8/Muscle_Skeletal:GTEx/v8/Nerve_Tibial:GTEx/v8/Cells_Cultured_fibroblasts:GTEx/v8/Thyroid:GTEx/v7/Artery_Tibial:GTEx/v7/Brain_Cerebellar_Hemisphere:GTEx/v7/Brain_…	+	Yes	EP_correlation_cell_type_oneway:EP_correlation_organ_oneway:Adult_Cortex:Fetal_Cortex	9.976e-30	352	8.0972	2.8118e-16
OPRL1	ENSG00000125510	260	20	62711526	62731996	1	0.602076	54	22	434	3.27170000000001e-310	0	PsychENCODE_eQTLs:eQTLGen_cis_eQTLs:BIOSQTL/BIOS_eQTL_geneLevel:xQTLServer_eQTLs:CMC_SVA_cis:GTEx/v8/Adipose_Subcutaneous:GTEx/v8/Adipose_Visceral_Omentum:GTEx/v8/Adrenal_Gland:GTEx/v8/Whole_Blood:GTEx/v8/Artery_Aorta:GTEx/v8/Artery_Coronary:GTEx/v8/Artery_Tibial:GTEx/v8/Brain_Cerebellar_Hemisphere:GTEx/v8/Brain_Cerebellum:GTEx/v8/Breast_Mammary_Tissue:GTEx/v8/Colon_Sigmoid:GTEx/v8/Colon_Transver…	-	Yes	Adult_Cortex:Fetal_Cortex	1.411e-21	157	6.4985	4.056e-11
OR10J3	ENSG00000196266	19	1	159283460	159284449	-1	0.00103943	57	13.57	7	1.31867e-05	0.0145811	PsychENCODE_eQTLs:DICE/T_CD4_TH1:GTEx/v7/Cells_Transformed_fibroblasts	+	Yes	Left_Ventricle:Liver:IMR90:Mesenchymal_Stem_Cell:Mesendoderm:Trophoblast-like_Cell:hESC	2.76e-264	73	14.177	6.3956e-46
OR2C3	ENSG00000196242	29	1	247693434	247697141	-1	0.114993	49	10.38	105	3.85713e-12	5.89449e-08	GTEx/v8/Testis:GTEx/v7/Testis:GTEx/v6/Testis	+	Yes	Mesendoderm	1.245e-26	108	7.6119	1.3508e-14
OR4A16	ENSG00000181961	162	11	55110627	55111707	1	2.6134e-05	16	8.409	76	1.00884e-06	0.0016315	BRAINEAC/HIPP:GTEx/v7/Testis	-	Yes	Promoter_anchored_loops_oneway:Aorta:Left_Ventricle:Liver:Right_Ventricle:GM12878:IMR90:Mesenchymal_Stem_Cell:Mesendoderm:Neural_Progenitor_Cell:Trophoblast-like_Cell:hESC	2.725e-16	106	4.8575	5.9447e-07
OR4C12	ENSG00000221954	161	11	50003009	50004071	-1	0.238213	29	13.41	1	0.000696878	0.0433064	PsychENCODE_eQTLs	-	Yes	Aorta:Bladder:Left_Ventricle:Liver:Right_Ventricle:GM12878:IMR90:Mesenchymal_Stem_Cell:Mesendoderm:Neural_Progenitor_Cell:Trophoblast-like_Cell:hESC	3.62e-23	85	6.0788	6.0549e-10
OR4C3	ENSG00000176547	161	11	48346472	48347507	1	0.00874513	23	12.31	108	3.19932e-06	0.00183786	GTEx/v7/Testis	+	Yes	Aorta:Left_Ventricle:Liver:IMR90:Mesenchymal_Stem_Cell:Mesendoderm:Neural_Progenitor_Cell:Trophoblast-like_Cell:hESC	1.782e-21	72	5.1501	1.3017e-07
OR4P4	ENSG00000181927	162	11	55405834	55406772	1	0.0573838	6	3.036	2	0.000425937	0.0369041	BRAINEAC/THAL	NA	Yes	Aorta:Left_Ventricle:Liver:IMR90:Mesenchymal_Stem_Cell:Mesendoderm:Neural_Progenitor_Cell:Trophoblast-like_Cell:hESC	1.2e-16	59	4.6736	1.4801e-06
OR5AK2	ENSG00000181273	162	11	56756347	56757342	1	2.87905e-07	18	5.555	4	1.51488e-05	0.00639937	GTEx/v7/Spleen	+	Yes	Promoter_anchored_loops_oneway:IMR90:Mesenchymal_Stem_Cell:Mesendoderm:hESC	1.781e-15	78	4.9616	3.496e-07
OR5M1	ENSG00000255012	162	11	56380031	56380978	-1	0.0473827	19	8.461	9	0.012127	0.0430096	BRAINEAC/TCTX	NA	Yes	Promoter_anchored_loops_oneway:IMR90:Mesenchymal_Stem_Cell:Mesendoderm:hESC	2.322e-16	72	5.5929	1.1165e-08
OST4	ENSG00000228474	32:143	2	27293340	27294641	-1	NA	29	16.64	55	8.53996e-08	0.000836754	PsychENCODE_eQTLs:eQTLGen_trans_eQTLs:CMC_SVA_cis:GTEx/v8/Cells_Cultured_fibroblasts:GTEx/v7/Liver:GTEx/v7/Skin_Sun_Exposed_Lower_leg	+	Yes	Promoter_anchored_loops_oneway:Adult_Cortex:Fetal_Cortex:Left_Ventricle:Liver:Spleen:GM12878:IMR90:Mesenchymal_Stem_Cell:Mesendoderm:Trophoblast-like_Cell:hESC	3.48e-263	52	7.1666	3.8434e-13
OVOL1	ENSG00000172818	165	11	65554493	65564690	1	0.676796	30	19.88	126	1.54739e-21	8.09329e-17	PsychENCODE_eQTLs:GTEx/v8/Cells_EBV-transformed_lymphocytes:GTEx/v8/Brain_Anterior_cingulate_cortex_BA24:GTEx/v8/Brain_Caudate_basal_ganglia:GTEx/v8/Brain_Cerebellar_Hemisphere:GTEx/v8/Brain_Cerebellum:GTEx/v8/Brain_Cortex:GTEx/v8/Brain_Nucleus_accumbens_basal_ganglia:GTEx/v8/Brain_Putamen_basal_ganglia:GTEx/v8/Pancreas:GTEx/v8/Testis:GTEx/v8/Thyroid:GTEx/v7/Cells_EBV-transformed_lymphocytes:GTEx…	+	Yes	Promoter_anchored_loops_oneway:GM12878:IMR90:Mesenchymal_Stem_Cell	7.142e-15	107	5.6871	6.4607e-09
P2RX4	ENSG00000135124	185	12	121647660	121671909	1	2.36801e-09	171	25.5	1619	3.27170000000001e-310	0	PsychENCODE_eQTLs:DICE/T_CD8_naive:DICE/T_CD4_memory_TREG:eQTLGen_cis_eQTLs:BIOSQTL/BIOS_eQTL_geneLevel:xQTLServer_eQTLs:CMC_SVA_cis:CMC_NoSVA_cis:BRAINEAC/CRBL:GTEx/v8/Adipose_Subcutaneous:GTEx/v8/Adipose_Visceral_Omentum:GTEx/v8/Adrenal_Gland:GTEx/v8/Whole_Blood:GTEx/v8/Artery_Aorta:GTEx/v8/Artery_Coronary:GTEx/v8/Artery_Tibial:GTEx/v8/Brain_Anterior_cingulate_cortex_BA24:GTEx/v8/Brain_Caudate_…	-	Yes	Promoter_anchored_loops_oneway:EP_correlation_cell_type_oneway:EP_correlation_organ_oneway:Adult_Cortex:Fetal_Cortex:Liver:Spleen:GM12878:IMR90:Mesenchymal_Stem_Cell:Mesendoderm:Trophoblast-like_Cell:hESC	4.94065645841247e-324	200	13.859	5.6429e-44
P2RX7	ENSG00000089041	185	12	121570622	121623876	1	3.7897e-06	326	31	1204	6.6516e-275	0	PsychENCODE_eQTLs:DICE/B_cell_naive:DICE/T_CD4_naive:DICE/T_CD8_naive:DICE/Monocyte_classical:DICE/T_CD4_TFH:DICE/T_CD4_TH1:DICE/T_CD4_TH17:DICE/T_CD4_TH1_17:DICE/T_CD4_TH2:DICE/T_CD4_memory_TREG:DICE/T_CD4_naive_TREG:eQTLGen_cis_eQTLs:BIOSQTL/BIOS_eQTL_geneLevel:xQTLServer_eQTLs:CMC_SVA_cis:GTEx/v8/Adipose_Subcutaneous:GTEx/v8/Adipose_Visceral_Omentum:GTEx/v8/Adrenal_Gland:GTEx/v8/Whole_Blood:GT…	+	Yes	EP_links_oneway:Promoter_anchored_loops_oneway:EP_correlation_cell_type_oneway:Adult_Cortex:Spleen:GM12878:IMR90:Mesenchymal_Stem_Cell:Mesendoderm:Trophoblast-like_Cell	4.94065645841247e-324	461	16.775	1.8652e-63
P4HA2	ENSG00000072682	88	5	131527531	131631008	-1	6.46128e-05	127	18.28	455	5.0853e-73	0	PsychENCODE_eQTLs:DICE/T_CD4_TH17:DICE/T_CD4_memory_TREG:eQTLGen_cis_eQTLs:BIOSQTL/BIOS_eQTL_geneLevel:CMC_NoSVA_cis:GTEx/v8/Artery_Aorta:GTEx/v8/Artery_Coronary:GTEx/v8/Artery_Tibial:GTEx/v8/Brain_Cerebellar_Hemisphere:GTEx/v8/Brain_Cerebellum:GTEx/v8/Brain_Putamen_basal_ganglia:GTEx/v8/Breast_Mammary_Tissue:GTEx/v8/Colon_Sigmoid:GTEx/v8/Colon_Transverse:GTEx/v8/Esophagus_Gastroesophageal_Juncti…	+	Yes	EP_correlation_cell_type_oneway:IMR90:Mesenchymal_Stem_Cell:Trophoblast-like_Cell	2.433e-09	465	5.5949	1.104e-08
P4HTM	ENSG00000178467	60	3	49027319	49044587	1	0.0232749	15	13.56	910	4.8338e-257	0	PsychENCODE_eQTLs:DICE/Monocyte_classical:eQTLGen_cis_eQTLs:BIOSQTL/BIOS_eQTL_geneLevel:CMC_SVA_cis:CMC_NoSVA_cis:GTEx/v8/Adipose_Subcutaneous:GTEx/v8/Adipose_Visceral_Omentum:GTEx/v8/Adrenal_Gland:GTEx/v8/Whole_Blood:GTEx/v8/Artery_Aorta:GTEx/v8/Artery_Tibial:GTEx/v8/Brain_Caudate_basal_ganglia:GTEx/v8/Brain_Cerebellar_Hemisphere:GTEx/v8/Brain_Cerebellum:GTEx/v8/Brain_Cortex:GTEx/v8/Brain_Fronta…	+	Yes	Promoter_anchored_loops_oneway:Adult_Cortex:GM12878:IMR90:Mesenchymal_Stem_Cell	1.124e-27	37	7.5364	2.4164e-14
PABPC4	ENSG00000090621	7	1	40026488	40042462	-1	0.992493	70	20.9	529	1.273e-107	0	eQTLGen_cis_eQTLs:BIOSQTL/BIOS_eQTL_geneLevel:GTEx/v8/Adipose_Subcutaneous:GTEx/v8/Adipose_Visceral_Omentum:GTEx/v8/Adrenal_Gland:GTEx/v8/Whole_Blood:GTEx/v8/Artery_Aorta:GTEx/v8/Artery_Tibial:GTEx/v8/Breast_Mammary_Tissue:GTEx/v8/Colon_Sigmoid:GTEx/v8/Colon_Transverse:GTEx/v8/Esophagus_Gastroesophageal_Junction:GTEx/v8/Esophagus_Mucosa:GTEx/v8/Esophagus_Muscularis:GTEx/v8/Heart_Atrial_Appendage:…	-	Yes	EP_correlation_cell_type_oneway:Adult_Cortex:Fetal_Cortex:Aorta:Left_Ventricle:Liver:Lung:Pancreas:Spleen:GM12878:IMR90:Mesenchymal_Stem_Cell:Mesendoderm:Neural_Progenitor_Cell:Trophoblast-like_Cell:hESC	3.057e-40	129	12.348	2.4846e-35
PACS1	ENSG00000175115	165	11	65837834	66012218	1	0.999906	185	14.49	381	4.9872e-154	0	PsychENCODE_eQTLs:DICE/B_cell_naive:eQTLGen_cis_eQTLs:BIOSQTL/BIOS_eQTL_geneLevel:xQTLServer_eQTLs:CMC_SVA_cis:GTEx/v8/Adipose_Subcutaneous:GTEx/v8/Adipose_Visceral_Omentum:GTEx/v8/Whole_Blood:GTEx/v8/Artery_Aorta:GTEx/v8/Artery_Tibial:GTEx/v8/Brain_Cortex:GTEx/v8/Brain_Frontal_Cortex_BA9:GTEx/v8/Brain_Hippocampus:GTEx/v8/Brain_Hypothalamus:GTEx/v8/Brain_Nucleus_accumbens_basal_ganglia:GTEx/v8/Br…	-	Yes	EP_correlation_cell_type_oneway:Adult_Cortex:Fetal_Cortex:GM12878:IMR90:Mesenchymal_Stem_Cell	7.142e-15	458	7.5439	2.2813e-14
PACSIN3	ENSG00000165912	161	11	47199076	47207994	-1	0.016793	28	18.88	810	4.50861e-20	7.2019e-28	PsychENCODE_eQTLs:BIOSQTL/BIOS_eQTL_geneLevel:CMC_SVA_cis:GTEx/v8/Adipose_Subcutaneous:GTEx/v8/Adipose_Visceral_Omentum:GTEx/v8/Artery_Aorta:GTEx/v8/Artery_Tibial:GTEx/v8/Brain_Cerebellum:GTEx/v8/Brain_Cortex:GTEx/v8/Brain_Hypothalamus:GTEx/v8/Brain_Nucleus_accumbens_basal_ganglia:GTEx/v8/Breast_Mammary_Tissue:GTEx/v8/Colon_Sigmoid:GTEx/v8/Colon_Transverse:GTEx/v8/Esophagus_Mucosa:GTEx/v8/Esophag…	-	Yes	Promoter_anchored_loops_oneway	8.943e-34	69	7.4955	3.3027e-14
PAPLN	ENSG00000100767	195	14	73704205	73741348	1	5.13479e-22	60	23.2	717	2.14614e-97	0	DICE/Monocyte_classical:DICE/Monocyte_non_classical:eQTLGen_cis_eQTLs:BIOSQTL/BIOS_eQTL_geneLevel:GTEx/v8/Adipose_Subcutaneous:GTEx/v8/Whole_Blood:GTEx/v8/Artery_Aorta:GTEx/v8/Brain_Anterior_cingulate_cortex_BA24:GTEx/v8/Colon_Sigmoid:GTEx/v8/Esophagus_Gastroesophageal_Junction:GTEx/v8/Esophagus_Mucosa:GTEx/v8/Muscle_Skeletal:GTEx/v8/Nerve_Tibial:GTEx/v8/Cells_Cultured_fibroblasts:GTEx/v8/Skin_No…	-	Yes	Adult_Cortex:Left_Ventricle:Liver:Spleen:GM12878:IMR90:Mesenchymal_Stem_Cell:Mesendoderm:Trophoblast-like_Cell:hESC	2.642e-20	243	7.2416	2.2174e-13
PAPOLA	ENSG00000090060	197:198	14	96967770	97033448	1	0.999972	112	15.82	170	2.9123e-67	0	eQTLGen_cis_eQTLs:BIOSQTL/BIOS_eQTL_geneLevel:CMC_SVA_cis:GTEx/v8/Adipose_Subcutaneous:GTEx/v8/Whole_Blood:GTEx/v8/Artery_Aorta:GTEx/v8/Breast_Mammary_Tissue:GTEx/v8/Esophagus_Mucosa:GTEx/v8/Nerve_Tibial:GTEx/v8/Skin_Not_Sun_Exposed_Suprapubic:GTEx/v8/Skin_Sun_Exposed_Lower_leg:GTEx/v8/Thyroid:GTEx/v7/Adipose_Subcutaneous:GTEx/v7/Whole_Blood:GTEx/v7/Esophagus_Gastroesophageal_Junction:GTEx/v7/Eso…	-	Yes	GM12878:IMR90:Mesenchymal_Stem_Cell:Trophoblast-like_Cell:hESC	1.674e-41	200	7.0182	1.124e-12
PAQR6	ENSG00000160781	0.791667	1	156213206	156217881	-1	0.000721604	26	14.48	212	0	0	DICE/Monocyte_classical:DICE/Monocyte_non_classical:eQTLGen_cis_eQTLs:eQTLGen_trans_eQTLs:BIOSQTL/BIOS_eQTL_geneLevel:GTEx/v8/Adipose_Subcutaneous:GTEx/v8/Adipose_Visceral_Omentum:GTEx/v8/Adrenal_Gland:GTEx/v8/Cells_EBV-transformed_lymphocytes:GTEx/v8/Whole_Blood:GTEx/v8/Artery_Aorta:GTEx/v8/Colon_Sigmoid:GTEx/v8/Colon_Transverse:GTEx/v8/Esophagus_Mucosa:GTEx/v8/Esophagus_Muscularis:GTEx/v8/Heart…	-	Yes	Promoter_anchored_loops_oneway:Adult_Cortex:Fetal_Cortex:GM12878:IMR90:Mesenchymal_Stem_Cell:Mesendoderm:Trophoblast-like_Cell:hESC	2.589e-21	63	7.2349	2.3289e-13
PAX8	ENSG00000125618	39	2	113973574	114036527	-1	0.902124	230	20.9	955	3.27167000000001e-310	0	PsychENCODE_eQTLs:DICE/B_cell_naive:DICE/T_CD4_naive:DICE/T_CD4_naive_activated:DICE/T_CD8_naive:DICE/T_CD8_naive_activated:DICE/Monocyte_classical:DICE/Monocyte_non_classical:DICE/NK:DICE/T_CD4_TFH:DICE/T_CD4_TH1:DICE/T_CD4_TH17:DICE/T_CD4_TH1_17:DICE/T_CD4_TH2:DICE/T_CD4_memory_TREG:DICE/T_CD4_naive_TREG:eQTLGen_cis_eQTLs:BIOSQTL/BIOS_eQTL_geneLevel:BRAINEAC/HIPP:BRAINEAC/TCTX:GTEx/v8/Adipose_S…	+	Yes	Promoter_anchored_loops_oneway:Liver:Spleen:GM12878:IMR90:Mesenchymal_Stem_Cell:Mesendoderm:Neural_Progenitor_Cell:Trophoblast-like_Cell:hESC	1.79e-104	356	8.446	1.5067e-17
PBX4	ENSG00000105717	245	19	19672522	19729725	-1	0.00677213	31	8.295	9	1.2914e-29	0	PsychENCODE_eQTLs:eQTLGen_cis_eQTLs:BIOSQTL/BIOS_eQTL_geneLevel:GTEx/v8/Brain_Caudate_basal_ganglia:GTEx/v8/Brain_Cerebellum:GTEx/v7/Brain_Cerebellum:GTEx/v6/Brain_Cerebellum	+	Yes	Fetal_Cortex	3.693e-17	270	5.356	4.2539e-08
PBXIP1	ENSG00000163346	18	1	154916552	154928599	-1	5.79844e-07	10	15.94	51	3.2687e-08	1.10833e-10	eQTLGen_cis_eQTLs:GTEx/v8/Nerve_Tibial:GTEx/v8/Skin_Not_Sun_Exposed_Suprapubic:GTEx/v7/Nerve_Tibial:GTEx/v7/Pancreas:GTEx/v7/Skin_Not_Sun_Exposed_Suprapubic:GTEx/v7/Skin_Sun_Exposed_Lower_leg:GTEx/v7/Spleen	+	Yes	Promoter_anchored_loops_oneway:Left_Ventricle:Spleen:GM12878:IMR90:Mesenchymal_Stem_Cell:Trophoblast-like_Cell	2.54e-202	78	4.8016	7.87e-07
PCCB	ENSG00000114054	0.5875	3	135969148	136056738	1	0.000735839	67	14.81	758	3.27170000000001e-310	0	PsychENCODE_eQTLs:DICE/T_CD8_naive_activated:DICE/Monocyte_classical:DICE/Monocyte_non_classical:DICE/NK:DICE/T_CD4_TH1_17:eQTLGen_cis_eQTLs:eQTLGen_trans_eQTLs:BIOSQTL/BIOS_eQTL_geneLevel:xQTLServer_eQTLs:CMC_SVA_cis:CMC_NoSVA_cis:GTEx/v8/Adipose_Subcutaneous:GTEx/v8/Adipose_Visceral_Omentum:GTEx/v8/Adrenal_Gland:GTEx/v8/Cells_EBV-transformed_lymphocytes:GTEx/v8/Whole_Blood:GTEx/v8/Artery_Aorta:…	-	Yes	EP_links_oneway:Promoter_anchored_loops_oneway:Adult_Cortex:Fetal_Cortex:Liver:Spleen:GM12878:IMR90:Mesenchymal_Stem_Cell:Mesendoderm:Trophoblast-like_Cell:hESC	2.193e-24	241	7.6541	9.7309e-15
PCIF1	ENSG00000100982	256	20	44563267	44576662	1	0.999962	25	19.98	62	3.26771e-12	0	eQTLGen_cis_eQTLs:GTEx/v8/Adrenal_Gland:GTEx/v8/Whole_Blood:GTEx/v8/Skin_Sun_Exposed_Lower_leg:GTEx/v7/Adrenal_Gland:GTEx/v6/Adrenal_Gland	-	Yes	Promoter_anchored_loops_oneway:Adult_Cortex:Fetal_Cortex:IMR90:Mesenchymal_Stem_Cell	5.871e-28	116	8.3089	4.8284e-17
PCMT1	ENSG00000120265	0.616667	6	150070579	150132556	1	0.446384	180	20.4	553	7.9975e-215	0	PsychENCODE_eQTLs:eQTLGen_cis_eQTLs:eQTLGen_trans_eQTLs:BIOSQTL/BIOS_eQTL_geneLevel:GTEx/v8/Artery_Aorta:GTEx/v8/Artery_Tibial:GTEx/v8/Colon_Sigmoid:GTEx/v8/Esophagus_Gastroesophageal_Junction:GTEx/v8/Esophagus_Muscularis:GTEx/v8/Heart_Atrial_Appendage:GTEx/v8/Muscle_Skeletal:GTEx/v8/Nerve_Tibial:GTEx/v8/Prostate:GTEx/v8/Stomach:GTEx/v8/Testis:GTEx/v7/Artery_Aorta:GTEx/v7/Artery_Tibial:GTEx/v7/Co…	+	Yes	Adult_Cortex:Fetal_Cortex:Liver:GM12878:IMR90:Mesenchymal_Stem_Cell:Mesendoderm:Trophoblast-like_Cell:hESC	1.157e-10	243	5.0533	2.1717e-07
PCMTD2	ENSG00000203880	260	20	62887094	62926855	1	0.0123298	85	13.21	220	3.27170000000001e-310	0	PsychENCODE_eQTLs:eQTLGen_cis_eQTLs:BIOSQTL/BIOS_eQTL_geneLevel:xQTLServer_eQTLs:CMC_SVA_cis:CMC_NoSVA_cis:GTEx/v8/Adipose_Subcutaneous:GTEx/v8/Adipose_Visceral_Omentum:GTEx/v8/Cells_EBV-transformed_lymphocytes:GTEx/v8/Whole_Blood:GTEx/v8/Artery_Aorta:GTEx/v8/Artery_Coronary:GTEx/v8/Artery_Tibial:GTEx/v8/Brain_Caudate_basal_ganglia:GTEx/v8/Brain_Cerebellar_Hemisphere:GTEx/v8/Brain_Cerebellum:GTEx…	+	Yes	IMR90	1.404e-11	162	6.9494	1.8338e-12
PCNXL3	ENSG00000197136	165	11	65383244	65404910	1	0.48826	18	19.83	202	8.8422e-48	0	eQTLGen_cis_eQTLs:BIOSQTL/BIOS_eQTL_geneLevel:GTEx/v8/Adipose_Subcutaneous:GTEx/v8/Adipose_Visceral_Omentum:GTEx/v8/Artery_Tibial:GTEx/v8/Brain_Cerebellar_Hemisphere:GTEx/v8/Brain_Cerebellum:GTEx/v8/Breast_Mammary_Tissue:GTEx/v8/Colon_Transverse:GTEx/v8/Esophagus_Gastroesophageal_Junction:GTEx/v8/Esophagus_Mucosa:GTEx/v8/Esophagus_Muscularis:GTEx/v8/Heart_Atrial_Appendage:GTEx/v8/Nerve_Tibial:GTE…	+	Yes	Promoter_anchored_loops_oneway	3.362e-11	81	4.9176	4.3816e-07
PDAP1	ENSG00000106244	119	7	98989671	99006452	-1	0.00558938	42	23.9	362	2.53417e-12	0	eQTLGen_cis_eQTLs:BIOSQTL/BIOS_eQTL_geneLevel:GTEx/v8/Whole_Blood:GTEx/v8/Cells_Cultured_fibroblasts	+	Yes	EP_correlation_cell_type_oneway:Adult_Cortex:Fetal_Cortex:IMR90	1.006e-21	88	6.4941	4.1777e-11
PDE10A	ENSG00000112541	110	6	165740776	166400091	-1	0.998485	165	10.49	1	6.64403e-06	0.0312093	GTEx/v7/Pituitary	+	Yes	Spleen:IMR90:Mesenchymal_Stem_Cell:Mesendoderm:Trophoblast-like_Cell:hESC	3.793e-08	3266	6.1923	2.9643e-10
PDE4B	ENSG00000184588	10	1	66258197	66840259	1	0.709079	859	17.87	230	2.9129e-40	0	DICE/T_CD4_TH2:eQTLGen_cis_eQTLs:BIOSQTL/BIOS_eQTL_geneLevel:CMC_SVA_cis:CMC_NoSVA_cis:GTEx/v7/Brain_Caudate_basal_ganglia	+	Yes	GM12878:IMR90:Mesenchymal_Stem_Cell:Mesendoderm:Trophoblast-like_Cell:hESC	3.97e-304	2139	26.853	3.8983e-159
PDLIM4	ENSG00000131435	88	5	131593364	131609147	1	0.924089	45	18.28	475	7.92057e-64	2.62375e-60	PsychENCODE_eQTLs:BIOSQTL/BIOS_eQTL_geneLevel:xQTLServer_eQTLs:CMC_SVA_cis:CMC_NoSVA_cis:GTEx/v8/Adipose_Subcutaneous:GTEx/v8/Adipose_Visceral_Omentum:GTEx/v8/Cells_EBV-transformed_lymphocytes:GTEx/v8/Whole_Blood:GTEx/v8/Artery_Tibial:GTEx/v8/Brain_Anterior_cingulate_cortex_BA24:GTEx/v8/Brain_Cortex:GTEx/v8/Brain_Frontal_Cortex_BA9:GTEx/v8/Brain_Hypothalamus:GTEx/v8/Breast_Mammary_Tissue:GTEx/v8/…	-	Yes	EP_correlation_cell_type_oneway:Adult_Cortex:Fetal_Cortex:GM12878:IMR90:Mesenchymal_Stem_Cell:Mesendoderm:Trophoblast-like_Cell:hESC	2.433e-09	147	4.9124	4.4975e-07
PDZD3	ENSG00000172367	169	11	119056166	119060932	1	3.35726e-07	8	7.439	79	9.3174e-102	0	eQTLGen_cis_eQTLs:BIOSQTL/BIOS_eQTL_geneLevel:GTEx/v8/Whole_Blood:GTEx/v8/Brain_Cerebellar_Hemisphere:GTEx/v8/Nerve_Tibial:GTEx/v8/Skin_Not_Sun_Exposed_Suprapubic:GTEx/v8/Skin_Sun_Exposed_Lower_leg:GTEx/v8/Spleen:GTEx/v7/Whole_Blood:GTEx/v7/Brain_Cerebellar_Hemisphere:GTEx/v7/Nerve_Tibial:GTEx/v7/Skin_Not_Sun_Exposed_Suprapubic:GTEx/v7/Skin_Sun_Exposed_Lower_leg:GTEx/v6/Whole_Blood:GTEx/v6/Skin_S…	-	Yes	Promoter_anchored_loops_oneway:IMR90:Mesenchymal_Stem_Cell	1.051e-08	41	4.7375	1.082e-06
PEX14	ENSG00000142655	3	1	10532345	10690815	1	0.634568	140	21.8	254	1.8398e-149	0	PsychENCODE_eQTLs:eQTLGen_cis_eQTLs:BIOSQTL/BIOS_eQTL_geneLevel:GTEx/v8/Adipose_Subcutaneous:GTEx/v8/Adipose_Visceral_Omentum:GTEx/v8/Whole_Blood:GTEx/v8/Breast_Mammary_Tissue:GTEx/v8/Liver:GTEx/v8/Lung:GTEx/v8/Muscle_Skeletal:GTEx/v8/Skin_Not_Sun_Exposed_Suprapubic:GTEx/v8/Thyroid:GTEx/v7/Adipose_Subcutaneous:GTEx/v7/Adipose_Visceral_Omentum:GTEx/v7/Whole_Blood:GTEx/v7/Liver:GTEx/v7/Lung:GTEx/v7…	+	Yes	Adult_Cortex:Fetal_Cortex:IMR90:Mesenchymal_Stem_Cell	8.452e-09	552	5.4671	2.2876e-08
PGS1	ENSG00000087157	222:234	17	76374721	76421195	1	0.000957082	263	16.35	297	5.5973e-45	0	PsychENCODE_eQTLs:eQTLGen_cis_eQTLs:eQTLGen_trans_eQTLs:BIOSQTL/BIOS_eQTL_geneLevel:xQTLServer_eQTLs:CMC_SVA_cis:CMC_NoSVA_cis:GTEx/v8/Adipose_Subcutaneous:GTEx/v8/Whole_Blood:GTEx/v8/Artery_Aorta:GTEx/v8/Artery_Tibial:GTEx/v8/Brain_Caudate_basal_ganglia:GTEx/v8/Brain_Cerebellar_Hemisphere:GTEx/v8/Brain_Cerebellum:GTEx/v8/Brain_Cortex:GTEx/v8/Brain_Frontal_Cortex_BA9:GTEx/v8/Brain_Nucleus_accumbe…	-	Yes	Promoter_anchored_loops_oneway:EP_correlation_cell_type_oneway:EP_correlation_organ_oneway:Adult_Cortex	5.735e-34	377	9.7466	9.5353e-23
PHB	ENSG00000167085	227	17	47481414	47492246	-1	0.821632	21	15.34	105	2.1645e-16	0	eQTLGen_cis_eQTLs:BIOSQTL/BIOS_eQTL_geneLevel:CMC_SVA_cis:CMC_NoSVA_cis:GTEx/v8/Esophagus_Mucosa	-	Yes	Promoter_anchored_loops_oneway:IMR90:Mesenchymal_Stem_Cell	1.187e-11	121	6.2036	2.7591e-10
PHF5A	ENSG00000100410	265:266	22	41855721	41864729	-1	0.849501	35	8.041	690	1.9554e-27	0	eQTLGen_cis_eQTLs:GTEx/v8/Heart_Atrial_Appendage:GTEx/v8/Small_Intestine_Terminal_Ileum:GTEx/v8/Spleen:GTEx/v8/Thyroid:GTEx/v7/Artery_Tibial:GTEx/v7/Esophagus_Muscularis	-	Yes	Adult_Cortex:Fetal_Cortex:Aorta:Hippocampus:Left_Ventricle:Liver:Lung:Pancreas:Right_Ventricle:GM12878:IMR90:Mesenchymal_Stem_Cell:Mesendoderm:Neural_Progenitor_Cell:Trophoblast-like_Cell:hESC	1.578e-48	70	6.578	2.3836e-11
PHOSPHO1	ENSG00000173868	227:256	17	47300724	47308128	-1	0.631109	24	12.16	204	1.2721e-58	0	eQTLGen_cis_eQTLs:eQTLGen_trans_eQTLs:BIOSQTL/BIOS_eQTL_geneLevel	-	Yes	EP_correlation_cell_type_oneway:EP_correlation_organ_oneway:Adult_Cortex:Fetal_Cortex:Left_Ventricle:Spleen:GM12878:IMR90:Mesenchymal_Stem_Cell:Mesendoderm:Trophoblast-like_Cell:hESC	5.871e-28	100	5.0173	2.6202e-07
PIGL	ENSG00000108474	222	17	16120505	16252115	1	3.55119e-05	180	12.59	425	2.9519e-160	0	PsychENCODE_eQTLs:DICE/T_CD8_naive_activated:eQTLGen_cis_eQTLs:BIOSQTL/BIOS_eQTL_geneLevel:GTEx/v8/Adipose_Subcutaneous:GTEx/v8/Adipose_Visceral_Omentum:GTEx/v8/Adrenal_Gland:GTEx/v8/Whole_Blood:GTEx/v8/Artery_Aorta:GTEx/v8/Artery_Tibial:GTEx/v8/Brain_Cortex:GTEx/v8/Brain_Hippocampus:GTEx/v8/Breast_Mammary_Tissue:GTEx/v8/Colon_Transverse:GTEx/v8/Esophagus_Gastroesophageal_Junction:GTEx/v8/Esophag…	-	Yes	Promoter_anchored_loops_oneway:Adult_Cortex:Liver:GM12878:IMR90:Mesenchymal_Stem_Cell:Mesendoderm:hESC	8.541e-15	419	5.7995	3.3248e-09
PIGV	ENSG00000060642	6	1	27113963	27124889	1	7.20424e-06	20	22.1	231	2.5534e-280	0	PsychENCODE_eQTLs:eQTLGen_cis_eQTLs:BIOSQTL/BIOS_eQTL_geneLevel:CMC_SVA_cis:CMC_NoSVA_cis:BRAINEAC/OCTX:GTEx/v8/Adipose_Subcutaneous:GTEx/v8/Adipose_Visceral_Omentum:GTEx/v8/Adrenal_Gland:GTEx/v8/Whole_Blood:GTEx/v8/Artery_Aorta:GTEx/v8/Artery_Tibial:GTEx/v8/Brain_Cerebellar_Hemisphere:GTEx/v8/Brain_Hypothalamus:GTEx/v8/Breast_Mammary_Tissue:GTEx/v8/Colon_Sigmoid:GTEx/v8/Colon_Transverse:GTEx/v8/…	+	Yes	EP_correlation_cell_type_oneway:Adult_Cortex:Fetal_Cortex:Aorta:Bladder:Hippocampus:Left_Ventricle:Liver:Lung:Pancreas:Psoas:Right_Ventricle:Spleen:GM12878:IMR90:Mesenchymal_Stem_Cell:Mesendoderm:Neural_Progenitor_Cell:Trophoblast-like_Cell:hESC	3.401e-45	41	6.3662	9.6883e-11
PINX1	ENSG00000254093	125	8	10622473	10697394	-1	4.94279e-09	356	22	927	4.36706e-13	1.3583e-10	PsychENCODE_eQTLs:CMC_SVA_cis:CMC_NoSVA_cis:GTEx/v8/Adipose_Subcutaneous:GTEx/v8/Adipose_Visceral_Omentum:GTEx/v8/Brain_Cerebellum:GTEx/v8/Esophagus_Mucosa:GTEx/v8/Lung:GTEx/v8/Cells_Cultured_fibroblasts:GTEx/v8/Testis:GTEx/v7/Adipose_Visceral_Omentum:GTEx/v7/Heart_Atrial_Appendage:GTEx/v7/Lung:GTEx/v7/Cells_Transformed_fibroblasts:GTEx/v6/Testis	+	Yes	Adult_Cortex:Fetal_Cortex:Spleen:GM12878:IMR90:Mesenchymal_Stem_Cell:Mesendoderm:Neural_Progenitor_Cell:Trophoblast-like_Cell:hESC	4.829e-36	618	7.1531	4.2431e-13
PKD1	ENSG00000008710	208	16	2138711	2185899	-1	0.999905	95	23.6	128	1.2545e-20	0	eQTLGen_cis_eQTLs:BIOSQTL/BIOS_eQTL_geneLevel:GTEx/v8/Adipose_Subcutaneous:GTEx/v8/Adipose_Visceral_Omentum:GTEx/v8/Artery_Tibial:GTEx/v8/Nerve_Tibial:GTEx/v8/Testis:GTEx/v7/Adipose_Subcutaneous:GTEx/v7/Adipose_Visceral_Omentum:GTEx/v7/Nerve_Tibial:GTEx/v7/Testis:GTEx/v6/Adipose_Subcutaneous:GTEx/v6/Nerve_Tibial	+	Yes	Promoter_anchored_loops_oneway	3.102e-14	202	7.8585	1.944e-15
PKD2	ENSG00000118762	76	4	88928820	88998929	1	0.995278	46	15.7	76	2.579e-158	0	DICE/T_CD4_TH17:eQTLGen_cis_eQTLs:BIOSQTL/BIOS_eQTL_geneLevel:CMC_SVA_cis:GTEx/v7/Esophagus_Muscularis:GTEx/v7/Pancreas:GTEx/v7/Spleen:GTEx/v6/Esophagus_Mucosa	-	Yes	Adult_Cortex:IMR90:Mesenchymal_Stem_Cell:Mesendoderm:Trophoblast-like_Cell:hESC	5.485e-09	311	5.3636	4.0789e-08
PLA2G1B	ENSG00000170890	185	12	120759914	120765592	-1	3.64893e-11	67	17.95	86	1.17045e-06	0.00186766	PsychENCODE_eQTLs:DICE/T_CD8_naive:DICE/T_CD4_TH1:GTEx/v8/Stomach:GTEx/v7/Whole_Blood:GTEx/v7/Lung	-	Yes	Promoter_anchored_loops_oneway:Adult_Cortex:Fetal_Cortex:Left_Ventricle:GM12878:IMR90:Mesenchymal_Stem_Cell:Mesendoderm	5.17e-227	78	12.471	5.3751e-36
PLA2G6	ENSG00000184381	265	22	38507502	38601697	-1	2.6604e-08	234	19.72	256	3.06268e-136	0	PsychENCODE_eQTLs:DICE/T_CD4_naive:DICE/T_CD8_naive:DICE/T_CD4_TFH:DICE/T_CD4_memory_TREG:DICE/T_CD4_naive_TREG:eQTLGen_cis_eQTLs:BIOSQTL/BIOS_eQTL_geneLevel:xQTLServer_eQTLs:GTEx/v8/Adipose_Subcutaneous:GTEx/v8/Adipose_Visceral_Omentum:GTEx/v8/Adrenal_Gland:GTEx/v8/Cells_EBV-transformed_lymphocytes:GTEx/v8/Whole_Blood:GTEx/v8/Artery_Aorta:GTEx/v8/Artery_Coronary:GTEx/v8/Artery_Tibial:GTEx/v8/Bra…	+	Yes	Adult_Cortex:Fetal_Cortex:Mesenchymal_Stem_Cell	5.049e-43	535	6.6451	1.5149e-11
PLCG1	ENSG00000124181	254	20	39765600	39811629	1	0.763352	39	22.9	8	1.2601e-09	1.31036e-05	eQTLGen_cis_eQTLs:BIOSQTL/BIOS_eQTL_geneLevel	-	Yes	Hippocampus:Left_Ventricle:Liver:Spleen:GM12878:IMR90:Mesenchymal_Stem_Cell:Mesendoderm:Trophoblast-like_Cell:hESC	1.723e-10	150	6.4439	5.8238e-11
PLD3	ENSG00000105223	0.566771	19	40854363	40886346	1	0.0159722	36	19.72	151	5.3425e-112	0	eQTLGen_cis_eQTLs:eQTLGen_trans_eQTLs:BIOSQTL/BIOS_eQTL_geneLevel:GTEx/v8/Adipose_Subcutaneous:GTEx/v8/Whole_Blood:GTEx/v8/Artery_Tibial:GTEx/v8/Breast_Mammary_Tissue:GTEx/v8/Esophagus_Mucosa:GTEx/v8/Esophagus_Muscularis:GTEx/v8/Heart_Atrial_Appendage:GTEx/v8/Lung:GTEx/v8/Muscle_Skeletal:GTEx/v8/Nerve_Tibial:GTEx/v8/Prostate:GTEx/v8/Cells_Cultured_fibroblasts:GTEx/v8/Skin_Not_Sun_Exposed_Suprapub…	-	Yes	Adult_Cortex:Fetal_Cortex	8.61e-145	160	5.284	6.3191e-08
PLEKHG6	ENSG00000008323	170	12	6419602	6437672	1	1.17026e-10	37	13.67	24	3.8276e-18	0	eQTLGen_cis_eQTLs:BIOSQTL/BIOS_eQTL_geneLevel:GTEx/v7/Adipose_Subcutaneous	+	Yes	IMR90	9.556e-27	114	7.5422	2.3108e-14
PLEKHH3	ENSG00000068137	226	17	40819932	40829048	-1	0.00376066	24	22.2	182	2.3309e-07	0.000381105	eQTLGen_cis_eQTLs:BIOSQTL/BIOS_eQTL_geneLevel:CMC_SVA_cis:GTEx/v8/Artery_Tibial:GTEx/v8/Nerve_Tibial:GTEx/v8/Skin_Not_Sun_Exposed_Suprapubic:GTEx/v8/Skin_Sun_Exposed_Lower_leg:GTEx/v7/Nerve_Tibial:GTEx/v7/Skin_Not_Sun_Exposed_Suprapubic:GTEx/v7/Skin_Sun_Exposed_Lower_leg	-	Yes	EP_links_oneway:Promoter_anchored_loops_oneway:Adult_Cortex:Fetal_Cortex:Aorta:Left_Ventricle:Liver:Lung:Pancreas:Spleen:GM12878:IMR90:Mesenchymal_Stem_Cell:Mesendoderm:Trophoblast-like_Cell:hESC	1.105e-15	65	5.3849	3.625e-08
PLTP	ENSG00000100979	256	20	44527399	44540794	-1	0.000142042	41	13.38	241	3.27167000000001e-310	0	PsychENCODE_eQTLs:DICE/B_cell_naive:DICE/NK:DICE/T_CD4_memory_TREG:eQTLGen_cis_eQTLs:BIOSQTL/BIOS_eQTL_geneLevel:CMC_SVA_cis:GTEx/v8/Adipose_Subcutaneous:GTEx/v8/Adipose_Visceral_Omentum:GTEx/v8/Adrenal_Gland:GTEx/v8/Cells_EBV-transformed_lymphocytes:GTEx/v8/Whole_Blood:GTEx/v8/Artery_Aorta:GTEx/v8/Artery_Coronary:GTEx/v8/Artery_Tibial:GTEx/v8/Brain_Cortex:GTEx/v8/Brain_Frontal_Cortex_BA9:GTEx/v8…	+	Yes	Adult_Cortex:Fetal_Cortex:IMR90:Mesenchymal_Stem_Cell	5.871e-28	126	9.6549	2.3428e-22
PMF1	ENSG00000160783	18	1	156182784	156212874	1	1.71367e-05	80	16.07	177	1.83889e-42	0	PsychENCODE_eQTLs:eQTLGen_cis_eQTLs:BIOSQTL/BIOS_eQTL_geneLevel:BRAINEAC/CRBL:BRAINEAC/FCTX:BRAINEAC/OCTX:BRAINEAC/TCTX:BRAINEAC/THAL:BRAINEAC/WHMT:BRAINEAC/aveALL:GTEx/v8/Adipose_Subcutaneous:GTEx/v8/Whole_Blood:GTEx/v8/Colon_Transverse:GTEx/v8/Esophagus_Mucosa:GTEx/v8/Liver:GTEx/v8/Lung:GTEx/v8/Nerve_Tibial:GTEx/v8/Pancreas:GTEx/v8/Skin_Sun_Exposed_Lower_leg:GTEx/v8/Testis:GTEx/v8/Thyroid:GTEx/…	+	Yes	GM12878:IMR90:Mesenchymal_Stem_Cell	9.575e-11	156	6.3616	9.9822e-11
PMF1-BGLAP	ENSG00000260238	18	1	156182773	156213123	1	1.71367e-05	81	16.07	169	1.83889e-42	0	PsychENCODE_eQTLs:DICE/T_CD4_naive:BIOSQTL/BIOS_eQTL_geneLevel:BRAINEAC/CRBL:BRAINEAC/FCTX:BRAINEAC/OCTX:BRAINEAC/TCTX:BRAINEAC/THAL:BRAINEAC/WHMT:BRAINEAC/aveALL	+	Yes	GM12878:IMR90:Mesenchymal_Stem_Cell	9.575e-11	158	6.4045	7.5412e-11
PMM1	ENSG00000100417	266	22	41972898	41985894	-1	0.000159925	34	16.44	952	7.4051e-206	0	PsychENCODE_eQTLs:DICE/T_CD4_TFH:eQTLGen_cis_eQTLs:BIOSQTL/BIOS_eQTL_geneLevel:CMC_SVA_cis:GTEx/v8/Adipose_Subcutaneous:GTEx/v8/Adipose_Visceral_Omentum:GTEx/v8/Adrenal_Gland:GTEx/v8/Cells_EBV-transformed_lymphocytes:GTEx/v8/Whole_Blood:GTEx/v8/Artery_Aorta:GTEx/v8/Artery_Coronary:GTEx/v8/Artery_Tibial:GTEx/v8/Breast_Mammary_Tissue:GTEx/v8/Colon_Sigmoid:GTEx/v8/Esophagus_Gastroesophageal_Junction…	-	Yes	Promoter_anchored_loops_oneway:Adult_Cortex	7.491e-20	83	5.574	1.2451e-08
PMPCA	ENSG00000165688	144	9	139305110	139318213	1	0.00018605	100	25.1	260	0	0	PsychENCODE_eQTLs:eQTLGen_cis_eQTLs:BIOSQTL/BIOS_eQTL_geneLevel:xQTLServer_eQTLs:GTEx/v8/Brain_Cerebellar_Hemisphere:GTEx/v8/Brain_Cerebellum:GTEx/v8/Liver:GTEx/v8/Cells_Cultured_fibroblasts:GTEx/v8/Testis:GTEx/v8/Thyroid:GTEx/v7/Heart_Left_Ventricle:GTEx/v7/Liver:GTEx/v7/Lung:GTEx/v7/Nerve_Tibial:GTEx/v7/Skin_Sun_Exposed_Lower_leg:GTEx/v7/Thyroid:GTEx/v6/Liver:GTEx/v6/Thyroid	+	Yes	EP_correlation_cell_type_oneway:Adult_Cortex:GM12878:IMR90:Mesenchymal_Stem_Cell:Mesendoderm:hESC	2.079e-23	201	8.4813	1.1132e-17
PMVK	ENSG00000163344	18	1	154897210	154909467	-1	0.000305455	19	15.96	61	2.1584e-25	0	eQTLGen_cis_eQTLs:BIOSQTL/BIOS_eQTL_geneLevel:GTEx/v8/Adipose_Subcutaneous:GTEx/v8/Whole_Blood:GTEx/v8/Breast_Mammary_Tissue:GTEx/v8/Nerve_Tibial:GTEx/v7/Adipose_Subcutaneous:GTEx/v7/Brain_Hippocampus	+	Yes	Promoter_anchored_loops_oneway:Left_Ventricle:IMR90:Mesenchymal_Stem_Cell:Mesendoderm	2.54e-202	101	4.6377	1.7619e-06
POC1B	ENSG00000139323	181	12	89813495	89919801	-1	5.89428e-05	164	23.7	269	1.9363e-157	0	PsychENCODE_eQTLs:eQTLGen_cis_eQTLs:BIOSQTL/BIOS_eQTL_geneLevel:CMC_SVA_cis:CMC_NoSVA_cis:BRAINEAC/CRBL:BRAINEAC/HIPP:BRAINEAC/THAL:BRAINEAC/WHMT:GTEx/v8/Adipose_Subcutaneous:GTEx/v8/Adrenal_Gland:GTEx/v8/Artery_Aorta:GTEx/v8/Artery_Tibial:GTEx/v8/Brain_Cerebellum:GTEx/v8/Muscle_Skeletal:GTEx/v7/Adipose_Subcutaneous:GTEx/v7/Adipose_Visceral_Omentum:GTEx/v7/Artery_Tibial:GTEx/v7/Heart_Left_Ventric…	+	Yes	EP_correlation_cell_type_oneway:EP_correlation_organ_oneway:Adult_Cortex:Aorta:Left_Ventricle:Liver:GM12878:IMR90:Mesenchymal_Stem_Cell:Mesendoderm:Neural_Progenitor_Cell:Trophoblast-like_Cell:hESC	5.792e-15	443	5.2252	8.6987e-08
POC1B-GALNT4	ENSG00000259075	181	12	89913185	89920039	-1	0.0375965	50	23.7	30	4.38177e-06	0.00311296	BIOSQTL/BIOS_eQTL_geneLevel	+	Yes	EP_correlation_cell_type_oneway:EP_correlation_organ_oneway:Adult_Cortex:Aorta:Left_Ventricle:Liver:GM12878:IMR90:Mesenchymal_Stem_Cell:Mesendoderm:Neural_Progenitor_Cell:Trophoblast-like_Cell:hESC	5.792e-15	121	5.1189	1.537e-07
POLR3H	ENSG00000100413	266	22	41921808	41940610	-1	0.00200711	53	10.51	1032	1.72393e-64	0	PsychENCODE_eQTLs:eQTLGen_cis_eQTLs:BIOSQTL/BIOS_eQTL_geneLevel:xQTLServer_eQTLs:CMC_SVA_cis:CMC_NoSVA_cis:BRAINEAC/FCTX:BRAINEAC/aveALL:GTEx/v8/Adipose_Subcutaneous:GTEx/v8/Adipose_Visceral_Omentum:GTEx/v8/Cells_EBV-transformed_lymphocytes:GTEx/v8/Artery_Aorta:GTEx/v8/Artery_Coronary:GTEx/v8/Artery_Tibial:GTEx/v8/Brain_Amygdala:GTEx/v8/Brain_Anterior_cingulate_cortex_BA24:GTEx/v8/Brain_Caudate_b…	+	Yes	Promoter_anchored_loops_oneway:Adult_Cortex:Fetal_Cortex:Left_Ventricle:Liver:GM12878:IMR90:Mesenchymal_Stem_Cell:Mesendoderm:Trophoblast-like_Cell:hESC	7.491e-20	101	6.4299	6.385e-11
POM121	ENSG00000196313	117	7	72349936	72421979	1	NA	11	6.75	90	8.02395e-23	0	eQTLGen_cis_eQTLs:BIOSQTL/BIOS_eQTL_geneLevel:GTEx/v8/Adipose_Subcutaneous:GTEx/v8/Adipose_Visceral_Omentum:GTEx/v8/Whole_Blood:GTEx/v8/Artery_Aorta:GTEx/v8/Artery_Coronary:GTEx/v8/Artery_Tibial:GTEx/v8/Brain_Amygdala:GTEx/v8/Brain_Anterior_cingulate_cortex_BA24:GTEx/v8/Brain_Caudate_basal_ganglia:GTEx/v8/Brain_Cerebellar_Hemisphere:GTEx/v8/Brain_Cerebellum:GTEx/v8/Brain_Cortex:GTEx/v8/Brain_Fron…	-	Yes	Promoter_anchored_loops_oneway	3.153e-32	96	5.0295	2.4583e-07
POMC	ENSG00000115138	23:31:00	2	25383722	25391772	-1	0.000689013	3	3.36	530	3.7458e-163	0	PsychENCODE_eQTLs:eQTLGen_cis_eQTLs:eQTLGen_trans_eQTLs:BIOSQTL/BIOS_eQTL_geneLevel:CMC_SVA_cis:CMC_NoSVA_cis:GTEx/v8/Adipose_Subcutaneous:GTEx/v8/Adipose_Visceral_Omentum:GTEx/v8/Artery_Aorta:GTEx/v8/Artery_Tibial:GTEx/v8/Breast_Mammary_Tissue:GTEx/v8/Esophagus_Gastroesophageal_Junction:GTEx/v8/Esophagus_Muscularis:GTEx/v8/Heart_Atrial_Appendage:GTEx/v8/Heart_Left_Ventricle:GTEx/v8/Lung:GTEx/v8/…	-	Yes	Left_Ventricle:Liver:Spleen:GM12878:IMR90:Mesenchymal_Stem_Cell:Mesendoderm:Trophoblast-like_Cell:hESC	6.58e-20	87	4.8996	4.8005e-07
POP5	ENSG00000167272	185	12	121016567	121019201	-1	1.28002e-05	57	17.33	780	3.1568e-239	0	PsychENCODE_eQTLs:DICE/T_CD8_naive_activated:eQTLGen_cis_eQTLs:BIOSQTL/BIOS_eQTL_geneLevel:xQTLServer_eQTLs:CMC_SVA_cis:CMC_NoSVA_cis:GTEx/v8/Adipose_Subcutaneous:GTEx/v8/Adipose_Visceral_Omentum:GTEx/v8/Adrenal_Gland:GTEx/v8/Cells_EBV-transformed_lymphocytes:GTEx/v8/Whole_Blood:GTEx/v8/Artery_Aorta:GTEx/v8/Artery_Coronary:GTEx/v8/Artery_Tibial:GTEx/v8/Brain_Anterior_cingulate_cortex_BA24:GTEx/v8…	-	Yes	Promoter_anchored_loops_oneway:Adult_Cortex:Fetal_Cortex:Left_Ventricle:Spleen:GM12878:IMR90:Mesenchymal_Stem_Cell:Mesendoderm:Trophoblast-like_Cell:hESC	4.94065645841247e-324	98	7.0596	8.3478e-13
PP13004	ENSG00000205745	115	7	36118694	36125346	1	NA	69	18.15	91	6.04126e-12	9.80345e-08	GTEx/v7/Testis:GTEx/v6/Testis	-	Yes	Spleen:IMR90:Mesenchymal_Stem_Cell:Mesendoderm	2.508e-28	160	7.2824	1.6396e-13
PPM1E	ENSG00000175175	228	17	56833230	57058983	1	0.973417	75	16.04	235	6.477e-09	3.08653e-08	PsychENCODE_eQTLs:CMC_SVA_cis:GTEx/v8/Adrenal_Gland:GTEx/v8/Artery_Tibial:GTEx/v8/Kidney_Cortex:GTEx/v8/Spleen	+	Yes	Left_Ventricle:IMR90:Mesendoderm:hESC	1.789e-09	553	4.712	1.2267e-06
PPM1G	ENSG00000115241	32	2	27604061	27632554	-1	0.99601	79	12.85	734	1.1518e-69	0	eQTLGen_cis_eQTLs:BIOSQTL/BIOS_eQTL_geneLevel:CMC_SVA_cis:CMC_NoSVA_cis:GTEx/v8/Adipose_Subcutaneous:GTEx/v8/Adipose_Visceral_Omentum:GTEx/v8/Adrenal_Gland:GTEx/v8/Whole_Blood:GTEx/v8/Artery_Tibial:GTEx/v8/Breast_Mammary_Tissue:GTEx/v8/Colon_Transverse:GTEx/v8/Esophagus_Muscularis:GTEx/v8/Heart_Atrial_Appendage:GTEx/v8/Lung:GTEx/v8/Muscle_Skeletal:GTEx/v8/Nerve_Tibial:GTEx/v8/Pancreas:GTEx/v8/Pit…	+	Yes	GM12878:IMR90:Mesenchymal_Stem_Cell	2.7e-303	103	15.985	8.0883e-58
PPM1N	ENSG00000213889	250	19	45992035	46005768	1	0.000104897	7	10.04	157	3.8118e-59	0	PsychENCODE_eQTLs:DICE/Monocyte_non_classical:eQTLGen_cis_eQTLs:BIOSQTL/BIOS_eQTL_geneLevel:GTEx/v8/Adipose_Subcutaneous:GTEx/v8/Adipose_Visceral_Omentum:GTEx/v8/Adrenal_Gland:GTEx/v8/Cells_EBV-transformed_lymphocytes:GTEx/v8/Whole_Blood:GTEx/v8/Artery_Aorta:GTEx/v8/Artery_Coronary:GTEx/v8/Artery_Tibial:GTEx/v8/Brain_Anterior_cingulate_cortex_BA24:GTEx/v8/Brain_Hippocampus:GTEx/v8/Breast_Mammary_…	+	Yes	Promoter_anchored_loops_oneway:GM12878:IMR90	9.599e-19	129	4.6489	1.6689e-06
PPP1R13L	ENSG00000104881	250	19	45882892	45909607	-1	0.00265402	58	10.98	115	1.0922e-10	0	PsychENCODE_eQTLs:eQTLGen_cis_eQTLs:BIOSQTL/BIOS_eQTL_geneLevel:GTEx/v8/Whole_Blood:GTEx/v8/Esophagus_Mucosa:GTEx/v8/Cells_Cultured_fibroblasts:GTEx/v8/Stomach:GTEx/v8/Thyroid:GTEx/v7/Brain_Spinal_cord_cervical_c-1:GTEx/v7/Esophagus_Mucosa:GTEx/v7/Pancreas:GTEx/v7/Cells_Transformed_fibroblasts:GTEx/v7/Thyroid:GTEx/v6/Pancreas:GTEx/v6/Cells_Transformed_fibroblasts	+	Yes	Promoter_anchored_loops_oneway:GM12878:IMR90:Mesenchymal_Stem_Cell	4.018e-38	156	6.743	7.7576e-12
PPP1R37	ENSG00000104866	250	19	45594654	45651335	1	NA	189	20.8	256	7.1231e-87	0	PsychENCODE_eQTLs:eQTLGen_cis_eQTLs:BIOSQTL/BIOS_eQTL_geneLevel:CMC_SVA_cis:CMC_NoSVA_cis:GTEx/v8/Whole_Blood:GTEx/v8/Brain_Cerebellum:GTEx/v8/Brain_Cortex:GTEx/v8/Brain_Hippocampus:GTEx/v8/Colon_Transverse:GTEx/v8/Esophagus_Mucosa:GTEx/v8/Skin_Not_Sun_Exposed_Suprapubic:GTEx/v8/Skin_Sun_Exposed_Lower_leg:GTEx/v8/Thyroid:GTEx/v7/Whole_Blood:GTEx/v7/Brain_Amygdala:GTEx/v7/Brain_Cerebellum:GTEx/v7/…	-	Yes	Adult_Cortex:Fetal_Cortex	3.34e-63	297	9.8369	3.9038e-23
PPP1R3B	ENSG00000173281	125	8	8993765	9009084	-1	0.0229191	52	18.66	994	5.6549e-38	0	PsychENCODE_eQTLs:DICE/B_cell_naive:DICE/T_CD8_naive_activated:DICE/Monocyte_non_classical:DICE/NK:eQTLGen_cis_eQTLs:BIOSQTL/BIOS_eQTL_geneLevel:CMC_SVA_cis:GTEx/v8/Artery_Tibial:GTEx/v8/Brain_Hippocampus:GTEx/v8/Esophagus_Mucosa:GTEx/v8/Pancreas:GTEx/v8/Cells_Cultured_fibroblasts:GTEx/v8/Spleen:GTEx/v8/Stomach:GTEx/v8/Testis:GTEx/v8/Thyroid:GTEx/v7/Artery_Tibial:GTEx/v7/Heart_Atrial_Appendage:GT…	+	Yes	Mesendoderm	1.29e-132	141	6.558	2.7263e-11
PPP2R3A	ENSG00000073711	66:73	3	135684515	135866733	1	0.920488	80	15.92	286	1.8911e-18	0	PsychENCODE_eQTLs:eQTLGen_cis_eQTLs:eQTLGen_trans_eQTLs:BIOSQTL/BIOS_eQTL_geneLevel:CMC_SVA_cis:GTEx/v8/Whole_Blood:GTEx/v8/Esophagus_Mucosa:GTEx/v8/Lung:GTEx/v8/Nerve_Tibial:GTEx/v8/Stomach:GTEx/v8/Thyroid:GTEx/v7/Esophagus_Mucosa:GTEx/v7/Lung:GTEx/v7/Thyroid:GTEx/v6/Thyroid	+	Yes	Left_Ventricle:IMR90:Mesenchymal_Stem_Cell:Mesendoderm:Trophoblast-like_Cell:hESC	2.035e-22	468	5.1341	1.4171e-07
PREB	ENSG00000138073	32	2	27353624	27357543	-1	0.00189836	30	18.43	104	4.0706e-18	0	PsychENCODE_eQTLs:eQTLGen_cis_eQTLs:BIOSQTL/BIOS_eQTL_geneLevel:GTEx/v8/Adipose_Subcutaneous:GTEx/v8/Whole_Blood:GTEx/v8/Artery_Aorta:GTEx/v8/Artery_Tibial	+	Yes	Adult_Cortex:Fetal_Cortex:Aorta:Left_Ventricle:Liver:Spleen:GM12878:IMR90:Mesenchymal_Stem_Cell:Mesendoderm:Trophoblast-like_Cell:hESC	3.48e-263	64	7.6757	8.2232e-15
PRKAR2A	ENSG00000114302	60	3	48782030	48885279	-1	0.983251	63	12.14	616	4.2759e-18	0	PsychENCODE_eQTLs:eQTLGen_cis_eQTLs:BIOSQTL/BIOS_eQTL_geneLevel:CMC_SVA_cis:CMC_NoSVA_cis:GTEx/v8/Adipose_Subcutaneous:GTEx/v8/Adipose_Visceral_Omentum:GTEx/v8/Artery_Tibial:GTEx/v8/Brain_Substantia_nigra:GTEx/v8/Breast_Mammary_Tissue:GTEx/v8/Colon_Sigmoid:GTEx/v8/Esophagus_Muscularis:GTEx/v8/Heart_Atrial_Appendage:GTEx/v8/Muscle_Skeletal:GTEx/v8/Nerve_Tibial:GTEx/v8/Cells_Cultured_fibroblasts:GT…	-	Yes	Promoter_anchored_loops_oneway:Adult_Cortex:Fetal_Cortex:IMR90:Mesenchymal_Stem_Cell	1.504e-26	162	7.7032	6.633e-15
PROS1	ENSG00000184500	62	3	93591881	93692910	-1	0.000209234	26	9.976	374	4.064e-23	0	PsychENCODE_eQTLs:eQTLGen_cis_eQTLs:BIOSQTL/BIOS_eQTL_geneLevel:CMC_SVA_cis:CMC_NoSVA_cis:GTEx/v7/Adipose_Subcutaneous:GTEx/v7/Whole_Blood:GTEx/v7/Esophagus_Mucosa:GTEx/v7/Heart_Atrial_Appendage:GTEx/v7/Heart_Left_Ventricle:GTEx/v7/Muscle_Skeletal:GTEx/v7/Cells_Transformed_fibroblasts:GTEx/v7/Skin_Sun_Exposed_Lower_leg:GTEx/v6/Adipose_Subcutaneous:GTEx/v6/Heart_Atrial_Appendage:GTEx/v6/Heart_Left…	-	Yes	Promoter_anchored_loops_oneway:Left_Ventricle:IMR90:Mesenchymal_Stem_Cell:Mesendoderm:hESC	5.096e-09	167	4.7256	1.1473e-06
PRPF3	ENSG00000117360	17	1	150293925	150325671	1	0.999999	76	10.15	118	1.03389e-05	0.0147282	GTEx/v8/Adipose_Subcutaneous:GTEx/v6/Liver	-	Yes	Promoter_anchored_loops_oneway:EP_correlation_cell_type_oneway	3.79e-09	183	5.3246	5.0575e-08
PRR11	ENSG00000068489	228	17	57232860	57282066	1	3.7171e-06	57	17.64	509	5.5042e-75	0	eQTLGen_cis_eQTLs:BIOSQTL/BIOS_eQTL_geneLevel:GTEx/v8/Whole_Blood:GTEx/v8/Esophagus_Mucosa:GTEx/v8/Muscle_Skeletal:GTEx/v8/Nerve_Tibial:GTEx/v7/Esophagus_Mucosa:GTEx/v7/Heart_Left_Ventricle:GTEx/v7/Muscle_Skeletal	-	Yes	Left_Ventricle:GM12878:IMR90:Mesenchymal_Stem_Cell:Mesendoderm:Trophoblast-like_Cell:hESC	2.823e-24	156	6.1357	4.2395e-10
PRSS55	ENSG00000184647	125	8	10383056	10411676	1	1.23357e-08	58	13.12	1015	5.16807e-13	2.46191e-42	PsychENCODE_eQTLs:DICE/T_CD4_naive_TREG:BRAINEAC/CRBL:GTEx/v8/Brain_Anterior_cingulate_cortex_BA24:GTEx/v8/Brain_Caudate_basal_ganglia:GTEx/v8/Brain_Cerebellar_Hemisphere:GTEx/v8/Brain_Cerebellum:GTEx/v8/Brain_Cortex:GTEx/v8/Brain_Hypothalamus:GTEx/v8/Brain_Nucleus_accumbens_basal_ganglia:GTEx/v8/Breast_Mammary_Tissue:GTEx/v8/Pituitary:GTEx/v8/Testis:GTEx/v7/Brain_Cerebellar_Hemisphere:GTEx/v7/Br…	-	Yes	IMR90:Mesenchymal_Stem_Cell:Mesendoderm:hESC	8.943e-34	354	4.8422	6.42e-07
PSD4	ENSG00000125637	39	2	113914902	113966973	1	0.805496	125	20.9	1070	0	0	PsychENCODE_eQTLs:DICE/B_cell_naive:DICE/T_CD4_naive:DICE/T_CD4_naive_activated:DICE/T_CD8_naive:DICE/T_CD8_naive_activated:DICE/Monocyte_classical:DICE/Monocyte_non_classical:DICE/NK:DICE/T_CD4_TFH:DICE/T_CD4_TH1:DICE/T_CD4_TH17:DICE/T_CD4_TH1_17:DICE/T_CD4_TH2:DICE/T_CD4_memory_TREG:DICE/T_CD4_naive_TREG:eQTLGen_cis_eQTLs:BIOSQTL/BIOS_eQTL_geneLevel:CMC_SVA_cis:CMC_NoSVA_cis:GTEx/v8/Adipose_Sub…	-	Yes	Adult_Cortex:Fetal_Cortex:Left_Ventricle:Liver:GM12878:IMR90:Mesenchymal_Stem_Cell:Mesendoderm:Neural_Progenitor_Cell:Trophoblast-like_Cell:hESC	9.53e-108	299	12.423	9.7567e-36
PSEN1	ENSG00000080815	195	14	73603126	73690399	1	0.997601	56	12.14	784	1.0087e-259	0	DICE/Monocyte_classical:eQTLGen_cis_eQTLs:BIOSQTL/BIOS_eQTL_geneLevel:CMC_SVA_cis:GTEx/v8/Adipose_Subcutaneous:GTEx/v8/Adipose_Visceral_Omentum:GTEx/v8/Whole_Blood:GTEx/v8/Artery_Aorta:GTEx/v8/Artery_Coronary:GTEx/v8/Artery_Tibial:GTEx/v8/Brain_Cerebellum:GTEx/v8/Breast_Mammary_Tissue:GTEx/v8/Esophagus_Gastroesophageal_Junction:GTEx/v8/Esophagus_Mucosa:GTEx/v8/Esophagus_Muscularis:GTEx/v8/Heart_A…	-	Yes	EP_correlation_cell_type_oneway:EP_correlation_organ_oneway:Adult_Cortex:Fetal_Cortex:Aorta:Dorsolateral_Prefrontal_Cortex:Hippocampus:Left_Ventricle:Liver:Spleen:GM12878:IMR90:Mesenchymal_Stem_Cell:Mesendoderm:Neural_Progenitor_Cell:Trophoblast-like_Cell:hESC	2.853e-63	349	6.7622	6.7947e-12
PSMB7	ENSG00000136930	141	9	127115745	127177723	-1	0.941262	68	22.6	143	2.2534e-21	0	PsychENCODE_eQTLs:eQTLGen_cis_eQTLs:BIOSQTL/BIOS_eQTL_geneLevel:CMC_SVA_cis:GTEx/v8/Adipose_Subcutaneous:GTEx/v8/Adipose_Visceral_Omentum:GTEx/v8/Artery_Aorta:GTEx/v8/Artery_Tibial:GTEx/v8/Brain_Cerebellum:GTEx/v8/Breast_Mammary_Tissue:GTEx/v8/Colon_Sigmoid:GTEx/v8/Colon_Transverse:GTEx/v8/Esophagus_Gastroesophageal_Junction:GTEx/v8/Esophagus_Muscularis:GTEx/v8/Heart_Atrial_Appendage:GTEx/v8/Lung…	-	Yes	Adult_Cortex:Fetal_Cortex:Left_Ventricle:Liver:IMR90:Mesenchymal_Stem_Cell:Mesendoderm:Trophoblast-like_Cell:hESC	1.994e-08	183	4.8786	5.3432e-07
PSMC3	ENSG00000165916	161	11	47440320	47447993	-1	0.9792	73	14.02	1075	6.6933e-47	0	PsychENCODE_eQTLs:eQTLGen_cis_eQTLs:BIOSQTL/BIOS_eQTL_geneLevel:xQTLServer_eQTLs:CMC_SVA_cis:GTEx/v8/Adipose_Subcutaneous:GTEx/v8/Adipose_Visceral_Omentum:GTEx/v8/Adrenal_Gland:GTEx/v8/Whole_Blood:GTEx/v8/Artery_Aorta:GTEx/v8/Artery_Tibial:GTEx/v8/Brain_Caudate_basal_ganglia:GTEx/v8/Brain_Cerebellar_Hemisphere:GTEx/v8/Brain_Cerebellum:GTEx/v8/Brain_Cortex:GTEx/v8/Brain_Nucleus_accumbens_basal_gan…	+	Yes	Promoter_anchored_loops_oneway:IMR90:Mesenchymal_Stem_Cell	8.943e-34	104	9.3351	5.0453e-21
PSMC3IP	ENSG00000131470	226	17	40724333	40729849	-1	0.000192545	31	24.1	332	8.0999e-24	0	PsychENCODE_eQTLs:eQTLGen_cis_eQTLs:BIOSQTL/BIOS_eQTL_geneLevel:CMC_SVA_cis:CMC_NoSVA_cis:GTEx/v8/Brain_Cerebellum:GTEx/v8/Brain_Frontal_Cortex_BA9:GTEx/v8/Brain_Putamen_basal_ganglia:GTEx/v8/Esophagus_Mucosa:GTEx/v8/Pancreas:GTEx/v8/Spleen:GTEx/v8/Thyroid:GTEx/v7/Brain_Cerebellum:GTEx/v7/Esophagus_Mucosa:GTEx/v7/Pancreas:GTEx/v7/Thyroid:GTEx/v6/Thyroid	+	Yes	Adult_Cortex:Fetal_Cortex:Aorta:Left_Ventricle:Liver:Lung:Pancreas:Spleen:GM12878:IMR90:Mesenchymal_Stem_Cell:Mesendoderm:Trophoblast-like_Cell:hESC	1.105e-15	62	6.039	7.7529e-10
PSMD3	ENSG00000108344	225:226	17	38137050	38154213	1	0.999288	1	14.75	1	2.40431e-05	0.0150663	BIOSQTL/BIOS_eQTL_geneLevel	-	Yes	Adult_Cortex:Left_Ventricle:Liver:GM12878:IMR90:Mesenchymal_Stem_Cell:Mesendoderm:Trophoblast-like_Cell:hESC	1.282e-08	178	5.2237	8.7696e-08
PSRC1	ENSG00000134222	15	1	109822178	109825808	-1	1.74718e-06	31	18.47	126	3.27170000000001e-310	0	PsychENCODE_eQTLs:DICE/Monocyte_classical:eQTLGen_cis_eQTLs:BIOSQTL/BIOS_eQTL_geneLevel:xQTLServer_eQTLs:CMC_SVA_cis:CMC_NoSVA_cis:GTEx/v8/Adipose_Subcutaneous:GTEx/v8/Adipose_Visceral_Omentum:GTEx/v8/Whole_Blood:GTEx/v8/Artery_Aorta:GTEx/v8/Artery_Tibial:GTEx/v8/Brain_Caudate_basal_ganglia:GTEx/v8/Brain_Cortex:GTEx/v8/Brain_Frontal_Cortex_BA9:GTEx/v8/Brain_Putamen_basal_ganglia:GTEx/v8/Breast_Ma…	+	Yes	Promoter_anchored_loops_oneway:Adult_Cortex:Fetal_Cortex:Spleen:GM12878:IMR90:Mesenchymal_Stem_Cell:Mesendoderm:Trophoblast-like_Cell:hESC	2.001e-11	101	7.0424	9.4469e-13
PTCD1	ENSG00000106246	119	7	99014362	99063787	-1	1.77777e-09	122	20.9	517	7.9581e-29	0	eQTLGen_cis_eQTLs:BIOSQTL/BIOS_eQTL_geneLevel:GTEx/v8/Adipose_Subcutaneous:GTEx/v8/Artery_Tibial:GTEx/v8/Liver:GTEx/v8/Nerve_Tibial:GTEx/v8/Prostate:GTEx/v7/Liver:GTEx/v7/Nerve_Tibial	-	Yes	Adult_Cortex:Fetal_Cortex:Left_Ventricle:Liver:Spleen:GM12878:IMR90:Mesenchymal_Stem_Cell:Mesendoderm:Trophoblast-like_Cell:hESC	1.006e-21	194	7.884	1.5848e-15
PTPMT1	ENSG00000110536	161	11	47586982	47595013	1	0.459152	19	24	1513	6.3736e-20	0	PsychENCODE_eQTLs:DICE/B_cell_naive:eQTLGen_cis_eQTLs:BIOSQTL/BIOS_eQTL_geneLevel:CMC_SVA_cis:BRAINEAC/OCTX:GTEx/v8/Adipose_Subcutaneous:GTEx/v8/Adipose_Visceral_Omentum:GTEx/v8/Artery_Coronary:GTEx/v8/Artery_Tibial:GTEx/v8/Colon_Sigmoid:GTEx/v8/Esophagus_Mucosa:GTEx/v8/Lung:GTEx/v8/Muscle_Skeletal:GTEx/v8/Cells_Cultured_fibroblasts:GTEx/v8/Skin_Sun_Exposed_Lower_leg:GTEx/v8/Testis:GTEx/v8/Thyroi…	-	Yes	Promoter_anchored_loops_oneway:Liver:GM12878:IMR90:Mesenchymal_Stem_Cell:Mesendoderm	8.943e-34	63	6.3432	1.1249e-10
PTPN2	ENSG00000175354	235	18	12785477	12929642	-1	0.995606	308	19.32	247	4.6721e-36	0	PsychENCODE_eQTLs:eQTLGen_cis_eQTLs:BIOSQTL/BIOS_eQTL_geneLevel:xQTLServer_eQTLs:CMC_SVA_cis:GTEx/v8/Adipose_Subcutaneous:GTEx/v8/Artery_Tibial:GTEx/v8/Brain_Nucleus_accumbens_basal_ganglia:GTEx/v8/Esophagus_Gastroesophageal_Junction:GTEx/v8/Liver:GTEx/v8/Nerve_Tibial:GTEx/v8/Cells_Cultured_fibroblasts:GTEx/v8/Thyroid:GTEx/v7/Nerve_Tibial:GTEx/v7/Thyroid	-	Yes	Adult_Cortex:Fetal_Cortex:GM12878:IMR90:Mesenchymal_Stem_Cell:Mesendoderm:Trophoblast-like_Cell:hESC	2.613e-31	659	10.347	2.1699e-25
PTPN23	ENSG00000076201	60	3	47422501	47454931	1	0.647597	35	16.03	373	2.84599e-13	0	PsychENCODE_eQTLs:eQTLGen_cis_eQTLs:BIOSQTL/BIOS_eQTL_geneLevel:GTEx/v8/Adipose_Subcutaneous:GTEx/v8/Artery_Tibial:GTEx/v8/Esophagus_Gastroesophageal_Junction:GTEx/v8/Esophagus_Muscularis:GTEx/v8/Heart_Atrial_Appendage:GTEx/v8/Heart_Left_Ventricle:GTEx/v8/Skin_Not_Sun_Exposed_Suprapubic:GTEx/v8/Skin_Sun_Exposed_Lower_leg:GTEx/v8/Testis:GTEx/v8/Thyroid:GTEx/v7/Artery_Aorta:GTEx/v7/Artery_Tibial:GT…	-	Yes	EP_correlation_cell_type_oneway:Adult_Cortex:Fetal_Cortex:GM12878:IMR90:Mesenchymal_Stem_Cell:Mesendoderm:hESC	1.471e-13	74	6.0775	6.1046e-10
PTPRF	ENSG00000142949	8	1	43990858	44089343	1	0.999998	133	18.13	274	3.68089e-16	0	PsychENCODE_eQTLs:DICE/T_CD4_TH17:DICE/T_CD4_TH2:DICE/T_CD4_memory_TREG:eQTLGen_cis_eQTLs:BIOSQTL/BIOS_eQTL_geneLevel:GTEx/v8/Adrenal_Gland:GTEx/v8/Whole_Blood:GTEx/v8/Artery_Aorta:GTEx/v8/Artery_Coronary:GTEx/v8/Artery_Tibial:GTEx/v8/Colon_Sigmoid:GTEx/v8/Esophagus_Gastroesophageal_Junction:GTEx/v8/Esophagus_Mucosa:GTEx/v8/Esophagus_Muscularis:GTEx/v8/Heart_Atrial_Appendage:GTEx/v8/Heart_Left_Ve…	+	Yes	EP_links_oneway:Promoter_anchored_loops_oneway:Adult_Cortex:Fetal_Cortex	1.248e-10	398	6.2865	1.6234e-10
PTPRJ	ENSG00000149177	161	11	48002113	48189670	1	2.38654e-05	212	18.06	2542	1.6205e-113	0	PsychENCODE_eQTLs:DICE/Monocyte_classical:DICE/Monocyte_non_classical:eQTLGen_cis_eQTLs:BIOSQTL/BIOS_eQTL_geneLevel:CMC_SVA_cis:GTEx/v8/Adipose_Subcutaneous:GTEx/v8/Adipose_Visceral_Omentum:GTEx/v8/Adrenal_Gland:GTEx/v8/Whole_Blood:GTEx/v8/Artery_Aorta:GTEx/v8/Artery_Tibial:GTEx/v8/Brain_Hippocampus:GTEx/v8/Brain_Putamen_basal_ganglia:GTEx/v8/Brain_Spinal_cord_cervical_c-1:GTEx/v8/Breast_Mammary_…	-	Yes	Promoter_anchored_loops_oneway:EP_correlation_cell_type_oneway:Adult_Cortex:Fetal_Cortex:Liver:Spleen:GM12878:IMR90:Mesenchymal_Stem_Cell:Mesendoderm:Trophoblast-like_Cell:hESC	8.943e-34	506	8.8738	3.5334e-19
PTRF	ENSG00000177469	226	17	40554470	40575535	-1	0.020881	58	19.22	322	7.0061e-23	0	PsychENCODE_eQTLs:eQTLGen_cis_eQTLs:BIOSQTL/BIOS_eQTL_geneLevel:CMC_SVA_cis:GTEx/v8/Colon_Sigmoid:GTEx/v8/Esophagus_Muscularis:GTEx/v8/Heart_Left_Ventricle:GTEx/v8/Skin_Sun_Exposed_Lower_leg:GTEx/v7/Esophagus_Muscularis:GTEx/v7/Heart_Left_Ventricle:GTEx/v7/Nerve_Tibial:GTEx/v7/Skin_Sun_Exposed_Lower_leg:GTEx/v6/Skin_Sun_Exposed_Lower_leg	+	Yes	Adult_Cortex:Fetal_Cortex:Aorta:Left_Ventricle:Liver:Lung:Spleen:GM12878:IMR90:Mesenchymal_Stem_Cell:Mesendoderm:Trophoblast-like_Cell:hESC	1.105e-15	158	5.6014	1.0633e-08
PTRH2	ENSG00000141378	228	17	57751997	57784987	-1	0.336972	32	16.13	115	1.0843e-13	0	eQTLGen_cis_eQTLs:BIOSQTL/BIOS_eQTL_geneLevel:GTEx/v8/Artery_Tibial:GTEx/v7/Artery_Tibial	-	Yes	EP_correlation_cell_type_oneway:EP_correlation_organ_oneway:Aorta:Left_Ventricle:Liver:Right_Ventricle:GM12878:IMR90:Mesenchymal_Stem_Cell:Mesendoderm:Trophoblast-like_Cell:hESC	1.025e-24	108	5.6509	7.9824e-09
PTRHD1	ENSG00000184924	31	2	25012603	25016251	-1	9.18017e-06	35	9.63	320	1.16954e-15	1.72288e-10	eQTLGen_cis_eQTLs:GTEx/v8/Adrenal_Gland:GTEx/v8/Whole_Blood:GTEx/v7/Adrenal_Gland:GTEx/v7/Stomach:GTEx/v6/Adrenal_Gland	+	Yes	Promoter_anchored_loops_oneway:Adult_Cortex:Fetal_Cortex:Left_Ventricle:Liver:GM12878:IMR90:Mesenchymal_Stem_Cell:Mesendoderm:Trophoblast-like_Cell:hESC	6.58e-20	103	5.5307	1.5949e-08
PVR	ENSG00000073008	250	19	45147098	45166850	1	5.51101e-07	71	11.21	229	1.38409e-63	0	PsychENCODE_eQTLs:eQTLGen_cis_eQTLs:BIOSQTL/BIOS_eQTL_geneLevel:xQTLServer_eQTLs:CMC_SVA_cis:CMC_NoSVA_cis:GTEx/v8/Adipose_Subcutaneous:GTEx/v8/Adipose_Visceral_Omentum:GTEx/v8/Adrenal_Gland:GTEx/v8/Whole_Blood:GTEx/v8/Artery_Tibial:GTEx/v8/Brain_Anterior_cingulate_cortex_BA24:GTEx/v8/Brain_Caudate_basal_ganglia:GTEx/v8/Brain_Cerebellum:GTEx/v8/Brain_Cortex:GTEx/v8/Brain_Frontal_Cortex_BA9:GTEx/v…	+	Yes	EP_correlation_cell_type_oneway:EP_correlation_organ_oneway:Left_Ventricle:Liver:IMR90:Mesenchymal_Stem_Cell:Mesendoderm:Trophoblast-like_Cell:hESC	9.15e-302	109	11.121	4.941e-29
PVRL2	ENSG00000130202	250	19	45349432	45392485	1	0.531937	249	15.84	582	3.27170000000001e-310	0	PsychENCODE_eQTLs:DICE/Monocyte_classical:DICE/Monocyte_non_classical:eQTLGen_cis_eQTLs:BIOSQTL/BIOS_eQTL_geneLevel:CMC_SVA_cis:GTEx/v8/Whole_Blood:GTEx/v8/Artery_Aorta:GTEx/v8/Artery_Coronary:GTEx/v8/Artery_Tibial:GTEx/v8/Esophagus_Mucosa:GTEx/v8/Esophagus_Muscularis:GTEx/v8/Heart_Left_Ventricle:GTEx/v8/Liver:GTEx/v8/Lung:GTEx/v8/Muscle_Skeletal:GTEx/v8/Pancreas:GTEx/v8/Pituitary:GTEx/v8/Cells_C…	+	Yes	Fetal_Cortex:Left_Ventricle:IMR90:Mesenchymal_Stem_Cell	9.15e-302	309	27.08	8.3966e-162
PXN	ENSG00000089159	185	12	120648250	120703574	-1	0.00656841	100	20.7	246	7.8486e-15	0	PsychENCODE_eQTLs:eQTLGen_cis_eQTLs:BIOSQTL/BIOS_eQTL_geneLevel:CMC_NoSVA_cis:GTEx/v8/Heart_Left_Ventricle:GTEx/v8/Testis:GTEx/v7/Whole_Blood:GTEx/v7/Artery_Tibial:GTEx/v7/Brain_Caudate_basal_ganglia:GTEx/v7/Heart_Left_Ventricle:GTEx/v7/Testis:GTEx/v6/Testis	+	Yes	Promoter_anchored_loops_oneway:EP_correlation_cell_type_oneway:IMR90:Mesenchymal_Stem_Cell	1.51e-274	148	14.779	1.0034e-49
PYCRL	ENSG00000104524	132	8	144686083	144691943	-1	0.0171284	32	15.42	72	4.22607e-14	4.06739e-11	PsychENCODE_eQTLs:eQTLGen_cis_eQTLs:BIOSQTL/BIOS_eQTL_geneLevel:xQTLServer_eQTLs:CMC_NoSVA_cis:GTEx/v8/Adipose_Subcutaneous:GTEx/v8/Adipose_Visceral_Omentum:GTEx/v8/Artery_Aorta:GTEx/v8/Artery_Tibial:GTEx/v8/Brain_Frontal_Cortex_BA9:GTEx/v8/Breast_Mammary_Tissue:GTEx/v8/Colon_Sigmoid:GTEx/v8/Esophagus_Gastroesophageal_Junction:GTEx/v8/Esophagus_Mucosa:GTEx/v8/Esophagus_Muscularis:GTEx/v8/Lung:GTE…	-	Yes	Promoter_anchored_loops_oneway	1.696e-16	117	4.973	3.2965e-07
PYGB	ENSG00000100994	253	20	25228705	25278650	1	4.76485e-07	184	26.2	1095	3.27167000000001e-310	0	PsychENCODE_eQTLs:DICE/T_CD4_naive:DICE/T_CD4_TFH:eQTLGen_cis_eQTLs:BIOSQTL/BIOS_eQTL_geneLevel:xQTLServer_eQTLs:CMC_SVA_cis:BRAINEAC/CRBL:BRAINEAC/FCTX:BRAINEAC/HIPP:BRAINEAC/MEDU:BRAINEAC/OCTX:BRAINEAC/PUTM:BRAINEAC/SNIG:BRAINEAC/TCTX:BRAINEAC/THAL:BRAINEAC/WHMT:BRAINEAC/aveALL:GTEx/v8/Adipose_Subcutaneous:GTEx/v8/Adipose_Visceral_Omentum:GTEx/v8/Adrenal_Gland:GTEx/v8/Cells_EBV-transformed_lymp…	+	Yes	Promoter_anchored_loops_oneway:Adult_Cortex:Fetal_Cortex:Liver:IMR90:Mesenchymal_Stem_Cell:Mesendoderm:Trophoblast-like_Cell:hESC	2.301e-18	366	8.0625	3.7381e-16
PYGO2	ENSG00000163348	18	1	154929502	154936329	-1	0.923104	10	18.03	26	2.44202e-23	0	BIOSQTL/BIOS_eQTL_geneLevel:GTEx/v7/Adipose_Visceral_Omentum:GTEx/v7/Cells_Transformed_fibroblasts	-	Yes	Adult_Cortex:Fetal_Cortex:Left_Ventricle:Spleen:GM12878:IMR90:Mesenchymal_Stem_Cell:Trophoblast-like_Cell	2.54e-202	37	6.693	1.0929e-11
PYHIN1	ENSG00000163564	19	1	158900586	158946844	1	0.000917068	9	9.713	38	2.8646e-24	0	eQTLGen_cis_eQTLs:GTEx/v6/Skin_Not_Sun_Exposed_Suprapubic	+	Yes	Left_Ventricle:Mesenchymal_Stem_Cell:Mesendoderm:hESC	3.08e-177	256	5.7338	4.9101e-09
QARS	ENSG00000172053	60	3	49133365	49142553	-1	8.7897e-08	19	20.1	113	2.3935e-06	0.00699988	eQTLGen_cis_eQTLs:GTEx/v8/Esophagus_Mucosa:GTEx/v7/Adipose_Subcutaneous:GTEx/v7/Esophagus_Mucosa:GTEx/v7/Pancreas	+	Yes	Adult_Cortex:Fetal_Cortex:Left_Ventricle:GM12878:IMR90:Mesenchymal_Stem_Cell:Trophoblast-like_Cell:hESC	5.476e-27	36	7.5644	1.9486e-14
QRICH1	ENSG00000198218	60	3	49067140	49131796	-1	0.99607	57	20.1	847	7.0964e-186	0	PsychENCODE_eQTLs:DICE/T_CD4_naive_TREG:eQTLGen_cis_eQTLs:BIOSQTL/BIOS_eQTL_geneLevel:CMC_SVA_cis:GTEx/v8/Adipose_Subcutaneous:GTEx/v8/Adipose_Visceral_Omentum:GTEx/v8/Adrenal_Gland:GTEx/v8/Whole_Blood:GTEx/v8/Artery_Aorta:GTEx/v8/Artery_Coronary:GTEx/v8/Artery_Tibial:GTEx/v8/Brain_Caudate_basal_ganglia:GTEx/v8/Brain_Cerebellar_Hemisphere:GTEx/v8/Brain_Cerebellum:GTEx/v8/Brain_Cortex:GTEx/v8/Brai…	-	Yes	Promoter_anchored_loops_oneway:Adult_Cortex:Fetal_Cortex:Left_Ventricle:GM12878:IMR90:Mesenchymal_Stem_Cell:Trophoblast-like_Cell:hESC	1.124e-27	129	7.5618	1.9871e-14
RAB13	ENSG00000143545	18	1	153954127	153958834	-1	0.570126	7	13.86	127	1.99401e-19	0	eQTLGen_cis_eQTLs:BIOSQTL/BIOS_eQTL_geneLevel:CMC_SVA_cis:GTEx/v8/Adipose_Visceral_Omentum:GTEx/v8/Adrenal_Gland:GTEx/v8/Artery_Tibial:GTEx/v8/Esophagus_Muscularis:GTEx/v8/Heart_Atrial_Appendage:GTEx/v8/Spleen:GTEx/v8/Testis:GTEx/v7/Adrenal_Gland:GTEx/v7/Heart_Atrial_Appendage:GTEx/v7/Testis:GTEx/v6/Adipose_Visceral_Omentum:GTEx/v6/Testis	-	Yes	EP_links_oneway:Adult_Cortex:Fetal_Cortex:Left_Ventricle:Liver:Spleen:GM12878:IMR90:Mesenchymal_Stem_Cell:Mesendoderm:Trophoblast-like_Cell	1.87999999999998e-310	52	5.9068	1.7437e-09
RAB1B	ENSG00000174903	165	11	66036004	66044963	1	0.751684	24	17.48	292	8.87256e-15	0	PsychENCODE_eQTLs:eQTLGen_cis_eQTLs:BIOSQTL/BIOS_eQTL_geneLevel:GTEx/v8/Adipose_Subcutaneous:GTEx/v8/Whole_Blood:GTEx/v7/Nerve_Tibial:GTEx/v6/Adipose_Subcutaneous:GTEx/v6/Whole_Blood:GTEx/v6/Breast_Mammary_Tissue:GTEx/v6/Esophagus_Muscularis:GTEx/v6/Muscle_Skeletal:GTEx/v6/Nerve_Tibial:GTEx/v6/Skin_Sun_Exposed_Lower_leg:GTEx/v6/Stomach:GTEx/v6/Thyroid	-	Yes	Promoter_anchored_loops_oneway:Adult_Cortex:Fetal_Cortex:IMR90:Mesenchymal_Stem_Cell	7.142e-15	59	6.4112	7.2176e-11
RAB26	ENSG00000167964	208	16	2190804	2204166	1	3.55738e-06	30	9.355	8	3.31432e-06	0.000369548	GTEx/v8/Brain_Cerebellar_Hemisphere:GTEx/v8/Brain_Cerebellum:GTEx/v7/Brain_Cerebellum:GTEx/v7/Colon_Transverse	-	Yes	Adult_Cortex:Fetal_Cortex	1.753e-13	71	7.6222	1.2469e-14
RAB35	ENSG00000111737	185	12	120532899	120555306	-1	0.979782	61	19.06	36	7.06979e-11	7.42387e-11	eQTLGen_cis_eQTLs:BIOSQTL/BIOS_eQTL_geneLevel:GTEx/v8/Adipose_Subcutaneous:GTEx/v8/Adipose_Visceral_Omentum:GTEx/v8/Skin_Not_Sun_Exposed_Suprapubic:GTEx/v7/Adipose_Subcutaneous:GTEx/v7/Brain_Cerebellum:GTEx/v7/Lung:GTEx/v7/Nerve_Tibial:GTEx/v7/Stomach:GTEx/v7/Thyroid:GTEx/v6/Artery_Aorta:GTEx/v6/Lung:GTEx/v6/Skin_Sun_Exposed_Lower_leg:GTEx/v6/Thyroid	-	Yes	Adult_Cortex:Fetal_Cortex:GM12878:IMR90:Mesendoderm:Trophoblast-like_Cell:hESC	4.845e-40	122	7.55	2.1761e-14
RAB37	ENSG00000172794	233	17	72666717	72743474	1	8.22692e-05	74	11.51	19	7.59036e-10	1.63959e-07	PsychENCODE_eQTLs:eQTLGen_cis_eQTLs:GTEx/v8/Colon_Transverse	-	Yes	Adult_Cortex:Spleen:GM12878:IMR90:Mesenchymal_Stem_Cell:Mesendoderm:Trophoblast-like_Cell:hESC	3.563e-33	237	14.161	7.9871e-46
RAB4B	ENSG00000167578	249	19	41284121	41302847	1	0.940202	5	16.74	81	0	0	PsychENCODE_eQTLs:eQTLGen_cis_eQTLs:BIOSQTL/BIOS_eQTL_geneLevel:xQTLServer_eQTLs:CMC_SVA_cis:GTEx/v8/Lung:GTEx/v8/Cells_Cultured_fibroblasts:GTEx/v8/Spleen:GTEx/v8/Thyroid:GTEx/v6/Skin_Not_Sun_Exposed_Suprapubic:GTEx/v6/Stomach	-	Yes	Adult_Cortex:Fetal_Cortex	1.498e-10	159	4.6111	2.0031e-06
RAB4B-EGLN2	ENSG00000171570	249	19	41284147	41314103	1	NA	8	16.74	83	1.323e-134	0	BIOSQTL/BIOS_eQTL_geneLevel	+	Yes	Adult_Cortex:Fetal_Cortex	3.674e-10	208	4.7473	1.0308e-06
RABEP2	ENSG00000177548	210	16	28915742	28947847	-1	0.00273664	33	10.87	344	1.35469e-09	1.55569e-05	eQTLGen_cis_eQTLs:BIOSQTL/BIOS_eQTL_geneLevel:CMC_SVA_cis:GTEx/v8/Adrenal_Gland:GTEx/v8/Pituitary:GTEx/v8/Skin_Not_Sun_Exposed_Suprapubic:GTEx/v8/Skin_Sun_Exposed_Lower_leg:GTEx/v7/Adrenal_Gland:GTEx/v7/Skin_Sun_Exposed_Lower_leg	+	Yes	GM12878:IMR90:Mesenchymal_Stem_Cell	3.575e-16	82	7.4742	3.8842e-14
RAC1	ENSG00000136238	112	7	6414154	6443608	1	0.572395	54	17.57	140	1.66082e-156	0	DICE/T_CD4_naive:DICE/T_CD4_TH17:DICE/T_CD4_TH1_17:DICE/T_CD4_TH2:eQTLGen_cis_eQTLs:BIOSQTL/BIOS_eQTL_geneLevel:GTEx/v8/Cells_EBV-transformed_lymphocytes:GTEx/v8/Whole_Blood:GTEx/v8/Artery_Tibial:GTEx/v8/Brain_Anterior_cingulate_cortex_BA24:GTEx/v8/Brain_Caudate_basal_ganglia:GTEx/v8/Brain_Cerebellar_Hemisphere:GTEx/v8/Brain_Cerebellum:GTEx/v8/Brain_Cortex:GTEx/v8/Brain_Hippocampus:GTEx/v8/Colon_…	+	Yes	EP_correlation_cell_type_oneway:Liver:GM12878:IMR90:Mesenchymal_Stem_Cell:Trophoblast-like_Cell	1.017e-09	301	6.0072	9.435e-10
RAD51C	ENSG00000108384	228	17	56769934	56811703	1	4.27809e-09	25	14.58	540	0	0	PsychENCODE_eQTLs:DICE/B_cell_naive:DICE/T_CD4_naive:DICE/T_CD4_naive_activated:DICE/T_CD8_naive:DICE/T_CD8_naive_activated:DICE/Monocyte_classical:DICE/Monocyte_non_classical:DICE/NK:DICE/T_CD4_TFH:DICE/T_CD4_TH1:DICE/T_CD4_TH17:DICE/T_CD4_TH1_17:DICE/T_CD4_TH2:DICE/T_CD4_memory_TREG:DICE/T_CD4_naive_TREG:eQTLGen_cis_eQTLs:BIOSQTL/BIOS_eQTL_geneLevel:xQTLServer_eQTLs:CMC_SVA_cis:CMC_SVA_trans:CM…	-	Yes	Promoter_anchored_loops_oneway:Adult_Cortex:Fetal_Cortex:Left_Ventricle:Liver:Spleen:GM12878:IMR90:Mesenchymal_Stem_Cell:Mesendoderm:Trophoblast-like_Cell:hESC	1.265e-20	180	4.642	1.7249e-06
RAD54L2	ENSG00000164080	60	3	51575160	51702683	1	0.999999	1	4.8	88	4.7068e-22	9.48583e-38	eQTLGen_cis_eQTLs:GTEx/v8/Adipose_Subcutaneous:GTEx/v8/Adipose_Visceral_Omentum:GTEx/v8/Artery_Coronary:GTEx/v8/Artery_Tibial:GTEx/v8/Breast_Mammary_Tissue:GTEx/v8/Esophagus_Mucosa:GTEx/v8/Esophagus_Muscularis:GTEx/v8/Heart_Atrial_Appendage:GTEx/v8/Muscle_Skeletal:GTEx/v8/Nerve_Tibial:GTEx/v8/Cells_Cultured_fibroblasts:GTEx/v8/Skin_Not_Sun_Exposed_Suprapubic:GTEx/v8/Skin_Sun_Exposed_Lower_leg:GTE…	-	Yes	Adult_Cortex:Fetal_Cortex:IMR90:Mesenchymal_Stem_Cell:hESC	8.046e-08	194	5.8915	1.9139e-09
RANBP17	ENSG00000204764	93	5	170288874	170727019	1	8.61018e-36	619	20.6	628	1.6199e-45	0	PsychENCODE_eQTLs:DICE/Monocyte_non_classical:eQTLGen_cis_eQTLs:BIOSQTL/BIOS_eQTL_geneLevel:CMC_SVA_cis:CMC_NoSVA_cis:BRAINEAC/WHMT:GTEx/v7/Adrenal_Gland:GTEx/v7/Brain_Caudate_basal_ganglia:GTEx/v7/Brain_Cerebellar_Hemisphere:GTEx/v7/Breast_Mammary_Tissue:GTEx/v7/Esophagus_Mucosa:GTEx/v7/Heart_Left_Ventricle:GTEx/v7/Liver:GTEx/v7/Nerve_Tibial:GTEx/v7/Cells_Transformed_fibroblasts:GTEx/v7/Skin_Not…	+	Yes	Promoter_anchored_loops_oneway:Left_Ventricle:IMR90:Mesenchymal_Stem_Cell:Mesendoderm:Trophoblast-like_Cell:hESC	9.575e-11	1146	6.1115	4.9338e-10
RANGAP1	ENSG00000100401	266	22	41641615	41682255	-1	0.132719	67	12.65	894	9.69287e-21	0	PsychENCODE_eQTLs:eQTLGen_cis_eQTLs:BIOSQTL/BIOS_eQTL_geneLevel:CMC_SVA_cis:BRAINEAC/SNIG:GTEx/v8/Brain_Cerebellar_Hemisphere:GTEx/v8/Brain_Cerebellum:GTEx/v8/Esophagus_Mucosa:GTEx/v8/Esophagus_Muscularis:GTEx/v8/Muscle_Skeletal:GTEx/v8/Nerve_Tibial:GTEx/v8/Skin_Sun_Exposed_Lower_leg:GTEx/v8/Thyroid:GTEx/v7/Brain_Cerebellum:GTEx/v7/Esophagus_Mucosa:GTEx/v7/Muscle_Skeletal:GTEx/v7/Nerve_Tibial:GTE…	-	Yes	IMR90:Mesenchymal_Stem_Cell	7.491e-20	157	6.2299	2.3331e-10
RAPGEF6	ENSG00000158987	88	5	130759614	130970929	-1	0.998026	17	8.838	686	6.8948e-42	0	PsychENCODE_eQTLs:eQTLGen_cis_eQTLs:BIOSQTL/BIOS_eQTL_geneLevel:xQTLServer_eQTLs:CMC_SVA_cis:CMC_NoSVA_cis:GTEx/v8/Adipose_Subcutaneous:GTEx/v8/Whole_Blood:GTEx/v8/Artery_Aorta:GTEx/v8/Artery_Tibial:GTEx/v8/Brain_Putamen_basal_ganglia:GTEx/v8/Breast_Mammary_Tissue:GTEx/v8/Heart_Atrial_Appendage:GTEx/v8/Heart_Left_Ventricle:GTEx/v8/Lung:GTEx/v8/Muscle_Skeletal:GTEx/v8/Nerve_Tibial:GTEx/v8/Pituitar…	-	Yes	GM12878:IMR90:Mesenchymal_Stem_Cell:Mesendoderm:Trophoblast-like_Cell:hESC	3.79e-09	521	5.0833	1.8547e-07
RAPSN	ENSG00000165917	161	11	47459308	47470730	-1	0.0326445	75	31	1029	6.25851e-22	0	PsychENCODE_eQTLs:DICE/T_CD4_naive:DICE/T_CD4_TFH:eQTLGen_cis_eQTLs:BIOSQTL/BIOS_eQTL_geneLevel:GTEx/v8/Adipose_Subcutaneous:GTEx/v8/Adipose_Visceral_Omentum:GTEx/v8/Brain_Caudate_basal_ganglia:GTEx/v8/Brain_Cortex:GTEx/v8/Brain_Frontal_Cortex_BA9:GTEx/v8/Brain_Putamen_basal_ganglia:GTEx/v8/Colon_Sigmoid:GTEx/v8/Colon_Transverse:GTEx/v8/Esophagus_Mucosa:GTEx/v8/Lung:GTEx/v8/Muscle_Skeletal:GTEx/v…	-	Yes	Adult_Cortex:IMR90:Mesenchymal_Stem_Cell	8.943e-34	118	10.016	6.4894e-24
RARB	ENSG00000077092	56	3	25215823	25639423	1	0.999318	219	19.26	101	2.281e-13	0	PsychENCODE_eQTLs:eQTLGen_cis_eQTLs:BIOSQTL/BIOS_eQTL_geneLevel	-	Yes	Aorta:Left_Ventricle:Liver:IMR90:Mesenchymal_Stem_Cell:Mesendoderm:Neural_Progenitor_Cell:Trophoblast-like_Cell:hESC	2.867e-08	2343	7.0602	8.3156e-13
RASIP1	ENSG00000105538	251	19	49223844	49243978	-1	0.975494	89	26.2	225	2.04933e-49	0	eQTLGen_cis_eQTLs:BIOSQTL/BIOS_eQTL_geneLevel:GTEx/v8/Artery_Aorta:GTEx/v8/Brain_Cerebellar_Hemisphere:GTEx/v8/Brain_Cerebellum:GTEx/v8/Colon_Sigmoid:GTEx/v8/Colon_Transverse:GTEx/v8/Esophagus_Gastroesophageal_Junction:GTEx/v8/Esophagus_Mucosa:GTEx/v8/Esophagus_Muscularis:GTEx/v8/Heart_Atrial_Appendage:GTEx/v8/Lung:GTEx/v8/Ovary:GTEx/v8/Pancreas:GTEx/v8/Prostate:GTEx/v8/Cells_Cultured_fibroblasts…	+	Yes	Fetal_Cortex:IMR90:Mesenchymal_Stem_Cell:Mesendoderm:hESC	6.544e-28	147	7.3396	1.071e-13
RAVER2	ENSG00000162437	09:10:11	1	65210778	65298915	1	1.85996e-06	89	19.41	383	0	0	PsychENCODE_eQTLs:eQTLGen_cis_eQTLs:BIOSQTL/BIOS_eQTL_geneLevel:xQTLServer_eQTLs:CMC_SVA_cis:CMC_NoSVA_cis:GTEx/v8/Adipose_Subcutaneous:GTEx/v8/Adipose_Visceral_Omentum:GTEx/v8/Whole_Blood:GTEx/v8/Artery_Tibial:GTEx/v8/Brain_Caudate_basal_ganglia:GTEx/v8/Brain_Spinal_cord_cervical_c-1:GTEx/v8/Breast_Mammary_Tissue:GTEx/v8/Colon_Transverse:GTEx/v8/Esophagus_Mucosa:GTEx/v8/Liver:GTEx/v8/Lung:GTEx/v…	-	Yes	Adult_Cortex:Fetal_Cortex:Aorta:Hippocampus:Left_Ventricle:Liver:Right_Ventricle:IMR90:Mesenchymal_Stem_Cell:Mesendoderm:Neural_Progenitor_Cell:Trophoblast-like_Cell:hESC	2.24997495116104e-320	289	6.8711	3.1853e-12
RBBP5	ENSG00000117222	23	1	205055270	205091143	-1	0.995054	68	20.5	388	1.46631e-26	0	PsychENCODE_eQTLs:DICE/T_CD4_TFH:DICE/T_CD4_TH2:eQTLGen_cis_eQTLs:BIOSQTL/BIOS_eQTL_geneLevel:xQTLServer_eQTLs:CMC_SVA_cis:CMC_NoSVA_cis:GTEx/v8/Adipose_Subcutaneous:GTEx/v8/Adipose_Visceral_Omentum:GTEx/v8/Artery_Aorta:GTEx/v8/Artery_Tibial:GTEx/v8/Brain_Cerebellum:GTEx/v8/Brain_Cortex:GTEx/v8/Brain_Hippocampus:GTEx/v8/Brain_Nucleus_accumbens_basal_ganglia:GTEx/v8/Breast_Mammary_Tissue:GTEx/v8/C…	+	Yes	Adult_Cortex:Fetal_Cortex:Hippocampus:Left_Ventricle:Liver:GM12878:IMR90:Mesenchymal_Stem_Cell:Mesendoderm:Trophoblast-like_Cell:hESC	2.131e-11	230	4.9339	4.0311e-07
RBKS	ENSG00000171174	32	2	28004231	28113965	-1	1.93198e-05	194	19.66	442	4.9303e-28	0	eQTLGen_cis_eQTLs:BIOSQTL/BIOS_eQTL_geneLevel:GTEx/v8/Colon_Sigmoid:GTEx/v8/Lung:GTEx/v8/Nerve_Tibial:GTEx/v8/Thyroid:GTEx/v7/Esophagus_Mucosa:GTEx/v7/Heart_Atrial_Appendage:GTEx/v7/Thyroid	+	Yes	EP_correlation_cell_type_oneway:Fetal_Cortex:Aorta:Left_Ventricle:Liver:Right_Ventricle:Spleen:IMR90:Mesenchymal_Stem_Cell:Mesendoderm:Trophoblast-like_Cell:hESC	3.84e-148	327	12.159	2.5561e-34
RBM25	ENSG00000119707	195	14	73525144	73588122	1	1	85	18.14	440	2.7589e-26	0	eQTLGen_cis_eQTLs:BIOSQTL/BIOS_eQTL_geneLevel:GTEx/v8/Brain_Cerebellum:GTEx/v8/Esophagus_Mucosa:GTEx/v8/Thyroid:GTEx/v7/Thyroid	-	Yes	Adult_Cortex:Fetal_Cortex:Aorta:Hippocampus:Left_Ventricle:Liver:GM12878:IMR90:Mesenchymal_Stem_Cell:Mesendoderm:Trophoblast-like_Cell:hESC	2.853e-63	283	7.417	5.9913e-14
RBM5	ENSG00000003756	60	3	50126341	50156454	1	0.999999	52	18.47	343	6.26038e-08	5.63793e-05	eQTLGen_cis_eQTLs:BIOSQTL/BIOS_eQTL_geneLevel:GTEx/v8/Adipose_Visceral_Omentum:GTEx/v8/Esophagus_Gastroesophageal_Junction:GTEx/v8/Esophagus_Mucosa:GTEx/v8/Nerve_Tibial:GTEx/v7/Esophagus_Mucosa:GTEx/v7/Nerve_Tibial:GTEx/v6/Nerve_Tibial	-	Yes	Adult_Cortex:Fetal_Cortex:Liver:GM12878:IMR90:Mesenchymal_Stem_Cell:Mesendoderm:Trophoblast-like_Cell:hESC	1.124e-27	103	9.0632	6.3324e-20
RBM6	ENSG00000004534	60	3	49977440	50137478	1	1	222	17.77	1799	0	0	PsychENCODE_eQTLs:DICE/B_cell_naive:DICE/T_CD4_naive:DICE/T_CD8_naive:DICE/T_CD8_naive_activated:DICE/Monocyte_classical:DICE/Monocyte_non_classical:DICE/NK:DICE/T_CD4_TFH:DICE/T_CD4_TH1:DICE/T_CD4_TH17:DICE/T_CD4_TH1_17:DICE/T_CD4_TH2:DICE/T_CD4_memory_TREG:DICE/T_CD4_naive_TREG:eQTLGen_cis_eQTLs:BIOSQTL/BIOS_eQTL_geneLevel:xQTLServer_eQTLs:CMC_SVA_cis:CMC_NoSVA_cis:BRAINEAC/OCTX:GTEx/v8/Adipose…	-	Yes	Promoter_anchored_loops_oneway	1.124e-27	461	9.4278	2.0944e-21
RBMS2	ENSG00000076067	178	12	56915713	56984745	1	0.0029148	104	14.46	172	3.27170000000001e-310	0	DICE/B_cell_naive:DICE/T_CD4_naive:DICE/T_CD4_naive_activated:DICE/T_CD8_naive:DICE/T_CD8_naive_activated:DICE/Monocyte_classical:DICE/Monocyte_non_classical:DICE/NK:DICE/T_CD4_TFH:DICE/T_CD4_TH1:DICE/T_CD4_TH17:DICE/T_CD4_TH1_17:DICE/T_CD4_TH2:DICE/T_CD4_memory_TREG:DICE/T_CD4_naive_TREG:eQTLGen_cis_eQTLs:BIOSQTL/BIOS_eQTL_geneLevel:CMC_SVA_cis:BRAINEAC/CRBL:GTEx/v8/Adipose_Subcutaneous:GTEx/v8/…	+	Yes	Adult_Cortex:Fetal_Cortex:Aorta:Left_Ventricle:Liver:Spleen:GM12878:IMR90:Mesenchymal_Stem_Cell:Mesendoderm:Trophoblast-like_Cell:hESC	2.332e-17	274	7.5984	1.4996e-14
RBX1	ENSG00000100387	266	22	41347351	41369313	1	0.940247	16	9.483	34	5.78448e-06	0.00370318	DICE/T_CD4_TFH:GTEx/v8/Brain_Cerebellar_Hemisphere:GTEx/v8/Nerve_Tibial:GTEx/v8/Cells_Cultured_fibroblasts:GTEx/v7/Nerve_Tibial	+	Yes	Promoter_anchored_loops_oneway:Adult_Cortex:Fetal_Cortex:Left_Ventricle:Liver:Spleen:GM12878:IMR90:Mesenchymal_Stem_Cell:Mesendoderm:Trophoblast-like_Cell:hESC	1.152e-19	62	7.1673	3.8237e-13
RELA	ENSG00000173039	165	11	65421067	65430565	-1	0.998828	35	9.498	126	3.4503e-09	2.59538e-05	eQTLGen_cis_eQTLs:CMC_NoSVA_cis:GTEx/v8/Esophagus_Mucosa:GTEx/v7/Esophagus_Mucosa	+	Yes	EP_correlation_cell_type_oneway:Adult_Cortex:Fetal_Cortex	3.08e-13	67	5.9803	1.1136e-09
RELB	ENSG00000104856	170:193:250	19	45504688	45541452	1	0.973563	65	17.21	6	2.9065e-19	0	eQTLGen_trans_eQTLs	+	Yes	Promoter_anchored_loops_oneway:EP_correlation_cell_type_oneway	3.057e-40	169	10.361	1.8593e-25
REPIN1	ENSG00000214022	124	7	150065278	150071133	1	0.961996	59	22.9	183	0	0	PsychENCODE_eQTLs:eQTLGen_cis_eQTLs:BIOSQTL/BIOS_eQTL_geneLevel:CMC_SVA_cis:CMC_NoSVA_cis:GTEx/v8/Adipose_Subcutaneous:GTEx/v8/Adipose_Visceral_Omentum:GTEx/v8/Artery_Aorta:GTEx/v8/Artery_Tibial:GTEx/v8/Brain_Amygdala:GTEx/v8/Brain_Anterior_cingulate_cortex_BA24:GTEx/v8/Brain_Caudate_basal_ganglia:GTEx/v8/Brain_Cortex:GTEx/v8/Breast_Mammary_Tissue:GTEx/v8/Colon_Sigmoid:GTEx/v8/Colon_Transverse:GT…	-	Yes	EP_correlation_cell_type_oneway:Adult_Cortex:Fetal_Cortex:Liver:Spleen:GM12878:IMR90:Mesenchymal_Stem_Cell:Mesendoderm:Trophoblast-like_Cell:hESC	1.519e-15	93	5.4976	1.9252e-08
RERE	ENSG00000142599	2	1	8412457	8877702	-1	0.999996	271	18.7	291	3.27170000000001e-310	0	DICE/T_CD8_naive:DICE/T_CD4_TFH:DICE/T_CD4_TH17:DICE/T_CD4_TH1_17:DICE/T_CD4_TH2:DICE/T_CD4_memory_TREG:DICE/T_CD4_naive_TREG:eQTLGen_cis_eQTLs:BIOSQTL/BIOS_eQTL_geneLevel:xQTLServer_eQTLs:CMC_SVA_cis:GTEx/v8/Adipose_Subcutaneous:GTEx/v8/Adipose_Visceral_Omentum:GTEx/v8/Whole_Blood:GTEx/v8/Brain_Anterior_cingulate_cortex_BA24:GTEx/v8/Brain_Caudate_basal_ganglia:GTEx/v8/Brain_Cortex:GTEx/v8/Brain_…	+	Yes	Liver:GM12878:IMR90:Mesenchymal_Stem_Cell:Trophoblast-like_Cell	3.41e-08	1090	5.3375	4.7121e-08
REV3L	ENSG00000009413	101	6	111620234	111804918	-1	1	82	20.8	153	1.53241e-41	0	PsychENCODE_eQTLs:eQTLGen_cis_eQTLs:BIOSQTL/BIOS_eQTL_geneLevel:xQTLServer_eQTLs:CMC_SVA_cis:CMC_NoSVA_cis:BRAINEAC/WHMT:GTEx/v8/Artery_Aorta:GTEx/v8/Artery_Tibial:GTEx/v8/Brain_Cerebellar_Hemisphere:GTEx/v8/Brain_Cerebellum:GTEx/v8/Brain_Cortex:GTEx/v8/Colon_Transverse:GTEx/v8/Esophagus_Muscularis:GTEx/v8/Heart_Atrial_Appendage:GTEx/v8/Heart_Left_Ventricle:GTEx/v8/Nerve_Tibial:GTEx/v8/Cells_Cult…	+	Yes	Bladder:Left_Ventricle:Liver:GM12878:IMR90:Mesenchymal_Stem_Cell:Mesendoderm:Neural_Progenitor_Cell:Trophoblast-like_Cell:hESC	3.299e-08	600	4.7943	8.1633e-07
RGS12	ENSG00000159788	71	4	3294755	3441640	1	0.000560374	44	15.12	51	5.8442e-69	0	DICE/T_CD4_TH2:eQTLGen_cis_eQTLs:BIOSQTL/BIOS_eQTL_geneLevel:CMC_SVA_cis:CMC_NoSVA_cis:GTEx/v8/Whole_Blood:GTEx/v8/Brain_Cerebellar_Hemisphere:GTEx/v8/Brain_Cortex:GTEx/v8/Brain_Nucleus_accumbens_basal_ganglia:GTEx/v8/Brain_Putamen_basal_ganglia:GTEx/v8/Esophagus_Muscularis:GTEx/v8/Cells_Cultured_fibroblasts:GTEx/v8/Testis:GTEx/v8/Thyroid:GTEx/v7/Brain_Cerebellar_Hemisphere:GTEx/v7/Cells_Transfor…	-	Yes	Promoter_anchored_loops_oneway:IMR90	8.236e-12	639	4.7688	9.268e-07
RGS17	ENSG00000091844	109	6	153325594	153452384	-1	0.380684	262	15.61	280	3.27170000000001e-310	0	PsychENCODE_eQTLs:DICE/NK:eQTLGen_cis_eQTLs:BIOSQTL/BIOS_eQTL_geneLevel:CMC_SVA_cis:GTEx/v8/Adipose_Subcutaneous:GTEx/v8/Adipose_Visceral_Omentum:GTEx/v8/Whole_Blood:GTEx/v8/Brain_Cerebellar_Hemisphere:GTEx/v8/Brain_Cerebellum:GTEx/v8/Breast_Mammary_Tissue:GTEx/v8/Esophagus_Mucosa:GTEx/v8/Prostate:GTEx/v8/Minor_Salivary_Gland:GTEx/v8/Cells_Cultured_fibroblasts:GTEx/v8/Skin_Sun_Exposed_Lower_leg:G…	-	Yes	Left_Ventricle:Liver:IMR90:Mesenchymal_Stem_Cell:Mesendoderm:Trophoblast-like_Cell:hESC	3.41e-13	646	8.4358	1.645e-17
RGS19	ENSG00000171700	260	20	62704534	62711323	-1	0.879309	27	22	125	6.00723e-98	7.55748e-86	PsychENCODE_eQTLs:eQTLGen_cis_eQTLs:BIOSQTL/BIOS_eQTL_geneLevel:CMC_SVA_cis:GTEx/v8/Adipose_Subcutaneous:GTEx/v8/Adipose_Visceral_Omentum:GTEx/v8/Adrenal_Gland:GTEx/v8/Artery_Aorta:GTEx/v8/Artery_Coronary:GTEx/v8/Artery_Tibial:GTEx/v8/Brain_Cerebellar_Hemisphere:GTEx/v8/Brain_Cerebellum:GTEx/v8/Breast_Mammary_Tissue:GTEx/v8/Colon_Sigmoid:GTEx/v8/Colon_Transverse:GTEx/v8/Esophagus_Gastroesophageal…	-	Yes	EP_correlation_organ_oneway:Adult_Cortex:Fetal_Cortex	2.213e-21	103	6.6147	1.8616e-11
RGS6	ENSG00000182732	195	14	72399156	73030654	1	0.801361	172	16.24	16	3.82396e-08	0.000177451	eQTLGen_cis_eQTLs:BIOSQTL/BIOS_eQTL_geneLevel:CMC_SVA_cis:GTEx/v7/Cells_EBV-transformed_lymphocytes:GTEx/v6/Cells_EBV-transformed_lymphocytes	+	Yes	Left_Ventricle:IMR90:Mesenchymal_Stem_Cell:Mesendoderm:Trophoblast-like_Cell:hESC	2.853e-63	3192	7.142	4.5995e-13
RHOA	ENSG00000067560	60	3	49396578	49450431	-1	0.804698	124	19.22	899	4.76399e-19	2.138e-14	CMC_SVA_cis:GTEx/v8/Adipose_Visceral_Omentum:GTEx/v8/Artery_Tibial:GTEx/v8/Esophagus_Mucosa:GTEx/v8/Muscle_Skeletal:GTEx/v8/Nerve_Tibial:GTEx/v7/Adipose_Visceral_Omentum:GTEx/v7/Whole_Blood:GTEx/v7/Muscle_Skeletal:GTEx/v7/Cells_Transformed_fibroblasts:GTEx/v6/Muscle_Skeletal	-	Yes	EP_links_oneway:Promoter_anchored_loops_oneway:Adult_Cortex:Fetal_Cortex:Left_Ventricle:GM12878:IMR90:Mesenchymal_Stem_Cell:Trophoblast-like_Cell	1.124e-27	191	7.2367	2.2987e-13
[truncated: 286 more rows]
