# Supplementary material for: Genetic analysis of over half a million people characterises C-reactive protein loci
Source: Nat Commun. 2022 Apr 22;13:2198. doi: 10.1038/s41467-022-29650-5 (PMC9033829; doi:10.1038/s41467-022-29650-5)
Supplement: Supplementary file 7 — Supplementary Data 5 [file 41467_2022_29650_MOESM7_ESM.xlsx]

## Sheet: Sheet1
Supplementary Data 5. Significant gene sets from DEPICT analysis.
Original DEPICT gene set ID	Original DEPICT gene set description	P value	False discovery rate	Exemplar from AP clustering*
ENSG00000113580	NR3C1 subnetwork	2.77e-14	<0.01	PPI: ESR1 subnetwork
ENSG00000186350	RXRA subnetwork	3.75e-14	<0.01	PPI: PPARG subnetwork
ENSG00000173039	RELA subnetwork	1.48e-13	<0.01	PPI: NFKB1 subnetwork
ENSG00000172216	CEBPB subnetwork	4.15e-12	<0.01	PPI: JUN subnetwork
ENSG00000005339	CREBBP subnetwork	5.12e-12	<0.01	GO: protein binding transcription factor activity
ENSG00000109320	NFKB1 subnetwork	9.96e-12	<0.01	PPI: NFKB1 subnetwork
ENSG00000166949	SMAD3 subnetwork	2.8e-11	<0.01	PPI: SMAD3 subnetwork
ENSG00000091831	ESR1 subnetwork	5.52e-11	<0.01	PPI: ESR1 subnetwork
ENSG00000168610	STAT3 subnetwork	2.14e-10	<0.01	PPI: STAT5B subnetwork
MP:0002702	decreased circulating free fatty acid level	2.82e-10	<0.01	MP: abnormal glucose homeostasis
ENSG00000131759	RARA subnetwork	3.73e-10	<0.01	PPI: PPARG subnetwork
ENSG00000171720	HDAC3 subnetwork	4.71e-10	<0.01	PPI: HDAC1 subnetwork
REACTOME_INNATE_IMMUNE_SYSTEM	innate immune system	5.45e-10	<0.01	RE: rig-imda5 mediated induction of ifn-alphabeta pathways
ENSG00000100393	EP300 subnetwork	5.64e-10	<0.01	GO: protein binding transcription factor activity
ENSG00000116478	HDAC1 subnetwork	7.68e-10	<0.01	PPI: HDAC1 subnetwork
ENSG00000182979	MTA1 subnetwork	1e-09	<0.01	PPI: E2F6 subnetwork
ENSG00000189403	HMGB1 subnetwork	1.72e-09	<0.01	PPI: KAT2B subnetwork
ENSG00000196498	NCOR2 subnetwork	2.53e-09	<0.01	PPI: HSF4 subnetwork
ENSG00000185591	SP1 subnetwork	2.59e-09	<0.01	PPI: HDAC1 subnetwork
GO:0008134	transcription factor binding	3e-09	<0.01	GO: protein binding transcription factor activity
MP:0001860	liver inflammation	3.25e-09	<0.01	MP: abnormal cytokine secretion
MP:0000691	enlarged spleen	3.82e-09	<0.01	MP: enlarged spleen
MP:0000240	extramedullary hematopoiesis	4.39e-09	<0.01	MP: enlarged spleen
ENSG00000139687	RB1 subnetwork	4.55e-09	<0.01	PPI: HDAC1 subnetwork
GO:0000790	nuclear chromatin	5.75e-09	<0.01	GO: nuclear chromosome
GO:0030099	myeloid cell differentiation	6.91e-09	<0.01	GO: regulation of myeloid cell differentiation
ENSG00000140464	PML subnetwork	8.8e-09	<0.01	PPI: HDAC1 subnetwork
ENSG00000175387	SMAD2 subnetwork	9.52e-09	<0.01	PPI: SMAD3 subnetwork
ENSG00000160282	FTCD subnetwork	1.14e-08	<0.01	PPI: FTCD subnetwork
MP:0000598	abnormal liver morphology	1.23e-08	<0.01	MP: hepatic steatosis
MP:0003887	increased hepatocyte apoptosis	1.95e-08	<0.01	MP: hepatic steatosis
KEGG_CHRONIC_MYELOID_LEUKEMIA	chronic myeloid leukemia	2.19e-08	<0.01	KEGG: chronic myeloid leukemia
KEGG_ACUTE_MYELOID_LEUKEMIA	acute myeloid leukemia	2.34e-08	<0.01	KEGG: chronic myeloid leukemia
MP:0000208	decreased hematocrit	2.88e-08	<0.01	MP: reticulocytosis
ENSG00000115415	STAT1 subnetwork	3.01e-08	<0.01	PPI: STAT5B subnetwork
REACTOME_TOLL_LIKE_RECEPTOR_4_TLR4_CASCADE	toll like receptor 4 tlr4 cascade	3.27e-08	<0.01	RE: toll like receptor 5 tlr5 cascade
MP:0002743	glomerulonephritis	3.49e-08	<0.01	MP: enlarged spleen
MP:0000607	abnormal hepatocyte morphology	3.65e-08	<0.01	MP: hepatic steatosis
ENSG00000089902	RCOR1 subnetwork	4.03e-08	<0.01	PPI: RCOR1 subnetwork
ENSG00000049618	ARID1B subnetwork	5.44e-08	<0.01	PPI: RBM33 subnetwork
ENSG00000213341	CHUK subnetwork	5.68e-08	<0.01	PPI: NFKB1 subnetwork
ENSG00000100906	NFKBIA subnetwork	5.71e-08	<0.01	PPI: NFKB1 subnetwork
MP:0000609	abnormal liver physiology	6e-08	<0.01	MP: hepatic steatosis
ENSG00000072195	SPEG subnetwork	6.37e-08	<0.01	PPI: ENSG00000105216 subnetwork
MP:0001577	anemia	6.54e-08	<0.01	MP: abnormal erythropoiesis
GO:0048534	hemopoietic or lymphoid organ development	7.35e-08	<0.01	GO: leukocyte differentiation
ENSG00000116030	SUMO1 subnetwork	7.52e-08	<0.01	PPI: UBC subnetwork
ENSG00000170581	STAT2 subnetwork	7.55e-08	<0.01	PPI: STAT5B subnetwork
ENSG00000002330	BAD subnetwork	7.86e-08	<0.01	RE: signalling by ngf
ENSG00000179348	GATA2 subnetwork	7.9e-08	<0.01	MP: abnormal erythropoiesis
ENSG00000185950	IRS2 subnetwork	8.25e-08	<0.01	PPI: SRGAP2 subnetwork
MP:0003179	decreased platelet cell number	8.92e-08	<0.01	MP: enlarged spleen
ENSG00000066117	SMARCD1 subnetwork	9.65e-08	<0.01	PPI: HDAC1 subnetwork
GO:0030097	hemopoiesis	9.8e-08	<0.01	GO: leukocyte differentiation
GO:0006913	nucleocytoplasmic transport	9.96e-08	<0.01	GO: nuclear import
ENSG00000170345	FOS subnetwork	1.03e-07	<0.01	PPI: JUN subnetwork
ENSG00000206088	ENSG00000206088 subnetwork	1.04e-07	<0.01	PPI: HDAC1 subnetwork
GO:0004713	protein tyrosine kinase activity	1.3e-07	<0.01	PPI: ENSG00000105216 subnetwork
GO:0051169	nuclear transport	1.35e-07	<0.01	GO: nuclear import
REACTOME_ACTIVATED_TLR4_SIGNALLING	activated tlr4 signalling	1.41e-07	<0.01	RE: toll like receptor 5 tlr5 cascade
ENSG00000135341	MAP3K7 subnetwork	1.44e-07	<0.01	RE: nod12 signaling pathway
ENSG00000169375	SIN3A subnetwork	1.71e-07	<0.01	PPI: HDAC1 subnetwork
ENSG00000142208	AKT1 subnetwork	1.77e-07	<0.01	PPI: AKT2 subnetwork
ENSG00000103275	UBE2I subnetwork	1.89e-07	<0.01	PPI: HDAC1 subnetwork
ENSG00000100030	MAPK1 subnetwork	1.94e-07	<0.01	PPI: MAPK3 subnetwork
MP:0000601	small liver	2.15e-07	<0.01	MP: abnormal erythropoiesis
ENSG00000141646	SMAD4 subnetwork	2.41e-07	<0.01	PPI: SMAD3 subnetwork
ENSG00000099956	SMARCB1 subnetwork	2.69e-07	<0.01	PPI: KAT2B subnetwork
MP:0002941	increased circulating alanine transaminase level	2.82e-07	<0.01	MP: hepatic steatosis
ENSG00000141027	NCOR1 subnetwork	2.82e-07	<0.01	PPI: HDAC1 subnetwork
ENSG00000134954	ETS1 subnetwork	2.84e-07	<0.01	PPI: JUN subnetwork
MP:0001846	increased inflammatory response	2.9e-07	<0.01	MP: abnormal macrophage physiology
ENSG00000105229	PIAS4 subnetwork	3.08e-07	<0.01	PPI: HDAC1 subnetwork
ENSG00000198176	TFDP1 subnetwork	3.22e-07	<0.01	PPI: E2F5 subnetwork
MP:0008735	increased susceptibility to endotoxin shock	3.24e-07	<0.01	MP: increased susceptibility to bacterial infection
REACTOME_MYD88MAL_CASCADE_INITIATED_ON_PLASMA_MEMBRANE	myd88mal cascade initiated on plasma membrane	3.47e-07	<0.01	RE: toll like receptor 5 tlr5 cascade
REACTOME_TOLL_LIKE_RECEPTOR_2_TLR2_CASCADE	toll like receptor 2 tlr2 cascade	3.47e-07	<0.01	RE: toll like receptor 5 tlr5 cascade
REACTOME_TOLL_LIKE_RECEPTOR_TLR1TLR2_CASCADE	toll like receptor tlr1tlr2 cascade	3.47e-07	<0.01	RE: toll like receptor 5 tlr5 cascade
REACTOME_TOLL_LIKE_RECEPTOR_TLR6TLR2_CASCADE	toll like receptor tlr6tlr2 cascade	3.47e-07	<0.01	RE: toll like receptor 5 tlr5 cascade
ENSG00000004487	KDM1A subnetwork	3.73e-07	<0.01	PPI: RCOR1 subnetwork
ENSG00000170365	SMAD1 subnetwork	3.76e-07	<0.01	PPI: SMAD3 subnetwork
ENSG00000001167	NFYA subnetwork	4.31e-07	<0.01	GO: protein binding transcription factor activity
ENSG00000154582	TCEB1 subnetwork	4.64e-07	<0.01	PPI: TCEB1 subnetwork
REACTOME_TOLL_RECEPTOR_CASCADES	toll receptor cascades	5.05e-07	<0.01	RE: toll like receptor 5 tlr5 cascade
ENSG00000162924	REL subnetwork	5.21e-07	<0.01	PPI: NFKB1 subnetwork
ENSG00000142539	SPIB subnetwork	5.27e-07	<0.01	PPI: JUN subnetwork
GO:0048872	homeostasis of number of cells	5.64e-07	<0.01	GO: erythrocyte homeostasis
ENSG00000160584	SIK3 subnetwork	5.64e-07	<0.01	PPI: TAOK3 subnetwork
KEGG_TOLL_LIKE_RECEPTOR_SIGNALING_PATHWAY	toll like receptor signaling pathway	6.01e-07	<0.01	PPI: SMAD6 subnetwork
MP:0002419	abnormal innate immunity	6.11e-07	<0.01	MP: increased susceptibility to bacterial infection
GO:0000989	transcription factor binding transcription factor activity	6.37e-07	<0.01	GO: protein binding transcription factor activity
ENSG00000107643	MAPK8 subnetwork	6.82e-07	<0.01	PPI: MAPK3 subnetwork
REACTOME_SIGNALING_BY_INTERLEUKINS	signaling by interleukins	6.83e-07	<0.01	RE: signaling by interleukins
MP:0005014	increased B cell number	6.85e-07	<0.01	MP: enlarged spleen
GO:0000988	protein binding transcription factor activity	7.31e-07	<0.01	GO: protein binding transcription factor activity
MP:0000603	pale liver	8.2e-07	<0.01	MP: abnormal erythropoiesis
REACTOME_MYD88_CASCADE_INITIATED_ON_PLASMA_MEMBRANE	myd88 cascade initiated on plasma membrane	8.67e-07	<0.01	RE: toll like receptor 5 tlr5 cascade
REACTOME_TOLL_LIKE_RECEPTOR_10_TLR10_CASCADE	toll like receptor 10 tlr10 cascade	8.67e-07	<0.01	RE: toll like receptor 5 tlr5 cascade
REACTOME_TOLL_LIKE_RECEPTOR_5_TLR5_CASCADE	toll like receptor 5 tlr5 cascade	8.67e-07	<0.01	RE: toll like receptor 5 tlr5 cascade
MP:0000218	increased leukocyte cell number	8.69e-07	<0.01	MP: enlarged spleen
REACTOME_MYD88:INDEPENDENT_CASCADE_INITIATED_ON_PLASMA_MEMBRANE	myd88-independent cascade initiated on plasma membrane	9.68e-07	<0.01	RE: toll like receptor 5 tlr5 cascade
ENSG00000147689	FAM83A subnetwork	9.94e-07	<0.01	PPI: ENSG00000105216 subnetwork
ENSG00000198933	TBKBP1 subnetwork	1e-06	<0.01	PPI: TAOK3 subnetwork
GO:0019900	kinase binding	1.02e-06	<0.01	GO: kinase binding
KEGG_NON_SMALL_CELL_LUNG_CANCER	non small cell lung cancer	1.02e-06	<0.01	KEGG: chronic myeloid leukemia
GO:0003712	transcription cofactor activity	1.05e-06	<0.01	GO: protein binding transcription factor activity
ENSG00000170145	SIK2 subnetwork	1.06e-06	<0.01	PPI: TAOK3 subnetwork
ENSG00000124151	NCOA3 subnetwork	1.07e-06	<0.01	PPI: NCOA1 subnetwork
ENSG00000105723	GSK3A subnetwork	1.14e-06	<0.01	PPI: ENSG00000105216 subnetwork
KEGG_NEUROTROPHIN_SIGNALING_PATHWAY	neurotrophin signaling pathway	1.15e-06	<0.01	RE: signalling by ngf
MP:0000245	abnormal erythropoiesis	1.15e-06	<0.01	MP: abnormal erythropoiesis
ENSG00000144908	ALDH1L1 subnetwork	1.25e-06	<0.01	PPI: FTCD subnetwork
MP:0011427	mesangial cell hyperplasia	1.28e-06	<0.01	MP: increased urine protein level
REACTOME_REGULATION_OF_LIPID_METABOLISM_BY_PEROXISOME_PROLIFERATOR:ACTIVATED_RECEPTOR_ALPHA_PPARALPHA	regulation of lipid metabolism by peroxisome proliferator-activated receptor alpha pparalpha	1.29e-06	<0.01	RE: regulation of lipid metabolism by peroxisome proliferator-activated receptor alpha pparalpha
GO:0061008	hepaticobiliary system development	1.33e-06	<0.01	GO: liver development
ENSG00000080824	HSP90AA1 subnetwork	1.33e-06	<0.01	PPI: HSPA1B subnetwork (ENSG00000204388)
MP:0004255	abnormal spongiotrophoblast layer morphology	1.36e-06	<0.01	MP: abnormal placenta labyrinth morphology
ENSG00000173889	PHC3 subnetwork	1.41e-06	<0.01	PPI: E2F6 subnetwork
ENSG00000121741	ZMYM2 subnetwork	1.42e-06	<0.01	PPI: RCOR1 subnetwork
GO:0051170	nuclear import	1.45e-06	<0.01	GO: nuclear import
ENSG00000136518	ACTL6A subnetwork	1.46e-06	<0.01	GO: chromatin modification
ENSG00000101266	CSNK2A1 subnetwork	1.54e-06	<0.01	PPI: ENSG00000206300 subnetwork
ENSG00000119414	PPP6C subnetwork	1.54e-06	<0.01	PPI: TTPA subnetwork
ENSG00000163512	AZI2 subnetwork	1.56e-06	<0.01	PPI: TAOK3 subnetwork
ENSG00000077150	NFKB2 subnetwork	1.56e-06	<0.01	PPI: NFKB1 subnetwork
GO:0034504	protein localization to nucleus	1.64e-06	<0.01	GO: nuclear import
ENSG00000105216	ENSG00000105216 subnetwork	1.74e-06	<0.01	PPI: ENSG00000105216 subnetwork
GO:0042974	retinoic acid receptor binding	1.75e-06	<0.01	GO: retinoid X receptor binding
ENSG00000096968	JAK2 subnetwork	1.77e-06	<0.01	PPI: JAK3 subnetwork
ENSG00000110987	BCL7A subnetwork	2e-06	<0.01	GO: SWI/SNF complex
ENSG00000073584	SMARCE1 subnetwork	2.02e-06	<0.01	GO: SWI/SNF complex
ENSG00000163631	ALB subnetwork	2.03e-06	<0.01	PPI: APOC1 subnetwork
REACTOME_TRAF6_MEDIATED_INDUCTION_OF_NFKB_AND_MAP_KINASES_UPON_TLR78_OR_9_ACTIVATION	traf6 mediated induction of nfkb and map kinases upon tlr78 or 9 activation	2.08e-06	<0.01	RE: toll like receptor 5 tlr5 cascade
GO:0006606	protein import into nucleus	2.18e-06	<0.01	GO: nuclear import
ENSG00000136383	ALPK3 subnetwork	2.2e-06	<0.01	PPI: ENSG00000105216 subnetwork
GO:0030218	erythrocyte differentiation	2.26e-06	<0.01	GO: erythrocyte homeostasis
ENSG00000134371	CDC73 subnetwork	2.37e-06	<0.01	PPI: E2F6 subnetwork
GO:0001889	liver development	2.46e-06	<0.01	GO: liver development
ENSG00000160255	ITGB2 subnetwork	2.47e-06	<0.01	RE: hemostasis
MP:0003331	hepatocellular carcinoma	2.48e-06	<0.01	MP: increased tumor incidence
ENSG00000131149	KIAA0182 subnetwork	2.54e-06	<0.01	PPI: RCOR1 subnetwork
ENSG00000173473	SMARCC1 subnetwork	2.55e-06	<0.01	PPI: HDAC1 subnetwork
ENSG00000166888	STAT6 subnetwork	2.56e-06	<0.01	PPI: STAT5B subnetwork
ENSG00000107566	ERLIN1 subnetwork	2.57e-06	<0.01	PPI: TUBA3D subnetwork
REACTOME_NFKB_AND_MAP_KINASES_ACTIVATION_MEDIATED_BY_TLR4_SIGNALING_REPERTOIRE	nfkb and map kinases activation mediated by tlr4 signaling repertoire	2.88e-06	<0.01	RE: toll like receptor 5 tlr5 cascade
REACTOME_TOLL_LIKE_RECEPTOR_3_TLR3_CASCADE	toll like receptor 3 tlr3 cascade	2.88e-06	<0.01	RE: toll like receptor 5 tlr5 cascade
REACTOME_TRIF_MEDIATED_TLR3_SIGNALING	trif mediated tlr3 signaling	2.88e-06	<0.01	RE: toll like receptor 5 tlr5 cascade
ENSG00000012048	BRCA1 subnetwork	3.19e-06	<0.01	GO: nuclear chromosome
ENSG00000196591	HDAC2 subnetwork	3.2e-06	<0.01	PPI: HDAC1 subnetwork
REACTOME_SIGNALLING_BY_NGF	signalling by ngf	3.22e-06	<0.01	RE: signalling by ngf
ENSG00000079102	RUNX1T1 subnetwork	3.38e-06	<0.01	GO: histone deacetylase complex
GO:0051247	positive regulation of protein metabolic process	3.39e-06	<0.01	GO: positive regulation of cellular protein metabolic process
ENSG00000112208	BAG2 subnetwork	3.5e-06	<0.01	PPI: TUBA3D subnetwork
GO:0034101	erythrocyte homeostasis	3.64e-06	<0.01	GO: erythrocyte homeostasis
ENSG00000151090	THRB subnetwork	3.64e-06	<0.01	PPI: ESR1 subnetwork
ENSG00000166908	PIP4K2C subnetwork	3.65e-06	<0.01	PPI: TAOK3 subnetwork
ENSG00000131788	PIAS3 subnetwork	3.73e-06	<0.01	PPI: NCOA1 subnetwork
REACTOME_MYD88_DEPENDENT_CASCADE_INITIATED_ON_ENDOSOME	myd88 dependent cascade initiated on endosome	3.73e-06	<0.01	RE: toll like receptor 5 tlr5 cascade
REACTOME_TOLL_LIKE_RECEPTOR_78_TLR78_CASCADE	toll like receptor 78 tlr78 cascade	3.73e-06	<0.01	RE: toll like receptor 5 tlr5 cascade
ENSG00000126934	MAP2K2 subnetwork	3.76e-06	<0.01	PPI: TTPA subnetwork
REACTOME_PPARA_ACTIVATES_GENE_EXPRESSION	ppara activates gene expression	3.78e-06	<0.01	RE: regulation of lipid metabolism by peroxisome proliferator-activated receptor alpha pparalpha
REACTOME_INTEGRIN_ALPHAIIB_BETA3_SIGNALING	integrin alphaiib beta3 signaling	3.81e-06	<0.01	RE: grb2sos provides linkage to mapk signaling for intergrins
ENSG00000162772	ATF3 subnetwork	3.89e-06	<0.01	PPI: BATF subnetwork
ENSG00000138378	STAT4 subnetwork	3.93e-06	<0.01	PPI: STAT5B subnetwork
ENSG00000102882	MAPK3 subnetwork	3.95e-06	<0.01	PPI: MAPK3 subnetwork
MP:0001654	hepatic necrosis	4.08e-06	<0.01	RE: formation of fibrin clot clotting cascade
MP:0000628	abnormal mammary gland development	4.29e-06	<0.01	MP: abnormal mammary gland development
ENSG00000198646	NCOA6 subnetwork	4.36e-06	<0.01	PPI: NCOA1 subnetwork
ENSG00000042980	ADAM28 subnetwork	4.43e-06	<0.01	PPI: ENSG00000105216 subnetwork
REACTOME_SIGNALING_BY_SCF:KIT	signaling by scf-kit	4.65e-06	<0.01	RE: gab1 signalosome
ENSG00000155508	CNOT8 subnetwork	4.72e-06	<0.01	GO: nuclear chromosome
ENSG00000182541	LIMK2 subnetwork	4.79e-06	<0.01	PPI: TAOK3 subnetwork
ENSG00000185386	MAPK11 subnetwork	4.79e-06	<0.01	PPI: MAPK13 subnetwork
REACTOME_TRAF6_MEDIATED_INDUCTION_OF_PROINFLAMMATORY_CYTOKINES	traf6 mediated induction of proinflammatory cytokines	4.8e-06	<0.01	RE: toll like receptor 5 tlr5 cascade
ENSG00000104365	IKBKB subnetwork	4.82e-06	<0.01	PPI: NFKB1 subnetwork
MP:0004952	increased spleen weight	4.83e-06	<0.01	MP: enlarged spleen
ENSG00000127191	TRAF2 subnetwork	5.02e-06	<0.01	PPI: TRAF1 subnetwork
GO:0003714	transcription corepressor activity	5.12e-06	<0.01	GO: protein binding transcription factor activity
ENSG00000145192	AHSG subnetwork	5.24e-06	<0.01	PPI: CFD subnetwork
ENSG00000147140	NONO subnetwork	5.37e-06	<0.01	PPI: HNRNPU subnetwork
MP:0000702	enlarged lymph nodes	5.68e-06	<0.01	MP: enlarged spleen
ENSG00000163586	FABP1 subnetwork	5.76e-06	<0.01	PPI: TTPA subnetwork
ENSG00000122565	CBX3 subnetwork	6.01e-06	<0.01	PPI: E2F6 subnetwork
KEGG_PRION_DISEASES	prion diseases	6.03e-06	<0.01	KEGG: complement and coagulation cascades
ENSG00000163349	HIPK1 subnetwork	6.66e-06	<0.01	PPI: TAOK3 subnetwork
GO:0044419	interspecies interaction between organisms	6.74e-06	<0.01	RE: metabolism of rna
REACTOME_ACTIVATED_TAK1_MEDIATES_P38_MAPK_ACTIVATION	activated tak1 mediates p38 mapk activation	6.99e-06	<0.01	RE: nod12 signaling pathway
REACTOME_TOLL_LIKE_RECEPTOR_9_TLR9_CASCADE	toll like receptor 9 tlr9 cascade	7.26e-06	<0.01	RE: toll like receptor 5 tlr5 cascade
ENSG00000109971	HSPA8 subnetwork	7.47e-06	<0.01	PPI: TUBB subnetwork (ENSG00000196230)
KEGG_ADIPOCYTOKINE_SIGNALING_PATHWAY	adipocytokine signaling pathway	7.5e-06	<0.01	MP: abnormal glucose homeostasis
ENSG00000133818	RRAS2 subnetwork	7.57e-06	<0.01	PPI: AKT2 subnetwork
ENSG00000115966	ATF2 subnetwork	7.68e-06	<0.01	PPI: JUN subnetwork
KEGG_B_CELL_RECEPTOR_SIGNALING_PATHWAY	b cell receptor signaling pathway	7.77e-06	<0.01	GO: microbody lumen
MP:0005013	increased lymphocyte cell number	7.82e-06	<0.01	MP: enlarged spleen
ENSG00000128272	ATF4 subnetwork	7.96e-06	<0.01	PPI: BATF subnetwork
ENSG00000175029	CTBP2 subnetwork	8.27e-06	<0.01	PPI: E2F6 subnetwork
REACTOME_PLATELET_AGGREGATION_PLUG_FORMATION	platelet aggregation plug formation	8.33e-06	<0.01	RE: grb2sos provides linkage to mapk signaling for intergrins
MP:0002727	decreased circulating insulin level	8.44e-06	<0.01	MP: abnormal glucose homeostasis
ENSG00000177728	KIAA0195 subnetwork	8.62e-06	<0.01	PPI: ENSG00000105216 subnetwork
MP:0003304	large intestinal inflammation	8.82e-06	<0.01	MP: abnormal cytokine secretion
GO:0070412	R-SMAD binding	8.89e-06	<0.01	PPI: SMAD3 subnetwork
MP:0005023	abnormal wound healing	8.95e-06	<0.01	KEGG: complement and coagulation cascades
GO:0019901	protein kinase binding	9.16e-06	<0.01	GO: kinase binding
ENSG00000145692	BHMT subnetwork	9.18e-06	<0.01	PPI: TTPA subnetwork
GO:0000975	regulatory region DNA binding	9.27e-06	<0.01	GO: transcription regulatory region DNA binding
GO:0001067	regulatory region nucleic acid binding	9.27e-06	<0.01	GO: transcription regulatory region DNA binding
ENSG00000050748	MAPK9 subnetwork	9.36e-06	<0.01	PPI: MAPK13 subnetwork
ENSG00000111424	VDR subnetwork	9.48e-06	<0.01	PPI: ESR1 subnetwork
MP:0001722	pale yolk sac	9.52e-06	<0.01	MP: complete embryonic lethality during organogenesis
ENSG00000175792	RUVBL1 subnetwork	9.98e-06	<0.01	PPI: HIST1H4J subnetwork
GO:0000785	chromatin	1.01e-05	<0.01	PPI: KAT2B subnetwork
GO:0000981	sequence-specific DNA binding RNA polymerase II transcription factor activity	1.04e-05	<0.01	GO: transcription regulatory region DNA binding
ENSG00000177606	JUN subnetwork	1.08e-05	<0.01	PPI: JUN subnetwork
ENSG00000186951	PPARA subnetwork	1.08e-05	<0.01	PPI: PPARG subnetwork
ENSG00000088926	F11 subnetwork	1.09e-05	<0.01	RE: formation of fibrin clot clotting cascade
MP:0002118	abnormal lipid homeostasis	1.1e-05	<0.01	MP: hepatic steatosis
MP:0000600	liver hypoplasia	1.12e-05	<0.01	MP: abnormal erythropoiesis
ENSG00000131910	NR0B2 subnetwork	1.13e-05	<0.01	RE: nuclear receptor transcription pathway
GO:0003713	transcription coactivator activity	1.14e-05	<0.01	GO: protein binding transcription factor activity
ENSG00000204390	HSPA1L subnetwork	1.15e-05	<0.01	PPI: HSPA1B subnetwork (ENSG00000204388)
ENSG00000143379	SETDB1 subnetwork	1.18e-05	<0.01	PPI: RCOR1 subnetwork
REACTOME_GROWTH_HORMONE_RECEPTOR_SIGNALING	growth hormone receptor signaling	1.19e-05	<0.01	PPI: JAK3 subnetwork
ENSG00000100644	HIF1A subnetwork	1.26e-05	<0.01	PPI: ESR1 subnetwork
MP:0001861	lung inflammation	1.28e-05	<0.01	MP: increased susceptibility to bacterial infection
GO:0043566	structure-specific DNA binding	1.3e-05	<0.01	GO: nuclear chromosome
ENSG00000012983	MAP4K5 subnetwork	1.3e-05	<0.01	PPI: TAOK3 subnetwork
GO:0003690	double-stranded DNA binding	1.34e-05	<0.01	GO: transcription regulatory region DNA binding
GO:0045637	regulation of myeloid cell differentiation	1.34e-05	<0.01	GO: regulation of myeloid cell differentiation
ENSG00000173757	STAT5B subnetwork	1.35e-05	<0.01	PPI: STAT5B subnetwork
ENSG00000169083	AR subnetwork	1.37e-05	<0.01	PPI: ESR1 subnetwork
ENSG00000215754	ENSG00000215754 subnetwork	1.37e-05	<0.01	PPI: CFD subnetwork
ENSG00000069399	BCL3 subnetwork	1.42e-05	<0.01	PPI: NFKB1 subnetwork
ENSG00000114166	KAT2B subnetwork	1.43e-05	<0.01	PPI: KAT2B subnetwork
GO:0003682	chromatin binding	1.45e-05	<0.01	PPI: HDAC1 subnetwork
GO:0006917	induction of apoptosis	1.51e-05	<0.01	GO: induction of apoptosis
ENSG00000130522	JUND subnetwork	1.51e-05	<0.01	PPI: JUN subnetwork
GO:0019210	kinase inhibitor activity	1.52e-05	<0.01	GO: kinase inhibitor activity
MP:0000322	increased granulocyte number	1.54e-05	<0.01	MP: abnormal macrophage physiology
ENSG00000141510	TP53 subnetwork	1.54e-05	<0.01	PPI: HDAC1 subnetwork
ENSG00000180210	F2 subnetwork	1.55e-05	<0.01	RE: formation of fibrin clot clotting cascade
MP:0000693	spleen hyperplasia	1.59e-05	<0.01	MP: enlarged spleen
ENSG00000110244	APOA4 subnetwork	1.59e-05	<0.01	PPI: CFD subnetwork
ENSG00000084774	CAD subnetwork	1.59e-05	<0.01	PPI: TUBA3D subnetwork
ENSG00000118046	STK11 subnetwork	1.59e-05	<0.01	PPI: STRADB subnetwork
ENSG00000119812	FAM98A subnetwork	1.62e-05	<0.01	PPI: RBM33 subnetwork
ENSG00000168884	TNIP2 subnetwork	1.67e-05	<0.01	PPI: TUBA3D subnetwork
MP:0001711	abnormal placenta morphology	1.69e-05	<0.01	MP: abnormal placenta labyrinth morphology
MP:0003717	pallor	1.7e-05	<0.01	MP: abnormal erythropoiesis
ENSG00000171557	FGG subnetwork	1.7e-05	<0.01	RE: formation of fibrin clot clotting cascade
REACTOME_MAP_KINASE_ACTIVATION_IN_TLR_CASCADE	map kinase activation in tlr cascade	1.71e-05	<0.01	RE: toll like receptor 5 tlr5 cascade
GO:0005543	phospholipid binding	1.76e-05	<0.01	GO: phospholipid binding
MP:0005179	decreased circulating cholesterol level	1.76e-05	<0.01	RE: lipoprotein metabolism
ENSG00000013364	MVP subnetwork	1.76e-05	<0.01	PPI: TTPA subnetwork
GO:0012502	induction of programmed cell death	1.84e-05	<0.01	GO: induction of apoptosis
ENSG00000177485	ZBTB33 subnetwork	1.88e-05	<0.01	PPI: E2F6 subnetwork
ENSG00000135503	ACVR1B subnetwork	1.89e-05	<0.01	PPI: ACVR2B subnetwork
ENSG00000126767	ELK1 subnetwork	2.03e-05	<0.01	PPI: JUN subnetwork
MP:0002599	increased mean platelet volume	2.06e-05	<0.01	MP: abnormal megakaryocyte differentiation
MP:0008553	increased circulating tumor necrosis factor level	2.09e-05	<0.01	MP: abnormal macrophage physiology
ENSG00000088247	KHSRP subnetwork	2.09e-05	<0.01	PPI: CHERP subnetwork
MP:0004794	increased anti-nuclear antigen antibody level	2.16e-05	<0.01	MP: enlarged spleen
ENSG00000112592	TBP subnetwork	2.17e-05	<0.01	PPI: KAT2B subnetwork
ENSG00000084676	NCOA1 subnetwork	2.2e-05	<0.01	PPI: NCOA1 subnetwork
ENSG00000112062	MAPK14 subnetwork	2.22e-05	<0.01	PPI: MAPK13 subnetwork
ENSG00000126561	STAT5A subnetwork	2.22e-05	<0.01	PPI: STAT5B subnetwork
KEGG_LEISHMANIA_INFECTION	leishmania infection	2.25e-05	<0.01	MP: abnormal macrophage physiology
ENSG00000030110	BAK1 subnetwork	2.27e-05	<0.01	PPI: MCL1 subnetwork
REACTOME_CYTOKINE_SIGNALING_IN_IMMUNE_SYSTEM	cytokine signaling in immune system	2.29e-05	<0.01	RE: rig-imda5 mediated induction of ifn-alphabeta pathways
ENSG00000215769	ENSG00000215769 subnetwork	2.31e-05	<0.01	PPI: ENSG00000215769 subnetwork
ENSG00000182481	KPNA2 subnetwork	2.31e-05	<0.01	PPI: ENSG00000215769 subnetwork
ENSG00000075413	MARK3 subnetwork	2.33e-05	<0.01	PPI: SRGAP2 subnetwork
ENSG00000156136	DCK subnetwork	2.38e-05	<0.01	PPI: TAOK3 subnetwork
ENSG00000115641	FHL2 subnetwork	2.41e-05	<0.01	MP: complete embryonic lethality during organogenesis
MP:0000221	decreased leukocyte cell number	2.43e-05	<0.01	MP: decreased B cell number
ENSG00000171564	FGB subnetwork	2.51e-05	<0.01	PPI: TTPA subnetwork
ENSG00000171791	BCL2 subnetwork	2.52e-05	<0.01	PPI: MCL1 subnetwork
ENSG00000125686	MED1 subnetwork	2.74e-05	<0.01	PPI: MED17 subnetwork
GO:0004715	non-membrane spanning protein tyrosine kinase activity	2.77e-05	<0.01	PPI: SHC1 subnetwork
GO:0004709	MAP kinase kinase kinase activity	2.78e-05	<0.01	GO: receptor signaling protein serine/threonine kinase activity
MP:0011099	complete lethality throughout fetal growth and development	2.85e-05	<0.01	MP: complete embryonic lethality during organogenesis
MP:0002495	increased IgA level	2.94e-05	<0.01	MP: abnormal cytokine secretion
ENSG00000124588	NQO2 subnetwork	2.96e-05	<0.01	PPI: TAOK3 subnetwork
ENSG00000056972	TRAF3IP2 subnetwork	2.97e-05	<0.01	PPI: TUBA3D subnetwork
GO:0044212	transcription regulatory region DNA binding	3.04e-05	<0.01	GO: transcription regulatory region DNA binding
GO:0046965	retinoid X receptor binding	3.07e-05	<0.01	GO: retinoid X receptor binding
MP:0002412	increased susceptibility to bacterial infection	3.07e-05	<0.01	MP: increased susceptibility to bacterial infection
ENSG00000092203	TOX4 subnetwork	3.09e-05	<0.01	PPI: E2F6 subnetwork
ENSG00000137561	TTPA subnetwork	3.09e-05	<0.01	PPI: TTPA subnetwork
MP:0002413	abnormal megakaryocyte progenitor cell morphology	3.17e-05	<0.01	MP: abnormal megakaryocyte differentiation
ENSG00000121031	ENSG00000121031 subnetwork	3.17e-05	<0.01	PPI: HSPA1B subnetwork (ENSG00000204388)
MP:0002875	decreased erythrocyte cell number	3.19e-05	<0.01	MP: reticulocytosis
MP:0008752	abnormal tumor necrosis factor level	3.24e-05	<0.01	MP: abnormal macrophage physiology
MP:0003333	liver fibrosis	3.26e-05	<0.01	KEGG: complement and coagulation cascades
ENSG00000164305	CASP3 subnetwork	3.28e-05	<0.01	PPI: CASP8 subnetwork
MP:0000220	increased monocyte cell number	3.33e-05	<0.01	MP: enlarged spleen
ENSG00000164342	TLR3 subnetwork	3.37e-05	<0.01	RE: rig-imda5 mediated induction of ifn-alphabeta pathways
ENSG00000188130	MAPK12 subnetwork	3.42e-05	<0.01	PPI: MAPK13 subnetwork
MP:0003909	increased eating behavior	3.47e-05	<0.01	MP: abnormal glucose homeostasis
MP:0003324	increased liver adenoma incidence	3.48e-05	<0.01	GO: microbody lumen
GO:0035257	nuclear hormone receptor binding	3.57e-05	<0.01	GO: nuclear hormone receptor binding
KEGG_NOTCH_SIGNALING_PATHWAY	notch signaling pathway	3.63e-05	<0.01	PPI: NOTCH3 subnetwork
MP:0008722	abnormal chemokine secretion	3.74e-05	<0.01	MP: increased susceptibility to bacterial infection
MP:0000689	abnormal spleen morphology	3.88e-05	<0.01	MP: enlarged spleen
MP:0011098	complete embryonic lethality during organogenesis	3.91e-05	<0.01	MP: complete embryonic lethality during organogenesis
ENSG00000105197	TIMM50 subnetwork	3.97e-05	<0.01	PPI: TUBA3D subnetwork
KEGG_APOPTOSIS	apoptosis	3.99e-05	<0.01	RE: signaling by interleukins
GO:0051051	negative regulation of transport	4e-05	<0.01	GO: negative regulation of transport
ENSG00000114739	ACVR2B subnetwork	4.03e-05	<0.01	PPI: ACVR2B subnetwork
GO:0034364	high-density lipoprotein particle	4.08e-05	<0.01	GO: protein-lipid complex
ENSG00000161618	ALDH16A1 subnetwork	4.09e-05	<0.01	PPI: TTPA subnetwork
MP:0002020	increased tumor incidence	4.13e-05	<0.01	MP: increased tumor incidence
KEGG_MAPK_SIGNALING_PATHWAY	mapk signaling pathway	4.14e-05	<0.01	PPI: MAPK3 subnetwork
ENSG00000073009	IKBKG subnetwork	4.18e-05	<0.01	PPI: TUBB subnetwork (ENSG00000196230)
GO:0002521	leukocyte differentiation	4.19e-05	<0.01	GO: leukocyte differentiation
ENSG00000066336	SPI1 subnetwork	4.22e-05	<0.01	PPI: JUN subnetwork
ENSG00000100294	MCAT subnetwork	4.37e-05	<0.01	PPI: RBM33 subnetwork
ENSG00000170260	ZNF212 subnetwork	4.42e-05	<0.01	PPI: MAPK13 subnetwork
MP:0005558	decreased creatinine clearance	4.44e-05	<0.01	KEGG: complement and coagulation cascades
ENSG00000086061	DNAJA1 subnetwork	4.49e-05	<0.01	PPI: HSPA1B subnetwork (ENSG00000204388)
MP:0002644	decreased circulating triglyceride level	4.52e-05	<0.01	MP: abnormal glucose homeostasis
MP:0001698	decreased embryo size	4.54e-05	<0.01	MP: complete embryonic lethality during organogenesis
ENSG00000112249	ASCC3 subnetwork	4.59e-05	<0.01	PPI: RBM33 subnetwork
MP:0000292	distended pericardium	4.62e-05	<0.01	MP: complete embryonic lethality during organogenesis
ENSG00000183337	BCOR subnetwork	4.62e-05	<0.01	PPI: E2F6 subnetwork
ENSG00000100395	L3MBTL2 subnetwork	4.62e-05	<0.01	PPI: E2F6 subnetwork
ENSG00000124813	RUNX2 subnetwork	4.62e-05	<0.01	PPI: SMAD3 subnetwork
ENSG00000165458	INPPL1 subnetwork	4.64e-05	<0.01	PPI: TAOK3 subnetwork
REACTOME_SIGNALING_BY_NOTCH	signaling by notch	4.79e-05	<0.01	RE: nicd traffics to nucleus
GO:0004860	protein kinase inhibitor activity	4.84e-05	<0.01	GO: kinase inhibitor activity
ENSG00000137275	RIPK1 subnetwork	4.86e-05	<0.01	PPI: TRAF1 subnetwork
GO:0042826	histone deacetylase binding	4.9e-05	<0.01	GO: histone deacetylase complex
ENSG00000196700	ZNF512B subnetwork	5.03e-05	<0.01	PPI: SMAD3 subnetwork
MP:0003009	abnormal cytokine secretion	5.04e-05	<0.01	MP: abnormal cytokine secretion
REACTOME_NF:KB_IS_ACTIVATED_AND_SIGNALS_SURVIVAL	nf-kb is activated and signals survival	5.19e-05	<0.01	RE: p75 ntr receptor-mediated signalling
ENSG00000130726	TRIM28 subnetwork	5.21e-05	<0.01	PPI: SMAD3 subnetwork
MP:0000186	decreased circulating HDL cholesterol level	5.23e-05	<0.01	RE: lipoprotein metabolism
ENSG00000103994	ZFP106 subnetwork	5.24e-05	<0.01	PPI: RBAK subnetwork
ENSG00000186832	KRT16 subnetwork	5.41e-05	<0.01	PPI: APOC1 subnetwork
MP:0004762	increased anti-double stranded DNA antibody level	5.42e-05	<0.01	MP: decreased IgG1 level
REACTOME_HEMOSTASIS	hemostasis	5.43e-05	<0.01	RE: hemostasis
ENSG00000168067	MAP4K2 subnetwork	5.5e-05	<0.01	PPI: ENSG00000105216 subnetwork
ENSG00000102145	GATA1 subnetwork	5.54e-05	<0.01	GO: SWI/SNF complex
MP:0008705	increased interleukin-6 secretion	5.6e-05	<0.01	MP: increased susceptibility to bacterial infection
MP:0002874	decreased hemoglobin content	5.7e-05	<0.01	MP: reticulocytosis
ENSG00000184863	RBM33 subnetwork	5.71e-05	<0.01	PPI: RBM33 subnetwork
GO:0016585	chromatin remodeling complex	5.77e-05	<0.01	GO: histone deacetylase complex
ENSG00000173894	CBX2 subnetwork	5.85e-05	<0.01	PPI: E2F6 subnetwork
ENSG00000139921	TMX1 subnetwork	5.88e-05	<0.01	PPI: ENSG00000105216 subnetwork
ENSG00000019991	HGF subnetwork	6.07e-05	<0.01	PPI: PDGFC subnetwork
GO:0046332	SMAD binding	6.1e-05	<0.01	PPI: SMAD6 subnetwork
GO:0051427	hormone receptor binding	6.14e-05	<0.01	GO: nuclear hormone receptor binding
ENSG00000075539	FRYL subnetwork	6.18e-05	<0.01	PPI: TAOK3 subnetwork
ENSG00000105401	CDC37 subnetwork	6.21e-05	<0.01	PPI: HSPA1B subnetwork (ENSG00000204388)
ENSG00000196781	TLE1 subnetwork	6.22e-05	<0.01	PPI: RIF1 subnetwork
MP:0002123	abnormal hematopoiesis	6.24e-05	<0.01	MP: abnormal erythropoiesis
MP:0000219	increased neutrophil cell number	6.4e-05	<0.01	MP: enlarged spleen
ENSG00000132170	PPARG subnetwork	6.4e-05	<0.01	PPI: PPARG subnetwork
ENSG00000132382	MYBBP1A subnetwork	6.55e-05	<0.01	PPI: HNRNPU subnetwork
GO:0051090	regulation of sequence-specific DNA binding transcription factor activity	6.56e-05	<0.01	GO: transcription regulatory region DNA binding
ENSG00000184216	IRAK1 subnetwork	6.57e-05	<0.01	GO: toll-like receptor signaling pathway
ENSG00000159692	CTBP1 subnetwork	6.59e-05	<0.01	PPI: HDAC1 subnetwork
ENSG00000146232	NFKBIE subnetwork	6.6e-05	<0.01	PPI: NFKB1 subnetwork
ENSG00000185507	IRF7 subnetwork	6.75e-05	<0.01	PPI: JAK3 subnetwork
MP:0000596	abnormal liver development	6.85e-05	<0.01	MP: complete embryonic lethality during organogenesis
ENSG00000215301	DDX3X subnetwork	7.02e-05	<0.01	PPI: HNRNPU subnetwork
ENSG00000179335	CLK3 subnetwork	7.14e-05	<0.01	PPI: RBM33 subnetwork
MP:0005048	thrombosis	7.17e-05	<0.01	RE: formation of fibrin clot clotting cascade
ENSG00000101255	TRIB3 subnetwork	7.24e-05	<0.01	PPI: HSF4 subnetwork
ENSG00000108256	NUFIP2 subnetwork	7.33e-05	<0.01	PPI: RBM33 subnetwork
ENSG00000104856	RELB subnetwork	7.35e-05	<0.01	PPI: NFKB1 subnetwork
MP:0011108	partial embryonic lethality during organogenesis	7.36e-05	<0.01	MP: complete embryonic lethality during organogenesis
ENSG00000186153	WWOX subnetwork	7.38e-05	<0.01	PPI: RNPS1 subnetwork
ENSG00000115977	AAK1 subnetwork	7.41e-05	<0.01	PPI: TAOK3 subnetwork
ENSG00000108561	C1QBP subnetwork	7.44e-05	<0.01	PPI: HNRNPU subnetwork
REACTOME_P75NTR_SIGNALS_VIA_NF:KB	p75ntr signals via nf-kb	7.49e-05	<0.01	RE: p75 ntr receptor-mediated signalling
ENSG00000170315	UBB subnetwork	7.51e-05	<0.01	PPI: UBC subnetwork
GO:0000122	negative regulation of transcription from RNA polymerase II promoter	7.6e-05	<0.01	GO: transcription regulatory region DNA binding
ENSG00000130382	MLLT1 subnetwork	7.68e-05	<0.01	PPI: E2F6 subnetwork
GO:0008289	lipid binding	7.77e-05	<0.01	GO: phospholipid binding
GO:0034358	plasma lipoprotein particle	7.81e-05	<0.01	GO: protein-lipid complex
GO:0032994	protein-lipid complex	7.81e-05	<0.01	GO: protein-lipid complex
ENSG00000101665	SMAD7 subnetwork	7.81e-05	<0.01	PPI: SMAD6 subnetwork
ENSG00000017427	IGF1 subnetwork	8.12e-05	<0.01	PPI: PDGFC subnetwork
ENSG00000212860	ENSG00000212860 subnetwork	8.17e-05	<0.01	PPI: HSPA1B subnetwork (ENSG00000204388)
ENSG00000215292	ENSG00000215292 subnetwork	8.17e-05	<0.01	PPI: HSPA1B subnetwork (ENSG00000204388)
ENSG00000204389	HSPA1A subnetwork	8.17e-05	<0.01	PPI: HSPA1B subnetwork (ENSG00000204388)
ENSG00000204388	HSPA1B subnetwork	8.17e-05	<0.01	PPI: HSPA1B subnetwork (ENSG00000204388)
ENSG00000212866	HSPA1B subnetwork	8.17e-05	<0.01	PPI: HSPA1B subnetwork (ENSG00000204388)
ENSG00000156374	PCGF6 subnetwork	8.28e-05	<0.01	PPI: E2F6 subnetwork
GO:0017038	protein import	8.72e-05	<0.01	GO: nuclear import
ENSG00000140009	ESR2 subnetwork	8.78e-05	<0.01	PPI: ESR1 subnetwork
KEGG_SMALL_CELL_LUNG_CANCER	small cell lung cancer	8.88e-05	<0.01	KEGG: chronic myeloid leukemia
REACTOME_LIPOPROTEIN_METABOLISM	lipoprotein metabolism	8.89e-05	<0.01	RE: lipoprotein metabolism
GO:0005667	transcription factor complex	8.97e-05	<0.01	GO: transcription regulatory region DNA binding
ENSG00000143622	RIT1 subnetwork	8.99e-05	<0.01	RE: signalling by ngf
ENSG00000056558	TRAF1 subnetwork	9.08e-05	<0.01	PPI: TRAF1 subnetwork
ENSG00000104312	RIPK2 subnetwork	9.12e-05	<0.01	PPI: TRAF1 subnetwork
REACTOME_TAK1_ACTIVATES_NFKB_BY_PHOSPHORYLATION_AND_ACTIVATION_OF_IKKS_COMPLEX	tak1 activates nfkb by phosphorylation and activation of ikks complex	9.14e-05	<0.01	PPI: TUBA3D subnetwork
ENSG00000118137	APOA1 subnetwork	9.19e-05	<0.01	PPI: APOC1 subnetwork
ENSG00000215756	ENSG00000215756 subnetwork	9.19e-05	<0.01	PPI: APOC1 subnetwork
ENSG00000123124	WWP1 subnetwork	9.24e-05	<0.01	PPI: NOTCH3 subnetwork
MP:0003725	increased autoantibody level	9.29e-05	<0.01	MP: enlarged spleen
ENSG00000135090	TAOK3 subnetwork	9.32e-05	<0.01	PPI: TAOK3 subnetwork
ENSG00000165219	GAPVD1 subnetwork	9.39e-05	<0.01	PPI: TAOK3 subnetwork
ENSG00000057593	F7 subnetwork	9.58e-05	<0.01	PPI: CFD subnetwork
GO:0035097	histone methyltransferase complex	9.61e-05	<0.01	GO: methyltransferase complex
GO:0034708	methyltransferase complex	9.61e-05	<0.01	GO: methyltransferase complex
MP:0003229	abnormal vitelline vasculature morphology	9.66e-05	<0.01	MP: complete embryonic lethality during organogenesis
REACTOME_FORMATION_OF_FIBRIN_CLOT_CLOTTING_CASCADE	formation of fibrin clot clotting cascade	9.86e-05	<0.01	RE: formation of fibrin clot clotting cascade
ENSG00000110245	APOC3 subnetwork	9.92e-05	<0.01	PPI: APOC1 subnetwork
ENSG00000215755	ENSG00000215755 subnetwork	9.92e-05	<0.01	PPI: APOC1 subnetwork
ENSG00000159216	RUNX1 subnetwork	0.000101	<0.01	PPI: SMAD3 subnetwork
GO:0044454	nuclear chromosome part	0.000104	<0.01	GO: nuclear chromosome
REACTOME_NOD12_SIGNALING_PATHWAY	nod12 signaling pathway	0.000104	<0.01	RE: nod12 signaling pathway
MP:0005093	decreased B cell proliferation	0.000105	<0.01	MP: decreased B cell number
KEGG_COMPLEMENT_AND_COAGULATION_CASCADES	complement and coagulation cascades	0.000106	<0.01	KEGG: complement and coagulation cascades
GO:0002224	toll-like receptor signaling pathway	0.000111	<0.01	GO: toll-like receptor signaling pathway
MP:0001790	abnormal immune system physiology	0.000112	<0.01	MP: abnormal cytokine secretion
ENSG00000127445	PIN1 subnetwork	0.000114	<0.01	PPI: UBC subnetwork
GO:0008063	Toll signaling pathway	0.00012	<0.01	GO: toll-like receptor signaling pathway
GO:0005796	Golgi lumen	0.000122	<0.01	RE: formation of fibrin clot clotting cascade
MP:0008102	lymph node hyperplasia	0.000127	<0.01	MP: decreased T cell proliferation
ENSG00000124788	ATXN1 subnetwork	0.000128	<0.01	GO: protein binding transcription factor activity
ENSG00000185619	PCGF3 subnetwork	0.000128	<0.01	PPI: E2F6 subnetwork
REACTOME_NUCLEAR_RECEPTOR_TRANSCRIPTION_PATHWAY	nuclear receptor transcription pathway	0.000128	<0.01	RE: nuclear receptor transcription pathway
REACTOME_P75_NTR_RECEPTOR:MEDIATED_SIGNALLING	p75 ntr receptor-mediated signalling	0.000128	<0.01	RE: p75 ntr receptor-mediated signalling
ENSG00000183735	TBK1 subnetwork	0.000129	<0.01	PPI: TUBB subnetwork (ENSG00000196230)
ENSG00000132964	CDK8 subnetwork	0.00013	<0.01	PPI: MED17 subnetwork
ENSG00000198380	GFPT1 subnetwork	0.00013	<0.01	PPI: ENSG00000105216 subnetwork
GO:0034142	toll-like receptor 4 signaling pathway	0.000131	<0.01	GO: toll-like receptor signaling pathway
MP:0002551	abnormal blood coagulation	0.000131	<0.01	RE: formation of fibrin clot clotting cascade
ENSG00000131652	THOC6 subnetwork	0.000131	<0.01	PPI: E2F6 subnetwork
MP:0002494	increased IgM level	0.000134	<0.01	MP: decreased IgG1 level
GO:0002252	immune effector process	0.000135	<0.01	GO: regulation of immune response
ENSG00000198265	HELZ subnetwork	0.000135	<0.01	PPI: RBM33 subnetwork
ENSG00000137309	HMGA1 subnetwork	0.000138	<0.01	GO: nuclear chromosome
GO:0051248	negative regulation of protein metabolic process	0.00014	<0.01	PPI: PSMD7 subnetwork
MP:0003077	abnormal cell cycle	0.000142	<0.01	GO: nuclear chromosome
ENSG00000100888	CHD8 subnetwork	0.000142	<0.01	PPI: RBAK subnetwork
MP:0001764	abnormal homeostasis	0.000143	<0.01	MP: increased susceptibility to bacterial infection
REACTOME_INTRINSIC_PATHWAY	intrinsic pathway	0.000144	<0.01	RE: formation of fibrin clot clotting cascade
GO:0043086	negative regulation of catalytic activity	0.000146	<0.01	GO: negative regulation of kinase activity
ENSG00000180628	PCGF5 subnetwork	0.000146	<0.01	PPI: E2F6 subnetwork
GO:0005057	receptor signaling protein activity	0.000147	<0.01	GO: receptor signaling protein serine/threonine kinase activity
ENSG00000109339	MAPK10 subnetwork	0.000147	<0.01	PPI: MAPK13 subnetwork
GO:0010627	regulation of intracellular protein kinase cascade	0.00015	<0.01	GO: regulation of MAPK cascade
MP:0005325	abnormal renal glomerulus morphology	0.000153	<0.01	MP: increased urine protein level
ENSG00000129691	ASH2L subnetwork	0.000154	<0.01	GO: methyltransferase complex
ENSG00000142867	BCL10 subnetwork	0.000154	<0.01	RE: nod12 signaling pathway
ENSG00000150527	CTAGE5 subnetwork	0.000154	<0.01	PPI: CFD subnetwork
ENSG00000204209	DAXX subnetwork	0.000156	<0.01	PPI: DAXX subnetwork (ENSG00000206206)
ENSG00000206206	DAXX subnetwork	0.000156	<0.01	PPI: DAXX subnetwork (ENSG00000206206)
ENSG00000206279	DAXX subnetwork	0.000156	<0.01	PPI: DAXX subnetwork (ENSG00000206206)
MP:0002490	abnormal immunoglobulin level	0.000157	<0.01	MP: decreased T cell proliferation
ENSG00000069956	MAPK6 subnetwork	0.000158	<0.01	PPI: ENSG00000105216 subnetwork
ENSG00000078900	TP73 subnetwork	0.000159	<0.01	GO: protein binding transcription factor activity
ENSG00000197766	CFD subnetwork	0.00016	<0.01	PPI: CFD subnetwork
MP:0003945	abnormal lymphocyte physiology	0.000162	<0.01	MP: decreased T cell proliferation
ENSG00000171223	JUNB subnetwork	0.000163	<0.01	PPI: BATF subnetwork
ENSG00000135365	PHF21A subnetwork	0.000163	<0.01	PPI: RCOR1 subnetwork
MP:0002451	abnormal macrophage physiology	0.000164	<0.01	MP: abnormal macrophage physiology
ENSG00000149480	MTA2 subnetwork	0.000164	<0.01	PPI: RCOR1 subnetwork
ENSG00000103363	TCEB2 subnetwork	0.000164	<0.01	PPI: TCEB1 subnetwork
MP:0002078	abnormal glucose homeostasis	0.000165	<0.01	MP: abnormal glucose homeostasis
MP:0002628	hepatic steatosis	0.000167	<0.01	MP: hepatic steatosis
ENSG00000183072	NKX2-5 subnetwork	0.000167	<0.01	MP: complete embryonic lethality during organogenesis
ENSG00000196363	WDR5 subnetwork	0.000168	<0.01	GO: methyltransferase complex
GO:0009991	response to extracellular stimulus	0.000169	<0.01	GO: response to extracellular stimulus
MP:0004883	abnormal vascular wound healing	0.000169	<0.01	MP: abnormal glucose homeostasis
ENSG00000077809	GTF2I subnetwork	0.000169	<0.01	PPI: RCOR1 subnetwork
ENSG00000092098	RNF31 subnetwork	0.000172	<0.01	PPI: JAK3 subnetwork
REACTOME_INTERLEUKIN:1_SIGNALING	interleukin-1 signaling	0.000173	<0.01	RE: signaling by interleukins
ENSG00000123268	ATF1 subnetwork	0.000179	<0.01	PPI: JUN subnetwork
ENSG00000064961	HMG20B subnetwork	0.000179	<0.01	PPI: RCOR1 subnetwork
ENSG00000108773	KAT2A subnetwork	0.000181	<0.01	PPI: TAF2 subnetwork
ENSG00000145431	PDGFC subnetwork	0.000181	<0.01	PPI: PDGFC subnetwork
ENSG00000170962	PDGFD subnetwork	0.000181	<0.01	PPI: PDGFC subnetwork
ENSG00000134759	ELP2 subnetwork	0.000185	<0.01	PPI: RNPS1 subnetwork
REACTOME_GRB2SOS_PROVIDES_LINKAGE_TO_MAPK_SIGNALING_FOR_INTERGRINS	grb2sos provides linkage to mapk signaling for intergrins	0.000185	<0.01	RE: grb2sos provides linkage to mapk signaling for intergrins
MP:0004502	decreased incidence of chemically-induced tumors	0.000186	<0.01	MP: abnormal macrophage physiology
ENSG00000167768	KRT1 subnetwork	0.000186	<0.01	PPI: APOC1 subnetwork
ENSG00000105851	PIK3CG subnetwork	0.000187	<0.01	PPI: PIK3R5 subnetwork
REACTOME_TRAF6_MEDIATED_NF:KB_ACTIVATION	traf6 mediated nf-kb activation	0.000187	<0.01	RE: rig-imda5 mediated induction of ifn-alphabeta pathways
ENSG00000160447	PKN3 subnetwork	0.000191	<0.01	PPI: TAOK3 subnetwork
ENSG00000119335	SET subnetwork	0.000191	<0.01	PPI: KAT2B subnetwork
KEGG_PANCREATIC_CANCER	pancreatic cancer	0.000192	<0.01	KEGG: chronic myeloid leukemia
ENSG00000183207	RUVBL2 subnetwork	0.000192	<0.01	PPI: HIST1H4J subnetwork
ENSG00000100603	SNW1 subnetwork	0.000193	<0.01	PPI: RNPS1 subnetwork
GO:0004879	ligand-activated sequence-specific DNA binding RNA polymerase II transcription factor activity	0.000194	<0.01	RE: nuclear receptor transcription pathway
GO:0031519	PcG protein complex	0.000195	<0.01	PPI: E2F6 subnetwork
GO:0003705	RNA polymerase II distal enhancer sequence-specific DNA binding transcription factor activity	0.000197	<0.01	GO: transcription regulatory region DNA binding
ENSG00000010803	SCMH1 subnetwork	0.000197	<0.01	PPI: E2F6 subnetwork
REACTOME_COMMON_PATHWAY	common pathway	0.000197	<0.01	RE: formation of fibrin clot clotting cascade
KEGG_PATHWAYS_IN_CANCER	pathways in cancer	0.000198	<0.01	KEGG: chronic myeloid leukemia
ENSG00000197386	HTT subnetwork	0.000198	<0.01	GO: chromatin modification
ENSG00000082701	GSK3B subnetwork	0.000201	<0.01	PPI: ESR1 subnetwork
REACTOME_PLATELET_ACTIVATION_SIGNALING_AND_AGGREGATION	platelet activation signaling and aggregation	0.000202	<0.01	RE: hemostasis
ENSG00000096060	FKBP5 subnetwork	0.000203	<0.01	PPI: STRADB subnetwork
ENSG00000100239	PPP6R2 subnetwork	0.000203	<0.01	PPI: TUBA3D subnetwork
GO:0004702	receptor signaling protein serine/threonine kinase activity	0.000205	<0.01	GO: receptor signaling protein serine/threonine kinase activity
ENSG00000143947	RPS27A subnetwork	0.000205	<0.01	PPI: UBC subnetwork
ENSG00000125952	MAX subnetwork	0.000206	<0.01	GO: methyltransferase complex
ENSG00000187555	USP7 subnetwork	0.000207	<0.01	PPI: ENSG00000206300 subnetwork
ENSG00000140939	NOL3 subnetwork	0.00021	<0.01	GO: induction of apoptosis
ENSG00000163346	PBXIP1 subnetwork	0.000211	<0.01	PPI: RBM33 subnetwork
KEGG_CHEMOKINE_SIGNALING_PATHWAY	chemokine signaling pathway	0.000212	<0.01	PPI: ENSG00000215778 subnetwork
MP:0002461	increased immunoglobulin level	0.000217	<0.01	MP: decreased T cell proliferation
ENSG00000149131	SERPING1 subnetwork	0.000217	<0.01	KEGG: complement and coagulation cascades
REACTOME_LIPID_DIGESTION_MOBILIZATION_AND_TRANSPORT	lipid digestion mobilization and transport	0.000217	<0.01	RE: lipoprotein metabolism
ENSG00000080345	RIF1 subnetwork	0.000219	<0.01	PPI: RIF1 subnetwork
KEGG_COLORECTAL_CANCER	colorectal cancer	0.000222	<0.01	KEGG: chronic myeloid leukemia
ENSG00000184009	ACTG1 subnetwork	0.000222	<0.01	PPI: TUBB subnetwork (ENSG00000196230)
REACTOME_TRANSCRIPTIONAL_REGULATION_OF_WHITE_ADIPOCYTE_DIFFERENTIATION	transcriptional regulation of white adipocyte differentiation	0.000223	<0.01	RE: regulation of lipid metabolism by peroxisome proliferator-activated receptor alpha pparalpha
ENSG00000139372	TDG subnetwork	0.000224	<0.01	PPI: NCOA1 subnetwork
ENSG00000103942	HOMER2 subnetwork	0.000225	<0.01	PPI: TTPA subnetwork
MP:0005095	decreased T cell proliferation	0.000226	<0.01	MP: decreased T cell proliferation
MP:0008478	increased spleen white pulp amount	0.000226	<0.01	MP: enlarged spleen
ENSG00000198734	F5 subnetwork	0.000237	<0.01	RE: formation of fibrin clot clotting cascade
MP:0005015	increased T cell number	0.000239	<0.01	MP: decreased T cell proliferation
REACTOME_SYNTHESIS_OF_BILE_ACIDS_AND_BILE_SALTS_VIA_7ALPHA:HYDROXYCHOLESTEROL	synthesis of bile acids and bile salts via 7alpha-hydroxycholesterol	0.000239	<0.01	RE: synthesis of bile acids and bile salts via 7alpha-hydroxycholesterol
GO:0019216	regulation of lipid metabolic process	0.000241	<0.01	GO: regulation of lipid metabolic process
ENSG00000198033	TUBA3C subnetwork	0.000241	<0.01	PPI: TUBA3D subnetwork
ENSG00000075886	TUBA3D subnetwork	0.000241	<0.01	PPI: TUBA3D subnetwork
MP:0000599	enlarged liver	0.000248	<0.01	MP: hepatic steatosis
MP:0001718	abnormal visceral yolk sac morphology	0.000249	<0.01	MP: complete embryonic lethality during organogenesis
MP:0008560	increased tumor necrosis factor secretion	0.00025	<0.01	MP: abnormal cytokine secretion
ENSG00000015153	YAF2 subnetwork	0.00025	<0.01	PPI: E2F6 subnetwork
ENSG00000211896	ENSG00000211896 subnetwork	0.000251	<0.01	PPI: APOC1 subnetwork
ENSG00000147130	ZMYM3 subnetwork	0.000253	<0.01	PPI: RCOR1 subnetwork
GO:0070201	regulation of establishment of protein localization	0.000255	<0.01	GO: regulation of establishment of protein localization
ENSG00000204359	CFB subnetwork	0.000257	<0.01	PPI: CFD subnetwork
ENSG00000166285	ENSG00000166285 subnetwork	0.000257	<0.01	PPI: CFD subnetwork
REACTOME_PI3KAKT_ACTIVATION	pi3kakt activation	0.000258	<0.01	RE: gab1 signalosome
GO:0019902	phosphatase binding	0.000259	<0.01	GO: phosphatase binding
KEGG_PROSTATE_CANCER	prostate cancer	0.000259	<0.01	KEGG: chronic myeloid leukemia
ENSG00000162521	RBBP4 subnetwork	0.000262	<0.01	PPI: HDAC1 subnetwork
ENSG00000111731	KIAA0528 subnetwork	0.000264	<0.01	PPI: ENSG00000105216 subnetwork
ENSG00000115289	PCGF1 subnetwork	0.000264	<0.01	PPI: E2F6 subnetwork
ENSG00000089094	KDM2B subnetwork	0.000266	<0.01	PPI: E2F6 subnetwork
ENSG00000160310	PRMT2 subnetwork	0.000266	<0.01	PPI: NCOA1 subnetwork
ENSG00000085511	MAP3K4 subnetwork	0.000269	<0.01	PPI: TAOK3 subnetwork
GO:0017127	cholesterol transporter activity	0.000271	<0.01	RE: lipoprotein metabolism
ENSG00000123685	BATF3 subnetwork	0.000272	<0.01	PPI: BATF subnetwork
ENSG00000164344	KLKB1 subnetwork	0.000274	<0.01	KEGG: complement and coagulation cascades
ENSG00000150991	UBC subnetwork	0.000274	<0.01	PPI: UBC subnetwork
ENSG00000162434	JAK1 subnetwork	0.000275	<0.01	PPI: JAK3 subnetwork
ENSG00000196455	PIK3R4 subnetwork	0.000275	<0.01	PPI: PIK3R5 subnetwork
MP:0000696	abnormal Peyer's patch morphology	0.000277	<0.01	MP: decreased B cell number
ENSG00000197122	SRC subnetwork	0.000277	<0.01	PPI: SHC1 subnetwork
MP:0005560	decreased circulating glucose level	0.000278	<0.01	MP: abnormal glucose homeostasis
ENSG00000078399	HOXA9 subnetwork	0.000279	<0.01	GO: protein binding transcription factor activity
MP:0001800	abnormal humoral immune response	0.000281	<0.01	MP: decreased IgG1 level
MP:0005668	decreased circulating leptin level	0.000281	<0.01	MP: abnormal glucose homeostasis
MP:0001859	kidney inflammation	0.000281	<0.01	MP: increased urine protein level
ENSG00000051382	PIK3CB subnetwork	0.000287	<0.01	PPI: PIK3R5 subnetwork
MP:0005559	increased circulating glucose level	0.000288	<0.01	MP: abnormal glucose homeostasis
ENSG00000064012	CASP8 subnetwork	0.000289	<0.01	PPI: CASP8 subnetwork
ENSG00000101210	EEF1A2 subnetwork	0.000297	<0.01	PPI: TUBA3D subnetwork
ENSG00000148400	NOTCH1 subnetwork	0.0003	<0.01	PPI: NOTCH3 subnetwork
ENSG00000204319	ENSG00000204319 subnetwork	0.000301	<0.01	PPI: CFD subnetwork
ENSG00000108590	MED31 subnetwork	0.000303	<0.01	PPI: MED17 subnetwork
ENSG00000186416	NKRF subnetwork	0.000303	<0.01	PPI: HSF4 subnetwork
ENSG00000197263	OR8D2 subnetwork	0.000303	<0.01	PPI: CFD subnetwork
GO:0046777	protein autophosphorylation	0.000307	<0.01	PPI: ENSG00000105216 subnetwork
KEGG_FC_GAMMA_R_MEDIATED_PHAGOCYTOSIS	fc gamma r mediated phagocytosis	0.00031	<0.01	RE: signalling by ngf
ENSG00000143514	TP53BP2 subnetwork	0.00031	<0.01	PPI: SRGAP2 subnetwork
ENSG00000213044	ENSG00000213044 subnetwork	0.000323	<0.01	PPI: CFD subnetwork
GO:0051403	stress-activated MAPK cascade	0.000325	<0.01	RE: toll like receptor 5 tlr5 cascade
MP:0008561	decreased tumor necrosis factor secretion	0.000328	<0.01	MP: abnormal macrophage physiology
MP:0000217	abnormal leukocyte cell number	0.00033	<0.01	MP: enlarged spleen
ENSG00000074181	NOTCH3 subnetwork	0.00033	<0.01	PPI: NOTCH3 subnetwork
MP:0005416	abnormal circulating protein level	0.000331	<0.01	KEGG: complement and coagulation cascades
ENSG00000110092	CCND1 subnetwork	0.000331	<0.01	PPI: JUN subnetwork
GO:0006916	anti-apoptosis	0.000337	<0.01	RE: p75 ntr receptor-mediated signalling
MP:0002356	abnormal spleen red pulp morphology	0.000338	<0.01	MP: enlarged spleen
GO:0002253	activation of immune response	0.000339	<0.01	GO: regulation of immune response
ENSG00000038002	AGA subnetwork	0.000342	<0.01	PPI: CFD subnetwork
ENSG00000127616	SMARCA4 subnetwork	0.000343	<0.01	PPI: KAT2B subnetwork
MP:0008045	decreased NK cell number	0.000344	<0.01	MP: decreased T cell proliferation
ENSG00000112964	GHR subnetwork	0.000345	<0.01	PPI: IL7R subnetwork
KEGG_TRYPTOPHAN_METABOLISM	tryptophan metabolism	0.000347	<0.01	MP: abnormal macrophage physiology
MP:0004947	skin inflammation	0.000347	<0.01	MP: acanthosis
ENSG00000121879	PIK3CA subnetwork	0.000348	<0.01	PPI: PIK3R5 subnetwork
GO:0016701	oxidoreductase activity, acting on single donors with incorporation of molecular oxygen	0.000353	<0.01	GO: oxidoreductase activity, acting on single donors with incorporation of molecular oxygen, incorporation of two atoms of oxygen
ENSG00000170871	KIAA0232 subnetwork	0.000355	<0.01	PPI: CFD subnetwork
KEGG_NOD_LIKE_RECEPTOR_SIGNALING_PATHWAY	nod like receptor signaling pathway	0.000356	<0.01	RE: nod12 signaling pathway
ENSG00000175899	A2M subnetwork	0.000361	<0.01	KEGG: complement and coagulation cascades
ENSG00000196084	ENSG00000196084 subnetwork	0.000362	<0.01	PPI: UBC subnetwork
MP:0005153	abnormal B cell proliferation	0.000363	<0.01	MP: decreased IgG1 level
GO:0002697	regulation of immune effector process	0.000366	<0.01	GO: regulation of immune response
GO:0002573	myeloid leukocyte differentiation	0.000369	<0.01	GO: regulation of myeloid cell differentiation
ENSG00000188612	SUMO2 subnetwork	0.000372	<0.01	GO: protein binding transcription factor activity
REACTOME_NUCLEOTIDE:BINDING_DOMAIN_LEUCINE_RICH_REPEAT_CONTAINING_RECEPTOR_NLR_SIGNALING_PATHWAYS	nucleotide-binding domain leucine rich repeat containing receptor nlr signaling pathways	0.000372	<0.01	RE: nod12 signaling pathway
GO:0042035	regulation of cytokine biosynthetic process	0.000373	<0.01	GO: cytokine biosynthetic process
GO:0045321	leukocyte activation	0.000382	<0.01	GO: leukocyte differentiation
ENSG00000178409	BEND3 subnetwork	0.000387	<0.01	PPI: RBAK subnetwork
ENSG00000141506	PIK3R5 subnetwork	0.000387	<0.01	PPI: PIK3R5 subnetwork
ENSG00000180530	NRIP1 subnetwork	0.000388	<0.01	RE: nuclear receptor transcription pathway
ENSG00000010671	BTK subnetwork	0.000389	<0.01	MP: decreased B cell number
MP:0008670	decreased interleukin-12b secretion	0.000394	<0.01	MP: abnormal macrophage physiology
MP:0009789	decreased susceptibility to bacterial infection induced morbidity/mortality	0.000395	<0.01	MP: increased susceptibility to bacterial infection
ENSG00000205250	E2F4 subnetwork	0.000395	<0.01	PPI: E2F5 subnetwork
GO:0031347	regulation of defense response	0.000397	<0.01	GO: regulation of immune response
ENSG00000188313	PLSCR1 subnetwork	0.000399	<0.01	KEGG: chronic myeloid leukemia
ENSG00000150630	VEGFC subnetwork	0.000399	<0.01	PPI: PDGFC subnetwork
GO:0002020	protease binding	0.000402	<0.01	GO: regulation of peptidase activity
MP:0003436	decreased susceptibility to induced arthritis	0.000403	<0.01	MP: increased susceptibility to bacterial infection
ENSG00000198087	CD2AP subnetwork	0.000405	<0.01	PPI: SHC1 subnetwork
ENSG00000103671	TRIP4 subnetwork	0.000407	<0.01	PPI: NCOA1 subnetwork
MP:0002891	increased insulin sensitivity	0.000409	<0.01	MP: abnormal glucose homeostasis
GO:0031625	ubiquitin protein ligase binding	0.000415	<0.01	GO: protein binding transcription factor activity
ENSG00000105639	JAK3 subnetwork	0.000415	<0.01	PPI: JAK3 subnetwork
ENSG00000179262	RAD23A subnetwork	0.000415	<0.01	PPI: PSMD7 subnetwork
GO:0016604	nuclear body	0.000418	<0.01	PPI: RNPS1 subnetwork
ENSG00000185479	KRT6B subnetwork	0.000421	<0.01	PPI: CFD subnetwork
REACTOME_INTERLEUKIN:2_SIGNALING	interleukin-2 signaling	0.000421	<0.01	RE: signaling by interleukins
ENSG00000157557	ETS2 subnetwork	0.000424	<0.01	PPI: JUN subnetwork
MP:0002376	abnormal dendritic cell physiology	0.000431	<0.01	MP: abnormal macrophage physiology
ENSG00000185721	DRG1 subnetwork	0.000433	<0.01	PPI: HIST1H4J subnetwork
REACTOME_P130CAS_LINKAGE_TO_MAPK_SIGNALING_FOR_INTEGRINS	p130cas linkage to mapk signaling for integrins	0.000433	<0.01	RE: grb2sos provides linkage to mapk signaling for intergrins
GO:0050776	regulation of immune response	0.000437	<0.01	GO: regulation of immune response
GO:0033365	protein localization to organelle	0.000438	<0.01	GO: nuclear import
REACTOME_HDL:MEDIATED_LIPID_TRANSPORT	hdl-mediated lipid transport	0.000438	<0.01	RE: lipoprotein metabolism
REACTOME_BMAL1CLOCKNPAS2_ACTIVATES_GENE_EXPRESSION	bmal1clocknpas2 activates gene expression	0.00044	<0.01	RE: circadian clock
GO:0042107	cytokine metabolic process	0.000441	<0.01	GO: cytokine biosynthetic process
GO:0016607	nuclear speck	0.000441	<0.01	PPI: RNPS1 subnetwork
ENSG00000006062	MAP3K14 subnetwork	0.000444	<0.01	PPI: TUBB subnetwork (ENSG00000196230)
GO:0002460	adaptive immune response based on somatic recombination of immune receptors built from immunoglobulin superfamily domains	0.000449	<0.01	GO: lymphocyte mediated immunity
MP:0008040	decreased NK T cell number	0.000455	<0.01	MP: decreased T cell proliferation
GO:0030522	intracellular receptor mediated signaling pathway	0.000457	<0.01	GO: nuclear hormone receptor binding
ENSG00000039537	C6 subnetwork	0.00046	<0.01	KEGG: complement and coagulation cascades
MP:0008074	increased CD4-positive T cell number	0.000463	<0.01	MP: decreased T cell proliferation
ENSG00000132153	DHX30 subnetwork	0.000464	<0.01	PPI: RBAK subnetwork
ENSG00000163877	SNIP1 subnetwork	0.000466	<0.01	GO: chromatin modification
GO:0034385	triglyceride-rich lipoprotein particle	0.000467	<0.01	GO: protein-lipid complex
GO:0034361	very-low-density lipoprotein particle	0.000467	<0.01	GO: protein-lipid complex
ENSG00000116560	SFPQ subnetwork	0.000473	<0.01	PPI: HNRNPU subnetwork
ENSG00000065989	PDE4A subnetwork	0.000475	<0.01	PPI: TAOK3 subnetwork
KEGG_TYPE_II_DIABETES_MELLITUS	type ii diabetes mellitus	0.000476	<0.01	GO: microbody lumen
ENSG00000171401	KRT13 subnetwork	0.000481	<0.01	PPI: CFD subnetwork
ENSG00000123091	RNF11 subnetwork	0.000483	<0.01	GO: ubiquitin binding
GO:0002443	leukocyte mediated immunity	0.000485	<0.01	GO: lymphocyte mediated immunity
ENSG00000112033	PPARD subnetwork	0.000488	<0.01	PPI: PPARG subnetwork
ENSG00000061273	HDAC7 subnetwork	0.000491	<0.01	PPI: SRGAP2 subnetwork
ENSG00000140379	BCL2A1 subnetwork	0.000494	<0.01	PPI: MCL1 subnetwork
GO:0016702	oxidoreductase activity, acting on single donors with incorporation of molecular oxygen, incorporation of two atoms of oxygen	0.000497	<0.01	GO: oxidoreductase activity, acting on single donors with incorporation of molecular oxygen, incorporation of two atoms of oxygen
ENSG00000105221	AKT2 subnetwork	0.000501	<0.01	PPI: AKT2 subnetwork
ENSG00000206215	ENSG00000206215 subnetwork	0.000503	<0.01	PPI: E2F6 subnetwork
ENSG00000204227	RING1 subnetwork	0.000503	<0.01	PPI: E2F6 subnetwork
ENSG00000206287	RING1 subnetwork	0.000503	<0.01	PPI: E2F6 subnetwork
ENSG00000156675	RAB11FIP1 subnetwork	0.000506	<0.01	PPI: SRGAP2 subnetwork
MP:0000706	small thymus	0.00051	<0.01	MP: decreased B cell number
ENSG00000087191	PSMC5 subnetwork	0.00051	<0.01	PPI: PSMD7 subnetwork
REACTOME_INTERLEUKIN:3_5_AND_GM:CSF_SIGNALING	interleukin-3 5 and gm-csf signaling	0.000514	<0.01	RE: signaling by interleukins
MP:0003957	abnormal nitric oxide homeostasis	0.000516	<0.01	MP: abnormal cytokine secretion
ENSG00000113916	BCL6 subnetwork	0.000516	<0.01	PPI: HSF4 subnetwork
ENSG00000072135	PTPN18 subnetwork	0.000516	<0.01	PPI: TAOK3 subnetwork
ENSG00000185634	SHC4 subnetwork	0.000527	<0.01	PPI: PDGFC subnetwork
ENSG00000136869	TLR4 subnetwork	0.000527	<0.01	MP: abnormal macrophage physiology
ENSG00000198911	SREBF2 subnetwork	0.000532	<0.01	RE: regulation of lipid metabolism by peroxisome proliferator-activated receptor alpha pparalpha
MP:0006043	decreased apoptosis	0.000536	<0.01	GO: induction of apoptosis
GO:0042089	cytokine biosynthetic process	0.000537	<0.01	GO: cytokine biosynthetic process
GO:0032270	positive regulation of cellular protein metabolic process	0.000539	<0.01	GO: positive regulation of cellular protein metabolic process
ENSG00000133740	E2F5 subnetwork	0.000539	<0.01	PPI: E2F5 subnetwork
ENSG00000169016	E2F6 subnetwork	0.000541	<0.01	PPI: E2F6 subnetwork
ENSG00000132693	CRP subnetwork	0.000544	<0.01	KEGG: complement and coagulation cascades
ENSG00000166484	MAPK7 subnetwork	0.000546	<0.01	PPI: HSPA1B subnetwork (ENSG00000204388)
ENSG00000105397	TYK2 subnetwork	0.00055	<0.01	PPI: JAK3 subnetwork
MP:0008813	decreased common myeloid progenitor cell number	0.000551	<0.01	MP: abnormal erythropoiesis
ENSG00000135363	LMO2 subnetwork	0.000554	<0.01	MP: abnormal erythropoiesis
GO:0051213	dioxygenase activity	0.00056	<0.01	GO: oxidoreductase activity, acting on single donors with incorporation of molecular oxygen, incorporation of two atoms of oxygen
GO:0033673	negative regulation of kinase activity	0.000562	<0.01	GO: negative regulation of kinase activity
GO:0019865	immunoglobulin binding	0.000568	<0.01	KEGG: complement and coagulation cascades
KEGG_JAK_STAT_SIGNALING_PATHWAY	jak stat signaling pathway	0.000569	<0.01	PPI: IL7R subnetwork
KEGG_RENAL_CELL_CARCINOMA	renal cell carcinoma	0.000569	<0.01	KEGG: chronic myeloid leukemia
ENSG00000042429	MED17 subnetwork	0.000569	<0.01	PPI: MED17 subnetwork
GO:0007584	response to nutrient	0.000571	<0.01	GO: response to extracellular stimulus
ENSG00000080839	RBL1 subnetwork	0.000575	<0.01	PPI: E2F5 subnetwork
ENSG00000197561	ELANE subnetwork	0.000581	<0.01	MP: increased susceptibility to bacterial infection
MP:0008664	decreased interleukin-12 secretion	0.000582	<0.01	MP: abnormal macrophage physiology
GO:0010608	posttranscriptional regulation of gene expression	0.000588	<0.01	PPI: RNPS1 subnetwork
KEGG_RIG_I_LIKE_RECEPTOR_SIGNALING_PATHWAY	rig i like receptor signaling pathway	0.000589	<0.01	RE: rig-imda5 mediated induction of ifn-alphabeta pathways
ENSG00000204435	CSNK2B subnetwork	0.000592	<0.01	PPI: ENSG00000206300 subnetwork
ENSG00000206406	CSNK2B subnetwork	0.000592	<0.01	PPI: ENSG00000206300 subnetwork
ENSG00000206300	ENSG00000206300 subnetwork	0.000592	<0.01	PPI: ENSG00000206300 subnetwork
MP:0001874	acanthosis	0.000595	<0.01	MP: acanthosis
REACTOME_METABOLISM_OF_LIPIDS_AND_LIPOPROTEINS	metabolism of lipids and lipoproteins	0.000601	<0.01	RE: regulation of lipid metabolism by peroxisome proliferator-activated receptor alpha pparalpha
ENSG00000174197	MGA subnetwork	0.000602	<0.01	PPI: E2F6 subnetwork
ENSG00000146950	SHROOM2 subnetwork	0.000602	<0.01	PPI: SRGAP2 subnetwork
ENSG00000120690	ELF1 subnetwork	0.000606	<0.01	PPI: HSF4 subnetwork
ENSG00000171552	BCL2L1 subnetwork	0.000616	<0.01	PPI: MCL1 subnetwork
ENSG00000103742	IGDCC4 subnetwork	0.000617	<0.01	PPI: CFD subnetwork
MP:0008496	decreased IgG2a level	0.000619	<0.01	MP: decreased IgG1 level
ENSG00000158874	APOA2 subnetwork	0.000619	<0.01	PPI: CFD subnetwork
ENSG00000171560	FGA subnetwork	0.000619	<0.01	PPI: APOC1 subnetwork
GO:0016568	chromatin modification	0.00062	<0.01	GO: chromatin modification
ENSG00000138376	BARD1 subnetwork	0.000639	<0.01	GO: nuclear chromosome
GO:0032880	regulation of protein localization	0.00064	<0.01	GO: regulation of establishment of protein localization
MP:0002816	colitis	0.000641	<0.01	MP: abnormal cytokine secretion
MP:0005146	decreased circulating VLDL cholesterol level	0.000644	<0.01	RE: lipoprotein metabolism
ENSG00000080815	PSEN1 subnetwork	0.000644	<0.01	RE: signalling by ngf
ENSG00000170653	ATF7 subnetwork	0.000647	<0.01	PPI: HSF4 subnetwork
ENSG00000205813	ENSG00000205813 subnetwork	0.000647	<0.01	PPI: CFD subnetwork
ENSG00000109272	PF4V1 subnetwork	0.000647	<0.01	PPI: CFD subnetwork
ENSG00000100324	TAB1 subnetwork	0.000647	<0.01	PPI: HSPA1B subnetwork (ENSG00000204388)
GO:0002221	pattern recognition receptor signaling pathway	0.000649	<0.01	GO: toll-like receptor signaling pathway
GO:0050778	positive regulation of immune response	0.000649	<0.01	GO: regulation of immune response
REACTOME_GAB1_SIGNALOSOME	gab1 signalosome	0.000651	<0.01	RE: gab1 signalosome
MP:0001209	spontaneous skin ulceration	0.000658	<0.01	MP: acanthosis
GO:0000118	histone deacetylase complex	0.000663	<0.01	GO: histone deacetylase complex
ENSG00000171608	PIK3CD subnetwork	0.000667	<0.01	PPI: PIK3R5 subnetwork
MP:0009763	increased sensitivity to induced morbidity/mortality	0.00067	<0.01	MP: increased susceptibility to bacterial infection
GO:0046982	protein heterodimerization activity	0.000679	<0.01	GO: transcription regulatory region DNA binding
ENSG00000149923	PPP4C subnetwork	0.000679	<0.01	PPI: TUBB subnetwork (ENSG00000196230)
ENSG00000141570	CBX8 subnetwork	0.00068	<0.01	PPI: E2F6 subnetwork
ENSG00000085872	CHERP subnetwork	0.000684	<0.01	PPI: CHERP subnetwork
GO:0031667	response to nutrient levels	0.000689	<0.01	GO: response to extracellular stimulus
ENSG00000168907	PLA2G4F subnetwork	0.000695	<0.01	PPI: CFD subnetwork
GO:0042803	protein homodimerization activity	0.000697	<0.01	GO: response to extracellular stimulus
ENSG00000140992	PDPK1 subnetwork	0.000699	<0.01	RE: signalling by ngf
MP:0008706	decreased interleukin-6 secretion	0.000705	<0.01	MP: abnormal macrophage physiology
MP:0001881	abnormal mammary gland physiology	0.00071	<0.01	MP: abnormal mammary gland development
GO:0005126	cytokine receptor binding	0.000713	<0.01	PPI: IL7R subnetwork
ENSG00000101017	CD40 subnetwork	0.000727	<0.01	PPI: TUBA3D subnetwork
ENSG00000121966	CXCR4 subnetwork	0.000731	<0.01	PPI: JAK3 subnetwork
GO:0032870	cellular response to hormone stimulus	0.000733	<0.01	GO: cellular response to hormone stimulus
ENSG00000114126	TFDP2 subnetwork	0.000733	<0.01	PPI: E2F5 subnetwork
GO:0006953	acute-phase response	0.000738	<0.01	KEGG: complement and coagulation cascades
ENSG00000115306	SPTBN1 subnetwork	0.000741	<0.01	PPI: MAPK3 subnetwork
ENSG00000123358	NR4A1 subnetwork	0.000755	<0.01	PPI: NCOA1 subnetwork
MP:0002962	increased urine protein level	0.000757	<0.01	MP: increased urine protein level
GO:0002684	positive regulation of immune system process	0.000762	<0.01	GO: regulation of immune response
MP:0001923	reduced female fertility	0.000764	<0.01	GO: transcription regulatory region DNA binding
ENSG00000010244	ZNF207 subnetwork	0.000769	<0.01	PPI: CHERP subnetwork
ENSG00000204983	PRSS1 subnetwork	0.000773	<0.01	PPI: CFD subnetwork
MP:0010375	increased kidney iron level	0.000781	<0.01	MP: reticulocytosis
ENSG00000105647	PIK3R2 subnetwork	0.000785	<0.01	PPI: PIK3R5 subnetwork
REACTOME_METABOLISM_OF_MRNA	metabolism of mrna	0.000788	<0.01	RE: metabolism of rna
ENSG00000173511	VEGFB subnetwork	0.000796	<0.01	PPI: PDGFC subnetwork
ENSG00000166913	YWHAB subnetwork	0.000802	<0.01	PPI: YWHAB subnetwork
ENSG00000134686	PHC2 subnetwork	0.000804	<0.01	PPI: E2F6 subnetwork
ENSG00000206340	C4A subnetwork	0.000806	<0.01	PPI: CFD subnetwork
ENSG00000104833	TUBB4A subnetwork	0.000809	<0.01	PPI: TUBB subnetwork (ENSG00000196230)
MP:0005154	increased B cell proliferation	0.00081	<0.01	MP: decreased IgG1 level
ENSG00000124006	OBSL1 subnetwork	0.00081	<0.01	PPI: CFD subnetwork
REACTOME_SIGNALING_BY_ERBB4	signaling by erbb4	0.000816	<0.01	RE: gab1 signalosome
REACTOME_RIG:IMDA5_MEDIATED_INDUCTION_OF_IFN:ALPHABETA_PATHWAYS	rig-imda5 mediated induction of ifn-alphabeta pathways	0.000817	<0.01	RE: rig-imda5 mediated induction of ifn-alphabeta pathways
MP:0005331	insulin resistance	0.000836	<0.05	MP: abnormal glucose homeostasis
ENSG00000100815	TRIP11 subnetwork	0.000837	<0.05	PPI: SRGAP2 subnetwork
ENSG00000082641	NFE2L1 subnetwork	0.000838	<0.05	PPI: BATF subnetwork
ENSG00000025800	KPNA6 subnetwork	0.000848	<0.05	PPI: HIST1H4J subnetwork
REACTOME_NICD_TRAFFICS_TO_NUCLEUS	nicd traffics to nucleus	0.000856	<0.05	RE: nicd traffics to nucleus
REACTOME_NOTCH:HLH_TRANSCRIPTION_PATHWAY	notch-hlh transcription pathway	0.000856	<0.05	RE: nicd traffics to nucleus
REACTOME_PIP3_ACTIVATES_AKT_SIGNALING	pip3 activates akt signaling	0.00086	<0.05	RE: gab1 signalosome
ENSG00000156453	PCDH1 subnetwork	0.000864	<0.05	PPI: CFD subnetwork
GO:0002758	innate immune response-activating signal transduction	0.000866	<0.05	GO: toll-like receptor signaling pathway
REACTOME_REGULATION_OF_BETA:CELL_DEVELOPMENT	regulation of beta-cell development	0.00087	<0.05	RE: regulation of beta-cell development
ENSG00000111679	PTPN6 subnetwork	0.000871	<0.05	PPI: JAK3 subnetwork
ENSG00000156127	BATF subnetwork	0.000872	<0.05	PPI: BATF subnetwork
REACTOME_ADAPTIVE_IMMUNE_SYSTEM	adaptive immune system	0.000873	<0.05	MP: decreased T cell proliferation
GO:0006469	negative regulation of protein kinase activity	0.000877	<0.05	GO: negative regulation of kinase activity
GO:0002250	adaptive immune response	0.00088	<0.05	GO: lymphocyte mediated immunity
ENSG00000090863	GLG1 subnetwork	0.000882	<0.05	PPI: TUBA3D subnetwork
REACTOME_CIRCADIAN_CLOCK	circadian clock	0.000886	<0.05	RE: circadian clock
REACTOME_SIGNALING_BY_TGF_BETA	signaling by tgf beta	0.000889	<0.05	PPI: SMAD6 subnetwork
ENSG00000185338	SOCS1 subnetwork	0.000895	<0.05	PPI: JAK3 subnetwork
ENSG00000100385	IL2RB subnetwork	0.000896	<0.05	PPI: IL7R subnetwork
ENSG00000175866	BAIAP2 subnetwork	0.000902	<0.05	PPI: SRGAP2 subnetwork
GO:0019903	protein phosphatase binding	0.000904	<0.05	GO: phosphatase binding
MP:0002640	reticulocytosis	0.000904	<0.05	MP: reticulocytosis
GO:0032451	demethylase activity	0.000905	<0.05	GO: oxidoreductase activity, acting on single donors with incorporation of molecular oxygen, incorporation of two atoms of oxygen
MP:0008499	increased IgG1 level	0.000909	<0.05	MP: abnormal cytokine secretion
MP:0001585	hemolytic anemia	0.000912	<0.05	MP: reticulocytosis
ENSG00000110330	BIRC2 subnetwork	0.000917	<0.05	PPI: CASP8 subnetwork
ENSG00000183741	CBX6 subnetwork	0.000919	<0.05	PPI: E2F6 subnetwork
GO:0017053	transcriptional repressor complex	0.000921	<0.05	GO: histone deacetylase complex
MP:0005011	increased eosinophil cell number	0.000927	<0.05	MP: abnormal cytokine secretion
MP:0008502	increased IgG3 level	0.000931	<0.05	MP: decreased IgG1 level
ENSG00000100567	PSMA3 subnetwork	0.000931	<0.05	PPI: PSMD7 subnetwork
MP:0001601	abnormal myelopoiesis	0.000946	<0.05	MP: enlarged spleen
GO:0043130	ubiquitin binding	0.000947	<0.05	GO: ubiquitin binding
ENSG00000125944	HNRNPR subnetwork	0.000949	<0.05	PPI: RNPS1 subnetwork
ENSG00000143799	PARP1 subnetwork	0.000956	<0.05	GO: nuclear chromosome
MP:0009766	increased sensitivity to xenobiotic induced morbidity/mortality	0.000959	<0.05	MP: abnormal cytokine secretion
REACTOME_TRYPTOPHAN_CATABOLISM	tryptophan catabolism	0.000975	<0.05	RE: synthesis of bile acids and bile salts via 7alpha-hydroxycholesterol
MP:0004392	abnormal CD8-positive T cell physiology	0.000989	<0.05	MP: decreased T cell proliferation
ENSG00000023734	STRAP subnetwork	0.00099	<0.05	PPI: SMAD6 subnetwork
ENSG00000153147	SMARCA5 subnetwork	0.001	<0.05	PPI: HIST1H4J subnetwork
ENSG00000187266	EPOR subnetwork	0.00101	<0.05	PPI: IL7R subnetwork
ENSG00000099783	HNRNPM subnetwork	0.00101	<0.05	PPI: HNRNPU subnetwork
ENSG00000152518	ZFP36L2 subnetwork	0.00101	<0.05	PPI: SRGAP2 subnetwork
ENSG00000121931	LRIF1 subnetwork	0.00102	<0.05	PPI: RIF1 subnetwork
ENSG00000065882	TBC1D1 subnetwork	0.00102	<0.05	PPI: SRGAP2 subnetwork
MP:0008495	decreased IgG1 level	0.00103	<0.05	MP: decreased IgG1 level
ENSG00000181222	POLR2A subnetwork	0.00103	<0.05	PPI: RNPS1 subnetwork
GO:0001085	RNA polymerase II transcription factor binding	0.00104	<0.05	MP: abnormal erythropoiesis
MP:0002401	abnormal lymphopoiesis	0.00104	<0.05	MP: decreased B cell number
MP:0008254	increased megakaryocyte cell number	0.00104	<0.05	MP: abnormal erythropoiesis
ENSG00000169896	ITGAM subnetwork	0.00105	<0.05	MP: increased susceptibility to bacterial infection
ENSG00000108654	DDX5 subnetwork	0.00107	<0.05	PPI: HNRNPU subnetwork
ENSG00000126218	F10 subnetwork	0.00108	<0.05	KEGG: complement and coagulation cascades
ENSG00000214265	SNURF subnetwork	0.00108	<0.05	RE: metabolism of rna
ENSG00000188994	ZNF292 subnetwork	0.00108	<0.05	PPI: CFD subnetwork
GO:0002755	MyD88-dependent toll-like receptor signaling pathway	0.00109	<0.05	GO: toll-like receptor signaling pathway
GO:0003706	ligand-regulated transcription factor activity	0.00109	<0.05	RE: nuclear receptor transcription pathway
MP:0005463	abnormal CD4-positive T cell physiology	0.00109	<0.05	MP: decreased T cell proliferation
MP:0008537	increased susceptibility to induced colitis	0.00109	<0.05	MP: increased susceptibility to bacterial infection
ENSG00000130479	MAP1S subnetwork	0.00109	<0.05	PPI: CHAMP1 subnetwork
GO:0034138	toll-like receptor 3 signaling pathway	0.0011	<0.05	GO: toll-like receptor signaling pathway
ENSG00000171105	INSR subnetwork	0.0011	<0.05	PPI: SHC1 subnetwork
ENSG00000094631	HDAC6 subnetwork	0.00111	<0.05	PPI: HDAC1 subnetwork
ENSG00000169047	IRS1 subnetwork	0.00111	<0.05	PPI: SHC1 subnetwork
ENSG00000099308	MAST3 subnetwork	0.00111	<0.05	PPI: SRGAP2 subnetwork
MP:0002027	lung adenocarcinoma	0.00113	<0.05	MP: increased tumor incidence
ENSG00000132356	PRKAA1 subnetwork	0.00113	<0.05	PPI: TAOK3 subnetwork
GO:0035102	PRC1 complex	0.00114	<0.05	PPI: E2F6 subnetwork
MP:0008181	increased marginal zone B cell number	0.00114	<0.05	MP: decreased IgG1 level
ENSG00000169967	MAP3K2 subnetwork	0.00114	<0.05	PPI: SRGAP2 subnetwork
ENSG00000119953	SMNDC1 subnetwork	0.00114	<0.05	PPI: RNPS1 subnetwork
REACTOME_PTM_GAMMA_CARBOXYLATION_HYPUSINE_FORMATION_AND_ARYLSULFATASE_ACTIVATION	ptm gamma carboxylation hypusine formation and arylsulfatase activation	0.00114	<0.05	RE: formation of fibrin clot clotting cascade
KEGG_T_CELL_RECEPTOR_SIGNALING_PATHWAY	t cell receptor signaling pathway	0.00115	<0.05	MP: abnormal glucose homeostasis
MP:0002499	chronic inflammation	0.00115	<0.05	MP: increased susceptibility to bacterial infection
MP:0005659	decreased susceptibility to diet-induced obesity	0.00115	<0.05	MP: abnormal glucose homeostasis
ENSG00000054267	ARID4B subnetwork	0.00115	<0.05	PPI: CASP8 subnetwork
MP:0008474	absent spleen germinal center	0.00116	<0.05	MP: decreased IgG1 level
ENSG00000179958	DCTPP1 subnetwork	0.00116	<0.05	PPI: TAOK3 subnetwork
ENSG00000170486	KRT72 subnetwork	0.00116	<0.05	GO: protein-lipid complex
MP:0002344	abnormal lymph node B cell domain morphology	0.00117	<0.05	MP: abnormal cytokine secretion
ENSG00000175197	DDIT3 subnetwork	0.00117	<0.05	PPI: BATF subnetwork
ENSG00000141736	ERBB2 subnetwork	0.00117	<0.05	PPI: SHC1 subnetwork
MP:0005017	decreased B cell number	0.00118	<0.05	MP: decreased B cell number
MP:0001807	decreased IgA level	0.00119	<0.05	MP: decreased IgG1 level
ENSG00000168040	FADD subnetwork	0.00119	<0.05	PPI: CASP8 subnetwork
GO:0034130	toll-like receptor 1 signaling pathway	0.0012	<0.05	GO: toll-like receptor signaling pathway
ENSG00000137834	SMAD6 subnetwork	0.0012	<0.05	PPI: SMAD6 subnetwork
ENSG00000196419	XRCC6 subnetwork	0.0012	<0.05	PPI: HIST1H4J subnetwork
MP:0001914	hemorrhage	0.00123	<0.05	MP: complete embryonic lethality during organogenesis
ENSG00000138794	CASP6 subnetwork	0.00123	<0.05	PPI: CASP8 subnetwork
ENSG00000056661	PCGF2 subnetwork	0.00123	<0.05	PPI: E2F6 subnetwork
MP:0000715	decreased thymocyte number	0.00124	<0.05	MP: decreased T cell proliferation
GO:0000792	heterochromatin	0.00125	<0.05	GO: nuclear chromosome
MP:0008826	abnormal splenic cell ratio	0.00125	<0.05	MP: decreased T cell proliferation
ENSG00000113889	KNG1 subnetwork	0.00125	<0.05	RE: formation of fibrin clot clotting cascade
ENSG00000171403	KRT9 subnetwork	0.00125	<0.05	PPI: APOC1 subnetwork
ENSG00000118058	MLL subnetwork	0.00125	<0.05	GO: methyltransferase complex
ENSG00000160633	SAFB subnetwork	0.00125	<0.05	PPI: RNPS1 subnetwork
REACTOME_MAPK_TARGETS_NUCLEAR_EVENTS_MEDIATED_BY_MAP_KINASES	mapk targets nuclear events mediated by map kinases	0.00125	<0.05	RE: toll like receptor 5 tlr5 cascade
GO:0001701	in utero embryonic development	0.00126	<0.05	MP: complete embryonic lethality during organogenesis
MP:0002410	decreased susceptibility to viral infection	0.00126	<0.05	MP: abnormal macrophage physiology
ENSG00000163283	ALPP subnetwork	0.00126	<0.05	PPI: RBAK subnetwork
ENSG00000110169	HPX subnetwork	0.00126	<0.05	PPI: CFD subnetwork
ENSG00000100784	RPS6KA5 subnetwork	0.00126	<0.05	PPI: KAT2B subnetwork
REACTOME_DOWNSTREAM_SIGNAL_TRANSDUCTION	downstream signal transduction	0.00127	<0.05	RE: signalling by ngf
ENSG00000156304	SCAF4 subnetwork	0.00128	<0.05	PPI: CHERP subnetwork
MP:0008596	increased circulating interleukin-6 level	0.00129	<0.05	MP: abnormal cytokine secretion
ENSG00000167552	TUBA1A subnetwork	0.00129	<0.05	PPI: TUBB subnetwork (ENSG00000196230)
MP:0001552	increased circulating triglyceride level	0.0013	<0.05	MP: hepatic steatosis
ENSG00000170248	PDCD6IP subnetwork	0.0013	<0.05	RE: signalling by ngf
GO:0002449	lymphocyte mediated immunity	0.00131	<0.05	GO: lymphocyte mediated immunity
ENSG00000198824	CHAMP1 subnetwork	0.00131	<0.05	PPI: CHAMP1 subnetwork
ENSG00000215320	ENSG00000215320 subnetwork	0.00132	<0.05	PPI: HSF4 subnetwork
ENSG00000171148	TADA3 subnetwork	0.00132	<0.05	PPI: TAF2 subnetwork
ENSG00000165280	VCP subnetwork	0.00132	<0.05	PPI: UBC subnetwork
MP:0001716	abnormal placenta labyrinth morphology	0.00134	<0.05	MP: abnormal placenta labyrinth morphology
GO:0031983	vesicle lumen	0.00136	<0.05	GO: secretory granule lumen
ENSG00000168066	SF1 subnetwork	0.00136	<0.05	PPI: CHERP subnetwork
REACTOME_XENOBIOTICS	xenobiotics	0.00136	<0.05	RE: synthesis of bile acids and bile salts via 7alpha-hydroxycholesterol
ENSG00000215440	NPEPL1 subnetwork	0.00137	<0.05	PPI: MED17 subnetwork
MP:0005031	abnormal trophoblast layer morphology	0.00138	<0.05	MP: complete embryonic lethality during organogenesis
GO:0005689	U12-type spliceosomal complex	0.00139	<0.05	PPI: RNPS1 subnetwork
ENSG00000163050	ADCK3 subnetwork	0.00139	<0.05	PPI: TAOK3 subnetwork
ENSG00000133805	AMPD3 subnetwork	0.00139	<0.05	PPI: CFD subnetwork
ENSG00000172977	KAT5 subnetwork	0.0014	<0.05	PPI: KAT2B subnetwork
REACTOME_INTERLEUKIN:7_SIGNALING	interleukin-7 signaling	0.00141	<0.05	RE: signaling by interleukins
ENSG00000055957	ITIH1 subnetwork	0.00142	<0.05	PPI: CFD subnetwork
REACTOME_REGULATED_PROTEOLYSIS_OF_P75NTR	regulated proteolysis of p75ntr	0.00143	<0.05	RE: p75 ntr receptor-mediated signalling
MP:0001622	abnormal vasculogenesis	0.00145	<0.05	MP: complete embryonic lethality during organogenesis
ENSG00000080503	SMARCA2 subnetwork	0.00146	<0.05	PPI: HIST1H4J subnetwork
ENSG00000115274	INO80B subnetwork	0.00148	<0.05	PPI: RBAK subnetwork
MP:0000180	abnormal circulating cholesterol level	0.00149	<0.05	RE: lipoprotein metabolism
REACTOME_FATTY_ACID_TRIACYLGLYCEROL_AND_KETONE_BODY_METABOLISM	fatty acid triacylglycerol and ketone body metabolism	0.00149	<0.05	RE: regulation of lipid metabolism by peroxisome proliferator-activated receptor alpha pparalpha
MP:0003396	abnormal embryonic hematopoiesis	0.0015	<0.05	MP: complete embryonic lethality during organogenesis
ENSG00000091436	ENSG00000091436 subnetwork	0.0015	<0.05	PPI: TAOK3 subnetwork
ENSG00000160691	SHC1 subnetwork	0.0015	<0.05	PPI: SHC1 subnetwork
MP:0009133	decreased white fat cell size	0.00151	<0.05	MP: abnormal glucose homeostasis
MP:0005025	abnormal response to infection	0.00152	<0.05	MP: abnormal cytokine secretion
ENSG00000147202	DIAPH2 subnetwork	0.00152	<0.05	PPI: CHERP subnetwork
ENSG00000174123	TLR10 subnetwork	0.00152	<0.05	MP: abnormal macrophage physiology
ENSG00000160791	CCR5 subnetwork	0.00153	<0.05	PPI: ENSG00000215778 subnetwork
ENSG00000215778	ENSG00000215778 subnetwork	0.00153	<0.05	PPI: ENSG00000215778 subnetwork
GO:0006605	protein targeting	0.00155	<0.05	GO: nuclear import
GO:0034134	toll-like receptor 2 signaling pathway	0.00155	<0.05	GO: toll-like receptor signaling pathway
MP:0008554	decreased circulating tumor necrosis factor level	0.00158	<0.05	MP: abnormal macrophage physiology
MP:0003984	embryonic growth retardation	0.00159	<0.05	MP: complete embryonic lethality during organogenesis
GO:0052548	regulation of endopeptidase activity	0.00161	<0.05	GO: regulation of peptidase activity
ENSG00000196504	PRPF40A subnetwork	0.00161	<0.05	PPI: RNPS1 subnetwork
ENSG00000117601	SERPINC1 subnetwork	0.00161	<0.05	KEGG: complement and coagulation cascades
GO:0006325	chromatin organization	0.00164	<0.05	GO: chromatin modification
GO:0019207	kinase regulator activity	0.00165	<0.05	GO: kinase inhibitor activity
ENSG00000147507	ENSG00000147507 subnetwork	0.00165	<0.05	PPI: SHC1 subnetwork
GO:0051223	regulation of protein transport	0.00166	<0.05	GO: regulation of establishment of protein localization
MP:0008577	increased circulating interferon-gamma level	0.00167	<0.05	MP: abnormal cytokine secretion
MP:0000694	spleen hypoplasia	0.00167	<0.05	MP: decreased B cell number
GO:0002756	MyD88-independent toll-like receptor signaling pathway	0.00169	<0.05	GO: toll-like receptor signaling pathway
ENSG00000135100	HNF1A subnetwork	0.00169	<0.05	PPI: HSF4 subnetwork
MP:0004774	abnormal bile salt level	0.0017	<0.05	RE: synthesis of bile acids and bile salts via 7alpha-hydroxycholesterol
MP:0008973	decreased erythroid progenitor cell number	0.00172	<0.05	MP: abnormal erythropoiesis
ENSG00000112049	ENSG00000112049 subnetwork	0.00172	<0.05	PPI: NOTCH3 subnetwork
ENSG00000147099	HDAC8 subnetwork	0.00172	<0.05	PPI: KAT2B subnetwork
ENSG00000119630	PGF subnetwork	0.00172	<0.05	PPI: PDGFC subnetwork
ENSG00000118503	TNFAIP3 subnetwork	0.00172	<0.05	PPI: TUBA3D subnetwork
MP:0009788	increased susceptibility to bacterial infection induced morbidity/mortality	0.00173	<0.05	MP: increased susceptibility to bacterial infection
MP:0005027	increased susceptibility to parasitic infection	0.00173	<0.05	MP: abnormal cytokine secretion
KEGG_INSULIN_SIGNALING_PATHWAY	insulin signaling pathway	0.00174	<0.05	PPI: AKT2 subnetwork
MP:0002722	abnormal immune system organ morphology	0.00174	<0.05	MP: decreased T cell proliferation
REACTOME_NGF_SIGNALLING_VIA_TRKA_FROM_THE_PLASMA_MEMBRANE	ngf signalling via trka from the plasma membrane	0.00175	<0.05	RE: signalling by ngf
MP:0008470	abnormal spleen B cell follicle morphology	0.00176	<0.05	MP: decreased B cell number
MP:0008782	increased B cell apoptosis	0.00178	<0.05	MP: decreased B cell number
ENSG00000153187	HNRNPU subnetwork	0.00179	<0.05	PPI: HNRNPU subnetwork
ENSG00000106683	LIMK1 subnetwork	0.00179	<0.05	PPI: SRGAP2 subnetwork
ENSG00000177200	CHD9 subnetwork	0.00181	<0.05	PPI: MED17 subnetwork
ENSG00000055130	CUL1 subnetwork	0.00181	<0.05	PPI: UBC subnetwork
ENSG00000072832	CRMP1 subnetwork	0.00182	<0.05	PPI: RIF1 subnetwork
ENSG00000120688	WBP4 subnetwork	0.00182	<0.05	PPI: RNPS1 subnetwork
MP:0008024	absent lymph nodes	0.00183	<0.05	MP: decreased B cell number
MP:0006042	increased apoptosis	0.00183	<0.05	MP: complete embryonic lethality during organogenesis
ENSG00000108264	TADA2A subnetwork	0.00184	<0.05	PPI: TAF2 subnetwork
MP:0005178	increased circulating cholesterol level	0.00185	<0.05	MP: hepatic steatosis
MP:0004616	lumbar vertebral transformation	0.00185	<0.05	PPI: E2F6 subnetwork
MP:0001190	reddish skin	0.00185	<0.05	MP: acanthosis
ENSG00000169429	IL8 subnetwork	0.00185	<0.05	MP: increased susceptibility to bacterial infection
MP:0008808	decreased spleen iron level	0.00187	<0.05	MP: reticulocytosis
ENSG00000078747	ITCH subnetwork	0.00188	<0.05	PPI: YWHAB subnetwork
ENSG00000164244	PRRC1 subnetwork	0.00188	<0.05	PPI: CHAMP1 subnetwork
ENSG00000143761	ARF1 subnetwork	0.00189	<0.05	PPI: CHAMP1 subnetwork
GO:0048011	nerve growth factor receptor signaling pathway	0.00191	<0.05	RE: signalling by ngf
MP:0008593	increased circulating interleukin-10 level	0.00191	<0.05	MP: abnormal macrophage physiology
ENSG00000070756	PABPC1 subnetwork	0.00192	<0.05	PPI: HNRNPU subnetwork
GO:0016922	ligand-dependent nuclear receptor binding	0.00193	<0.05	GO: protein binding transcription factor activity
MP:0000717	abnormal lymphocyte cell number	0.00193	<0.05	MP: decreased T cell proliferation
MP:0002642	anisocytosis	0.00193	<0.05	MP: reticulocytosis
ENSG00000196367	TRRAP subnetwork	0.00193	<0.05	PPI: KAT2B subnetwork
MP:0003355	decreased ovulation rate	0.00194	<0.05	MP: increased susceptibility to bacterial infection
ENSG00000196396	PTPN1 subnetwork	0.00195	<0.05	PPI: SHC1 subnetwork
GO:0030098	lymphocyte differentiation	0.00196	<0.05	GO: leukocyte differentiation
KEGG_MATURITY_ONSET_DIABETES_OF_THE_YOUNG	maturity onset diabetes of the young	0.00196	<0.05	RE: regulation of beta-cell development
MP:0003231	abnormal placenta vasculature	0.00198	<0.05	MP: abnormal placenta labyrinth morphology
MP:0000928	incomplete cephalic closure	0.00198	<0.05	MP: complete embryonic lethality during organogenesis
ENSG00000068024	HDAC4 subnetwork	0.00198	<0.05	PPI: HSF4 subnetwork
ENSG00000185291	IL3RA subnetwork	0.00199	<0.05	PPI: IL7R subnetwork
ENSG00000135829	DHX9 subnetwork	0.00201	<0.05	PPI: HNRNPU subnetwork
GO:0048487	beta-tubulin binding	0.00202	<0.05	GO: ubiquitin binding
ENSG00000112936	C7 subnetwork	0.00202	<0.05	KEGG: complement and coagulation cascades
ENSG00000065559	MAP2K4 subnetwork	0.00202	<0.05	GO: receptor signaling protein serine/threonine kinase activity
ENSG00000181090	EHMT1 subnetwork	0.00203	<0.05	PPI: HSF4 subnetwork
GO:0002218	activation of innate immune response	0.00204	<0.05	GO: toll-like receptor signaling pathway
GO:0032844	regulation of homeostatic process	0.00204	<0.05	GO: regulation of myeloid cell differentiation
ENSG00000100368	CSF2RB subnetwork	0.00204	<0.05	PPI: IL7R subnetwork
MP:0002417	abnormal megakaryocyte morphology	0.00205	<0.05	MP: abnormal megakaryocyte differentiation
GO:0003707	steroid hormone receptor activity	0.00207	<0.05	RE: nuclear receptor transcription pathway
ENSG00000172534	HCFC1 subnetwork	0.00207	<0.05	GO: methyltransferase complex
MP:0004816	abnormal class switch recombination	0.00208	<0.05	MP: decreased IgG1 level
ENSG00000197943	PLCG2 subnetwork	0.00208	<0.05	PPI: SHC1 subnetwork
GO:0060205	cytoplasmic membrane-bounded vesicle lumen	0.00209	<0.05	GO: secretory granule lumen
MP:0002928	abnormal bile duct morphology	0.00209	<0.05	PPI: TUBA3D subnetwork
ENSG00000114670	NEK11 subnetwork	0.00209	<0.05	PPI: TAOK3 subnetwork
ENSG00000141068	KSR1 subnetwork	0.0021	<0.05	PPI: SRGAP2 subnetwork
ENSG00000095015	MAP3K1 subnetwork	0.0021	<0.05	PPI: TUBB subnetwork (ENSG00000196230)
ENSG00000135930	EIF4E2 subnetwork	0.00212	<0.05	PPI: SRGAP2 subnetwork
ENSG00000164270	HTR4 subnetwork	0.00212	<0.05	PPI: RCOR1 subnetwork
ENSG00000167005	NUDT21 subnetwork	0.00214	<0.05	PPI: RNPS1 subnetwork
ENSG00000203811	HIST2H3C subnetwork	0.00215	<0.05	PPI: KAT2B subnetwork
ENSG00000183598	HIST2H3D subnetwork	0.00215	<0.05	PPI: KAT2B subnetwork
ENSG00000103266	STUB1 subnetwork	0.00215	<0.05	PPI: HSPA1B subnetwork (ENSG00000204388)
GO:0051348	negative regulation of transferase activity	0.00217	<0.05	GO: negative regulation of kinase activity
MP:0002357	abnormal spleen white pulp morphology	0.00218	<0.05	MP: enlarged spleen
GO:0016363	nuclear matrix	0.00219	<0.05	GO: nuclear matrix
KEGG_BETA_ALANINE_METABOLISM	beta alanine metabolism	0.00219	<0.05	MP: decreased B cell number
ENSG00000096717	SIRT1 subnetwork	0.00219	<0.05	PPI: KAT2B subnetwork
ENSG00000048052	HDAC9 subnetwork	0.00221	<0.05	PPI: HSF4 subnetwork
MP:0004229	abnormal embryonic erythropoiesis	0.00222	<0.05	MP: abnormal erythropoiesis
MP:0005070	impaired NK cell cytolysis	0.00222	<0.05	MP: abnormal cytokine secretion
GO:0016064	immunoglobulin mediated immune response	0.00223	<0.05	GO: lymphocyte mediated immunity
GO:0006473	protein acetylation	0.00223	<0.05	GO: chromatin modification
ENSG00000013561	RNF14 subnetwork	0.00223	<0.05	PPI: SMAD6 subnetwork
GO:0031093	platelet alpha granule lumen	0.00224	<0.05	GO: secretory granule lumen
GO:0040008	regulation of growth	0.00225	<0.05	GO: transcription regulatory region DNA binding
ENSG00000135333	EPHA7 subnetwork	0.00226	<0.05	GO: protein binding transcription factor activity
GO:0046649	lymphocyte activation	0.00227	<0.05	GO: leukocyte differentiation
ENSG00000211949	ENSG00000211949 subnetwork	0.00227	<0.05	PPI: AOAH subnetwork
ENSG00000197063	MAFG subnetwork	0.00229	<0.05	PPI: BATF subnetwork
REACTOME_COMPLEMENT_CASCADE	complement cascade	0.00229	<0.05	KEGG: complement and coagulation cascades
MP:0008567	decreased interferon-gamma secretion	0.0023	<0.05	MP: decreased T cell proliferation
ENSG00000090060	PAPOLA subnetwork	0.0023	<0.05	PPI: RNPS1 subnetwork
ENSG00000167711	SERPINF2 subnetwork	0.0023	<0.05	KEGG: complement and coagulation cascades
GO:0019724	B cell mediated immunity	0.00231	<0.05	GO: lymphocyte mediated immunity
REACTOME_GAMMA:CARBOXYLATION_TRANSPORT_AND_AMINO:TERMINAL_CLEAVAGE_OF_PROTEINS	gamma-carboxylation transport and amino-terminal cleavage of proteins	0.00231	<0.05	KEGG: complement and coagulation cascades
GO:0045087	innate immune response	0.00233	<0.05	GO: regulation of immune response
MP:0011353	expanded mesangial matrix	0.00233	<0.05	MP: increased urine protein level
ENSG00000198791	CNOT7 subnetwork	0.00233	<0.05	PPI: E2F5 subnetwork
ENSG00000131323	TRAF3 subnetwork	0.00233	<0.05	PPI: TRAF1 subnetwork
ENSG00000133104	SPG20 subnetwork	0.00235	<0.05	PPI: CHERP subnetwork
MP:0010373	myeloid hyperplasia	0.00237	<0.05	MP: decreased B cell number
ENSG00000103035	PSMD7 subnetwork	0.00237	<0.05	PPI: PSMD7 subnetwork
GO:0070603	SWI/SNF-type complex	0.00238	<0.05	GO: SWI/SNF complex
ENSG00000196284	SUPT3H subnetwork	0.00239	<0.05	PPI: TAF2 subnetwork
ENSG00000108468	CBX1 subnetwork	0.0024	<0.05	PPI: HIST1H4J subnetwork
ENSG00000103319	EEF2K subnetwork	0.0024	<0.05	GO: receptor signaling protein serine/threonine kinase activity
ENSG00000146587	RBAK subnetwork	0.0024	<0.05	PPI: RBAK subnetwork
ENSG00000139197	PEX5 subnetwork	0.00241	<0.05	GO: microbody lumen
MP:0002723	abnormal immune serum protein physiology	0.00242	<0.05	GO: regulation of immune response
ENSG00000167751	KLK2 subnetwork	0.00244	<0.05	KEGG: complement and coagulation cascades
MP:0004810	decreased hematopoietic stem cell number	0.00246	<0.05	MP: complete embryonic lethality during organogenesis
ENSG00000073614	KDM5A subnetwork	0.00246	<0.05	PPI: TAF2 subnetwork
GO:0009968	negative regulation of signal transduction	0.00248	<0.05	GO: regulation of MAPK cascade
ENSG00000156299	TIAM1 subnetwork	0.00248	<0.05	PPI: APOC1 subnetwork
ENSG00000157514	TSC22D3 subnetwork	0.00248	<0.05	RE: toll like receptor 5 tlr5 cascade
ENSG00000133026	MYH10 subnetwork	0.00249	<0.05	PPI: TUBB subnetwork (ENSG00000196230)
ENSG00000082512	TRAF5 subnetwork	0.00249	<0.05	PPI: TRAF1 subnetwork
ENSG00000113302	IL12B subnetwork	0.0025	<0.05	PPI: JAK3 subnetwork
ENSG00000113649	TCERG1 subnetwork	0.00251	<0.05	PPI: RNPS1 subnetwork
GO:0045639	positive regulation of myeloid cell differentiation	0.00252	<0.05	GO: regulation of myeloid cell differentiation
ENSG00000136169	SETDB2 subnetwork	0.00252	<0.05	PPI: AOAH subnetwork
GO:0071496	cellular response to external stimulus	0.00253	<0.05	GO: response to extracellular stimulus
ENSG00000155329	ZCCHC10 subnetwork	0.00253	<0.05	PPI: RNPS1 subnetwork
ENSG00000130208	APOC1 subnetwork	0.00254	<0.05	PPI: APOC1 subnetwork
GO:0019825	oxygen binding	0.00255	<0.05	RE: synthesis of bile acids and bile salts via 7alpha-hydroxycholesterol
GO:0005720	nuclear heterochromatin	0.00256	<0.05	GO: nuclear chromosome
ENSG00000015171	ZMYND11 subnetwork	0.00256	<0.05	PPI: RBAK subnetwork
ENSG00000141655	TNFRSF11A subnetwork	0.00258	<0.05	PPI: TUBA3D subnetwork
ENSG00000117461	PIK3R3 subnetwork	0.00259	<0.05	PPI: PIK3R5 subnetwork
ENSG00000100811	YY1 subnetwork	0.00259	<0.05	PPI: HSF4 subnetwork
ENSG00000153006	SREK1IP1 subnetwork	0.00263	<0.05	PPI: RNPS1 subnetwork
MP:0005344	increased circulating bilirubin level	0.00264	<0.05	MP: reticulocytosis
ENSG00000157110	RBPMS subnetwork	0.00264	<0.05	GO: protein binding transcription factor activity
MP:0002411	decreased susceptibility to bacterial infection	0.00265	<0.05	MP: abnormal macrophage physiology
GO:0071495	cellular response to endogenous stimulus	0.0027	<0.05	GO: cellular response to hormone stimulus
ENSG00000156711	MAPK13 subnetwork	0.0027	<0.05	PPI: MAPK13 subnetwork
ENSG00000118690	ARMC2 subnetwork	0.00271	<0.05	PPI: AOAH subnetwork
ENSG00000167526	RPL13 subnetwork	0.00271	<0.05	RE: metabolism of rna
ENSG00000148965	SAA4 subnetwork	0.00272	<0.05	PPI: AOAH subnetwork
KEGG_TGF_BETA_SIGNALING_PATHWAY	tgf beta signaling pathway	0.00273	<0.05	MP: decreased T cell proliferation
ENSG00000117020	AKT3 subnetwork	0.00274	<0.05	PPI: AKT2 subnetwork
ENSG00000119535	CSF3R subnetwork	0.00274	<0.05	PPI: IL7R subnetwork
MP:0005621	abnormal cell physiology	0.00275	<0.05	MP: increased tumor incidence
MP:0008075	decreased CD4-positive T cell number	0.00275	<0.05	MP: decreased T cell proliferation
ENSG00000086232	EIF2AK1 subnetwork	0.00275	<0.05	PPI: TAOK3 subnetwork
ENSG00000108840	HDAC5 subnetwork	0.00275	<0.05	PPI: HSF4 subnetwork
REACTOME_CHYLOMICRON:MEDIATED_LIPID_TRANSPORT	chylomicron-mediated lipid transport	0.00275	<0.05	RE: lipoprotein metabolism
MP:0002026	leukemia	0.00277	<0.05	MP: decreased B cell number
GO:0031907	microbody lumen	0.00278	<0.05	GO: microbody lumen
GO:0005782	peroxisomal matrix	0.00278	<0.05	GO: microbody lumen
MP:0002493	increased IgG level	0.00278	<0.05	MP: abnormal cytokine secretion
MP:0004808	abnormal hematopoietic stem cell morphology	0.00279	<0.05	GO: transcription regulatory region DNA binding
ENSG00000112658	SRF subnetwork	0.0028	<0.05	GO: transcription regulatory region DNA binding
MP:0008078	increased CD8-positive T cell number	0.00281	<0.05	MP: decreased T cell proliferation
ENSG00000165197	FIGF subnetwork	0.00282	<0.05	PPI: PDGFC subnetwork
ENSG00000011405	PIK3C2A subnetwork	0.00282	<0.05	PPI: PIK3R5 subnetwork
GO:0046890	regulation of lipid biosynthetic process	0.00284	<0.05	GO: regulation of lipid metabolic process
ENSG00000055332	EIF2AK2 subnetwork	0.00284	<0.05	PPI: CASP8 subnetwork
MP:0002086	abnormal extraembryonic tissue morphology	0.00285	<0.05	MP: complete embryonic lethality during organogenesis
ENSG00000131187	F12 subnetwork	0.00285	<0.05	RE: formation of fibrin clot clotting cascade
ENSG00000102753	KPNA3 subnetwork	0.00285	<0.05	PPI: HNRNPU subnetwork
ENSG00000204301	NOTCH4 subnetwork	0.00286	<0.05	PPI: NOTCH3 subnetwork
ENSG00000139613	SMARCC2 subnetwork	0.00286	<0.05	PPI: HIST1H4J subnetwork
KEGG_ENDOMETRIAL_CANCER	endometrial cancer	0.00287	<0.05	KEGG: chronic myeloid leukemia
ENSG00000184678	HIST2H2BE subnetwork	0.00288	<0.05	PPI: HIST1H4J subnetwork
ENSG00000180182	MED14 subnetwork	0.00288	<0.05	PPI: MED17 subnetwork
ENSG00000161547	SRSF2 subnetwork	0.00288	<0.05	PPI: RNPS1 subnetwork
REACTOME_NUCLEAR_EVENTS_KINASE_AND_TRANSCRIPTION_FACTOR_ACTIVATION	nuclear events kinase and transcription factor activation	0.00288	<0.05	RE: toll like receptor 5 tlr5 cascade
ENSG00000196176	HIST1H4A subnetwork	0.0029	<0.05	PPI: HIST1H4J subnetwork
ENSG00000124529	HIST1H4B subnetwork	0.0029	<0.05	PPI: HIST1H4J subnetwork
ENSG00000197061	HIST1H4C subnetwork	0.0029	<0.05	PPI: HIST1H4J subnetwork
ENSG00000188987	HIST1H4D subnetwork	0.0029	<0.05	PPI: HIST1H4J subnetwork
ENSG00000198518	HIST1H4E subnetwork	0.0029	<0.05	PPI: HIST1H4J subnetwork
ENSG00000198327	HIST1H4F subnetwork	0.0029	<0.05	PPI: HIST1H4J subnetwork
ENSG00000158406	HIST1H4H subnetwork	0.0029	<0.05	PPI: HIST1H4J subnetwork
ENSG00000198339	HIST1H4I subnetwork	0.0029	<0.05	PPI: HIST1H4J subnetwork
ENSG00000197238	HIST1H4J subnetwork	0.0029	<0.05	PPI: HIST1H4J subnetwork
ENSG00000197914	HIST1H4K subnetwork	0.0029	<0.05	PPI: HIST1H4J subnetwork
ENSG00000198558	HIST1H4L subnetwork	0.0029	<0.05	PPI: HIST1H4J subnetwork
ENSG00000183941	HIST2H4A subnetwork	0.0029	<0.05	PPI: HIST1H4J subnetwork
ENSG00000182217	HIST2H4B subnetwork	0.0029	<0.05	PPI: HIST1H4J subnetwork
ENSG00000197837	HIST4H4 subnetwork	0.0029	<0.05	PPI: HIST1H4J subnetwork
MP:0008721	abnormal chemokine level	0.00293	<0.05	MP: increased susceptibility to bacterial infection
ENSG00000000971	CFH subnetwork	0.00294	<0.05	PPI: CFD subnetwork
ENSG00000124782	RREB1 subnetwork	0.00294	<0.05	PPI: RBAK subnetwork
GO:0045088	regulation of innate immune response	0.00295	<0.05	GO: regulation of immune response
ENSG00000147133	TAF1 subnetwork	0.00295	<0.05	PPI: KAT2B subnetwork
ENSG00000157933	SKI subnetwork	0.00296	<0.05	PPI: SMAD6 subnetwork
MP:0005232	abnormal mesenteric lymph node morphology	0.00297	<0.05	MP: enlarged spleen
MP:0003674	oxidative stress	0.00297	<0.05	MP: hepatic steatosis
MP:0008476	increased spleen red pulp amount	0.00298	<0.05	MP: enlarged spleen
GO:0004857	enzyme inhibitor activity	0.00301	<0.05	KEGG: complement and coagulation cascades
ENSG00000120509	PDZD11 subnetwork	0.00301	<0.05	PPI: SRGAP2 subnetwork
ENSG00000104852	SNRNP70 subnetwork	0.00301	<0.05	PPI: RNPS1 subnetwork
MP:0008597	decreased circulating interleukin-6 level	0.00302	<0.05	MP: abnormal macrophage physiology
REACTOME_METABOLISM_OF_RNA	metabolism of rna	0.00304	<0.05	RE: metabolism of rna
GO:0000228	nuclear chromosome	0.00305	<0.05	GO: nuclear chromosome
MP:0005362	abnormal Langerhans cell physiology	0.00306	<0.05	MP: abnormal cytokine secretion
ENSG00000078304	PPP2R5C subnetwork	0.00309	<0.05	RE: toll like receptor 5 tlr5 cascade
MP:0001606	impaired hematopoiesis	0.0031	<0.05	MP: abnormal erythropoiesis
MP:0008663	increased interleukin-12 secretion	0.0031	<0.05	MP: abnormal macrophage physiology
ENSG00000113360	DROSHA subnetwork	0.0031	<0.05	PPI: HSF4 subnetwork
MP:0008658	decreased interleukin-1 beta secretion	0.00311	<0.05	MP: abnormal macrophage physiology
ENSG00000181163	NPM1 subnetwork	0.00313	<0.05	PPI: HNRNPU subnetwork
ENSG00000176102	CSTF3 subnetwork	0.00314	<0.05	PPI: RNPS1 subnetwork
GO:0042393	histone binding	0.00316	<0.05	GO: chromatin modification
MP:0002144	abnormal B cell differentiation	0.00316	<0.05	MP: decreased B cell number
MP:0000321	increased bone marrow cell number	0.00316	<0.05	MP: enlarged spleen
MP:0001541	abnormal osteoclast physiology	0.00319	<0.05	MP: abnormal macrophage physiology
MP:0010025	decreased total body fat amount	0.00319	<0.05	MP: abnormal glucose homeostasis
MP:0005289	increased oxygen consumption	0.0032	<0.05	MP: abnormal glucose homeostasis
ENSG00000198780	FAM169A subnetwork	0.00321	<0.05	PPI: FAM83C subnetwork
GO:0034774	secretory granule lumen	0.00322	<0.05	GO: secretory granule lumen
MP:0004772	abnormal bile secretion	0.00322	<0.05	RE: synthesis of bile acids and bile salts via 7alpha-hydroxycholesterol
MP:0005293	impaired glucose tolerance	0.00322	<0.05	MP: abnormal glucose homeostasis
ENSG00000188488	SERPINA5 subnetwork	0.00322	<0.05	KEGG: complement and coagulation cascades
ENSG00000118260	CREB1 subnetwork	0.00323	<0.05	PPI: SMAD3 subnetwork
GO:0002526	acute inflammatory response	0.00325	<0.05	KEGG: complement and coagulation cascades
MP:0005466	abnormal T-helper 2 physiology	0.00325	<0.05	MP: abnormal cytokine secretion
ENSG00000107623	GDF10 subnetwork	0.00325	<0.05	PPI: AOAH subnetwork
GO:0016514	SWI/SNF complex	0.00326	<0.05	GO: SWI/SNF complex
MP:0001915	intracranial hemorrhage	0.00327	<0.05	MP: complete embryonic lethality during organogenesis
ENSG00000163486	SRGAP2 subnetwork	0.0033	<0.05	PPI: SRGAP2 subnetwork
ENSG00000153879	CEBPG subnetwork	0.00331	<0.05	PPI: BATF subnetwork
ENSG00000163879	DNALI1 subnetwork	0.00331	<0.05	PPI: MED17 subnetwork
MP:0005616	decreased susceptibility to type IV hypersensitivity reaction	0.00332	<0.05	MP: abnormal cytokine secretion
MP:0006387	abnormal T cell number	0.00334	<0.05	MP: decreased B cell number
GO:0045646	regulation of erythrocyte differentiation	0.00337	<0.05	GO: erythrocyte homeostasis
MP:0008657	increased interleukin-1 beta secretion	0.00337	<0.05	MP: abnormal macrophage physiology
MP:0008734	decreased susceptibility to endotoxin shock	0.00339	<0.05	MP: abnormal macrophage physiology
REACTOME_INTERLEUKIN_RECEPTOR_SHC_SIGNALING	interleukin receptor shc signaling	0.00342	<0.05	PPI: JAK3 subnetwork
ENSG00000147162	OGT subnetwork	0.00343	<0.05	PPI: RBAK subnetwork
ENSG00000149016	TUT1 subnetwork	0.00345	<0.05	PPI: CHAMP1 subnetwork
MP:0009395	increased nucleated erythrocyte cell number	0.00346	<0.05	MP: abnormal erythropoiesis
GO:0044242	cellular lipid catabolic process	0.00348	<0.05	GO: microbody lumen
ENSG00000005961	ITGA2B subnetwork	0.00348	<0.05	RE: grb2sos provides linkage to mapk signaling for intergrins
ENSG00000044574	HSPA5 subnetwork	0.00349	<0.05	PPI: TUBB subnetwork (ENSG00000196230)
ENSG00000173120	KDM2A subnetwork	0.00349	<0.05	PPI: HSF4 subnetwork
ENSG00000105287	PRKD2 subnetwork	0.00349	<0.05	PPI: TAOK3 subnetwork
ENSG00000162409	PRKAA2 subnetwork	0.0035	<0.05	PPI: FTCD subnetwork
MP:0002619	abnormal lymphocyte morphology	0.00351	<0.05	MP: decreased T cell proliferation
ENSG00000106804	C5 subnetwork	0.00352	<0.05	KEGG: complement and coagulation cascades
GO:0006475	internal protein amino acid acetylation	0.00353	<0.05	GO: chromatin modification
ENSG00000102878	HSF4 subnetwork	0.00353	<0.05	PPI: HSF4 subnetwork
REACTOME_INTERLEUKIN:6_SIGNALING	interleukin-6 signaling	0.00353	<0.05	RE: signaling by interleukins
KEGG_ERBB_SIGNALING_PATHWAY	erbb signaling pathway	0.00354	<0.05	KEGG: chronic myeloid leukemia
ENSG00000077238	IL4R subnetwork	0.00354	<0.05	PPI: IL7R subnetwork
ENSG00000136110	LECT1 subnetwork	0.00357	<0.05	PPI: FAM83C subnetwork
ENSG00000163602	RYBP subnetwork	0.00357	<0.05	PPI: KAT2B subnetwork
ENSG00000125538	IL1B subnetwork	0.00359	<0.05	MP: increased susceptibility to bacterial infection
ENSG00000084463	WBP11 subnetwork	0.00359	<0.05	PPI: CHERP subnetwork
ENSG00000070882	OSBPL3 subnetwork	0.00362	<0.05	PPI: SRGAP2 subnetwork
MP:0005348	increased T cell proliferation	0.00364	<0.05	MP: decreased T cell proliferation
ENSG00000100311	PDGFB subnetwork	0.00364	<0.05	PPI: PDGFC subnetwork
MP:0001245	thick dermal layer	0.00366	<0.05	MP: acanthosis
ENSG00000063244	U2AF2 subnetwork	0.00366	<0.05	PPI: RNPS1 subnetwork
GO:0031098	stress-activated protein kinase signaling cascade	0.00367	<0.05	GO: regulation of MAPK cascade
MP:0001853	heart inflammation	0.00367	<0.05	MP: abnormal cytokine secretion
MP:0009657	failure of chorioallantoic fusion	0.00368	<0.05	MP: complete embryonic lethality during organogenesis
ENSG00000215120	ENSG00000215120 subnetwork	0.00368	<0.05	PPI: TAF2 subnetwork
MP:0008803	abnormal placental labyrinth vasculature morphology	0.00369	<0.05	MP: abnormal placenta labyrinth morphology
MP:0002831	absent Peyer's patches	0.00369	<0.05	MP: decreased B cell number
ENSG00000159251	ACTC1 subnetwork	0.00369	<0.05	PPI: HSPA1B subnetwork (ENSG00000204388)
ENSG00000168811	IL12A subnetwork	0.00369	<0.05	PPI: JAK3 subnetwork
ENSG00000178913	TAF7 subnetwork	0.00369	<0.05	PPI: TAF2 subnetwork
ENSG00000101849	TBL1X subnetwork	0.00369	<0.05	PPI: KAT2B subnetwork
MP:0011092	complete embryonic lethality	0.0037	<0.05	MP: complete embryonic lethality during organogenesis
ENSG00000070770	CSNK2A2 subnetwork	0.0037	<0.05	PPI: ENSG00000206300 subnetwork
GO:0043408	regulation of MAPK cascade	0.00371	<0.05	GO: regulation of MAPK cascade
ENSG00000150907	FOXO1 subnetwork	0.00371	<0.05	PPI: NCOA1 subnetwork
ENSG00000170004	CHD3 subnetwork	0.00373	<0.05	PPI: RCOR1 subnetwork
ENSG00000205937	RNPS1 subnetwork	0.00376	<0.05	PPI: RNPS1 subnetwork
REACTOME_SYNTHESIS_OF_BILE_ACIDS_AND_BILE_SALTS	synthesis of bile acids and bile salts	0.00377	<0.05	RE: synthesis of bile acids and bile salts via 7alpha-hydroxycholesterol
REACTOME_METABOLISM_OF_AMINO_ACIDS_AND_DERIVATIVES	metabolism of amino acids and derivatives	0.00378	<0.05	GO: microbody lumen
GO:0009411	response to UV	0.00379	<0.05	MP: increased tumor incidence
REACTOME_P75NTR_RECRUITS_SIGNALLING_COMPLEXES	p75ntr recruits signalling complexes	0.00381	<0.05	RE: signalling by ngf
MP:0001805	decreased IgG level	0.00382	<0.05	MP: decreased IgG1 level
ENSG00000111642	CHD4 subnetwork	0.00382	<0.05	PPI: RCOR1 subnetwork
MP:0006058	decreased cerebral infarction size	0.00384	<0.05	MP: abnormal macrophage physiology
ENSG00000134460	IL2RA subnetwork	0.00384	<0.05	PPI: IL7R subnetwork
MP:0008182	decreased marginal zone B cell number	0.00387	<0.05	MP: decreased B cell number
ENSG00000172936	MYD88 subnetwork	0.00387	<0.05	MP: abnormal macrophage physiology
GO:0032369	negative regulation of lipid transport	0.00388	<0.05	GO: regulation of lipid transport
ENSG00000164220	F2RL2 subnetwork	0.00388	<0.05	PPI: SMAD6 subnetwork
ENSG00000107779	BMPR1A subnetwork	0.00391	<0.05	PPI: ACVR2B subnetwork
GO:0032182	small conjugating protein binding	0.00392	<0.05	GO: ubiquitin binding
MP:0002024	T cell derived lymphoma	0.00392	<0.05	MP: increased tumor incidence
ENSG00000121481	RNF2 subnetwork	0.00392	<0.05	PPI: E2F6 subnetwork
MP:0008682	decreased interleukin-17 secretion	0.00394	<0.05	PPI: IL7R subnetwork
MP:0008498	decreased IgG3 level	0.00395	<0.05	MP: decreased IgG1 level
MP:0009355	increased liver triglyceride level	0.00396	<0.05	MP: hepatic steatosis
MP:0001783	decreased white adipose tissue amount	0.00397	<0.05	MP: abnormal glucose homeostasis
ENSG00000068615	REEP1 subnetwork	0.00403	<0.05	PPI: SRGAP2 subnetwork
ENSG00000164924	YWHAZ subnetwork	0.00403	<0.05	PPI: TUBB subnetwork (ENSG00000196230)
GO:0044403	symbiosis, encompassing mutualism through parasitism	0.00404	<0.05	GO: cytokine biosynthetic process
GO:0005625	soluble fraction	0.00406	<0.05	MP: hepatic steatosis
MP:0001785	edema	0.00409	<0.05	MP: complete embryonic lethality during organogenesis
MP:0011101	partial prenatal lethality	0.00409	<0.05	MP: complete embryonic lethality during organogenesis
ENSG00000163904	SENP2 subnetwork	0.00409	<0.05	PPI: SMAD3 subnetwork
MP:0008088	abnormal T-helper 1 cell differentiation	0.00411	<0.05	MP: abnormal cytokine secretion
ENSG00000137975	CLCA2 subnetwork	0.00412	<0.05	PPI: ENSG00000196540 subnetwork
REACTOME_DEADENYLATION_OF_MRNA	deadenylation of mrna	0.00412	<0.05	RE: metabolism of rna
ENSG00000141543	EIF4A3 subnetwork	0.00413	<0.05	PPI: HNRNPU subnetwork
ENSG00000115594	IL1R1 subnetwork	0.00414	<0.05	RE: nod12 signaling pathway
ENSG00000102871	TRADD subnetwork	0.00414	<0.05	PPI: TRAF1 subnetwork
ENSG00000108953	YWHAE subnetwork	0.00417	<0.05	PPI: YWHAB subnetwork
KEGG_GLIOMA	glioma	0.00418	<0.05	KEGG: chronic myeloid leukemia
GO:0046966	thyroid hormone receptor binding	0.00424	<0.05	GO: nuclear hormone receptor binding
ENSG00000147168	IL2RG subnetwork	0.00425	<0.05	PPI: IL7R subnetwork
ENSG00000111653	ING4 subnetwork	0.00426	<0.05	PPI: KAT2B subnetwork
REACTOME_RESPONSE_TO_ELEVATED_PLATELET_CYTOSOLIC_CA2	response to elevated platelet cytosolic ca2	0.00426	<0.05	GO: secretory granule lumen
ENSG00000105085	MED26 subnetwork	0.00427	<0.05	PPI: MED17 subnetwork
GO:0031663	lipopolysaccharide-mediated signaling pathway	0.00428	<0.05	GO: toll-like receptor signaling pathway
MP:0005076	abnormal cell differentiation	0.0043	<0.05	PPI: ESR1 subnetwork
GO:0019887	protein kinase regulator activity	0.00432	<0.05	GO: kinase inhibitor activity
ENSG00000136738	STAM subnetwork	0.00433	<0.05	RE: signalling by ngf
MP:0005278	abnormal cholesterol homeostasis	0.00434	<0.05	RE: lipoprotein metabolism
GO:0035091	phosphatidylinositol binding	0.00435	<0.05	GO: phospholipid binding
MP:0003402	decreased liver weight	0.00438	<0.05	MP: abnormal glucose homeostasis
ENSG00000185811	IKZF1 subnetwork	0.00444	<0.05	GO: histone deacetylase complex
GO:0047485	protein N-terminus binding	0.00446	<0.05	PPI: ESR1 subnetwork
MP:0003606	kidney failure	0.00446	<0.05	MP: increased urine protein level
ENSG00000196083	IL1RAP subnetwork	0.00447	<0.05	RE: signaling by interleukins
ENSG00000179950	PUF60 subnetwork	0.00453	<0.05	PPI: RNPS1 subnetwork
ENSG00000196628	TCF4 subnetwork	0.00453	<0.05	GO: transcription regulatory region DNA binding
ENSG00000070061	IKBKAP subnetwork	0.00454	<0.05	RE: metabolism of rna
MP:0002981	increased liver weight	0.00455	<0.05	MP: hepatic steatosis
ENSG00000120656	TAF12 subnetwork	0.00455	<0.05	PPI: TAF2 subnetwork
ENSG00000151576	QTRTD1 subnetwork	0.00457	<0.05	PPI: APOC1 subnetwork
ENSG00000170027	YWHAG subnetwork	0.00457	<0.05	PPI: YWHAB subnetwork
MP:0002418	increased susceptibility to viral infection	0.00458	<0.05	MP: abnormal cytokine secretion
GO:0000932	cytoplasmic mRNA processing body	0.0046	<0.05	GO: chromatin modification
ENSG00000143384	MCL1 subnetwork	0.00462	<0.05	PPI: MCL1 subnetwork
MP:0002391	abnormal Peyer's patch germinal center morphology	0.00464	<0.05	MP: decreased IgG1 level
ENSG00000169750	RAC3 subnetwork	0.00468	<0.05	RE: signalling by ngf
MP:0005517	decreased liver regeneration	0.00472	<0.05	MP: increased susceptibility to bacterial infection
ENSG00000166167	BTRC subnetwork	0.00473	<0.05	PPI: SMAD3 subnetwork
ENSG00000105610	KLF1 subnetwork	0.00474	<0.05	GO: SWI/SNF complex
MP:0005319	abnormal enzyme/ coenzyme level	0.00475	<0.05	MP: hepatic steatosis
ENSG00000100823	APEX1 subnetwork	0.00478	<0.05	GO: nuclear chromosome
ENSG00000122566	HNRNPA2B1 subnetwork	0.00481	<0.05	PPI: HNRNPU subnetwork
MP:0000662	abnormal branching of the mammary ductal tree	0.00482	<0.05	MP: abnormal mammary gland development
MP:0005339	increased susceptibility to atherosclerosis	0.00483	<0.05	RE: lipoprotein metabolism
ENSG00000158691	ZSCAN12 subnetwork	0.00483	<0.05	PPI: RBAK subnetwork
ENSG00000134352	IL6ST subnetwork	0.00486	<0.05	PPI: IL7R subnetwork
ENSG00000135679	MDM2 subnetwork	0.00487	<0.05	PPI: HDAC1 subnetwork
ENSG00000072958	AP1M1 subnetwork	0.00488	<0.05	PPI: CFD subnetwork
MP:0004025	polyploidy	0.00495	<0.05	MP: increased tumor incidence
ENSG00000115170	ACVR1 subnetwork	0.00497	<0.05	PPI: ACVR2B subnetwork
KEGG_NATURAL_KILLER_CELL_MEDIATED_CYTOTOXICITY	natural killer cell mediated cytotoxicity	0.00504	<0.05	GO: regulation of immune response
MP:0011109	partial lethality throughout fetal growth and development	0.00504	<0.05	MP: complete embryonic lethality during organogenesis
MP:0000493	rectal prolapse	0.00505	<0.05	MP: acanthosis
GO:0045089	positive regulation of innate immune response	0.00506	<0.05	GO: toll-like receptor signaling pathway
ENSG00000100284	TOM1 subnetwork	0.00506	<0.05	GO: phospholipid binding
GO:0010565	regulation of cellular ketone metabolic process	0.00507	<0.05	PPI: PSMD7 subnetwork
ENSG00000166025	AMOTL1 subnetwork	0.00508	<0.05	PPI: RNPS1 subnetwork
ENSG00000173011	TADA2B subnetwork	0.0051	<0.05	PPI: TAF2 subnetwork
ENSG00000153922	CHD1 subnetwork	0.00512	<0.05	PPI: TAF2 subnetwork
MP:0002492	decreased IgE level	0.00515	<0.05	MP: decreased IgG1 level
ENSG00000117400	MPL subnetwork	0.00516	<0.05	PPI: IL7R subnetwork
GO:0034399	nuclear periphery	0.00518	<0.05	GO: nuclear matrix
ENSG00000082146	STRADB subnetwork	0.00518	<0.05	PPI: STRADB subnetwork
ENSG00000138795	LEF1 subnetwork	0.0052	<0.05	PPI: SMAD6 subnetwork
ENSG00000117450	PRDX1 subnetwork	0.0052	<0.05	PPI: TTPA subnetwork
MP:0008079	decreased CD8-positive T cell number	0.00521	<0.05	MP: decreased T cell proliferation
ENSG00000116678	LEPR subnetwork	0.00521	<0.05	PPI: IL7R subnetwork
MP:0002447	abnormal erythrocyte morphology	0.00527	<0.05	MP: reticulocytosis
GO:0050997	quaternary ammonium group binding	0.00528	<0.05	GO: protein-lipid complex
ENSG00000005844	ITGAL subnetwork	0.00528	<0.05	MP: decreased T cell proliferation
ENSG00000134259	NGF subnetwork	0.00528	<0.05	RE: signalling by ngf
MP:0001634	internal hemorrhage	0.00529	<0.05	RE: formation of fibrin clot clotting cascade
ENSG00000120949	TNFRSF8 subnetwork	0.00531	<0.05	PPI: HSF4 subnetwork
REACTOME_TRAF6_MEDIATED_IRF7_ACTIVATION	traf6 mediated irf7 activation	0.00534	<0.05	RE: rig-imda5 mediated induction of ifn-alphabeta pathways
MP:0002575	increased circulating ketone body level	0.00535	<0.05	MP: abnormal glucose homeostasis
ENSG00000118985	ELL2 subnetwork	0.00535	<0.05	PPI: MED17 subnetwork
ENSG00000129152	MYOD1 subnetwork	0.00537	<0.05	GO: transcription regulatory region DNA binding
ENSG00000142166	IFNAR1 subnetwork	0.00545	<0.05	PPI: IL7R subnetwork
ENSG00000198336	MYL4 subnetwork	0.00546	<0.05	PPI: ENSG00000196540 subnetwork
ENSG00000113013	HSPA9 subnetwork	0.00549	<0.05	PPI: TUBB subnetwork (ENSG00000196230)
ENSG00000196540	ENSG00000196540 subnetwork	0.0055	<0.05	PPI: ENSG00000196540 subnetwork
GO:0034339	regulation of transcription from RNA polymerase II promoter by nuclear hormone receptor	0.00551	<0.05	RE: nuclear receptor transcription pathway
MP:0008396	abnormal osteoclast differentiation	0.00551	<0.05	MP: abnormal macrophage physiology
GO:0016569	covalent chromatin modification	0.00552	<0.05	GO: chromatin modification
ENSG00000179715	FAM113B subnetwork	0.00553	<0.05	PPI: ENSG00000196540 subnetwork
ENSG00000169032	MAP2K1 subnetwork	0.00553	<0.05	PPI: MAPK3 subnetwork
ENSG00000171735	CAMTA1 subnetwork	0.00554	<0.05	PPI: ENSG00000196540 subnetwork
ENSG00000100201	DDX17 subnetwork	0.00556	<0.05	PPI: CHAMP1 subnetwork
ENSG00000133226	SRRM1 subnetwork	0.00556	<0.05	PPI: RNPS1 subnetwork
ENSG00000177565	TBL1XR1 subnetwork	0.00556	<0.05	PPI: KAT2B subnetwork
REACTOME_RECYCLING_OF_BILE_ACIDS_AND_SALTS	recycling of bile acids and salts	0.00556	<0.05	RE: synthesis of bile acids and bile salts via 7alpha-hydroxycholesterol
ENSG00000065978	YBX1 subnetwork	0.00557	<0.05	PPI: HNRNPU subnetwork
MP:0008049	increased memory T cell number	0.00561	<0.05	MP: decreased T cell proliferation
ENSG00000114062	UBE3A subnetwork	0.00564	<0.05	PPI: HDAC1 subnetwork
ENSG00000154134	ROBO3 subnetwork	0.00568	<0.05	PPI: FAM83C subnetwork
ENSG00000116001	TIA1 subnetwork	0.00568	<0.05	PPI: RNPS1 subnetwork
ENSG00000132906	CASP9 subnetwork	0.00569	<0.05	PPI: CASP8 subnetwork
ENSG00000105974	CAV1 subnetwork	0.00571	<0.05	PPI: SHC1 subnetwork
MP:0006298	abnormal platelet activation	0.00574	<0.05	RE: hemostasis
MP:0009289	decreased epididymal fat pad weight	0.00575	<0.05	MP: abnormal glucose homeostasis
GO:0052547	regulation of peptidase activity	0.00578	<0.05	GO: regulation of peptidase activity
MP:0008565	decreased interferon-beta secretion	0.00578	<0.05	RE: rig-imda5 mediated induction of ifn-alphabeta pathways
ENSG00000172175	MALT1 subnetwork	0.00578	<0.05	PPI: TUBA3D subnetwork
GO:0051346	negative regulation of hydrolase activity	0.0058	<0.05	GO: regulation of peptidase activity
GO:0060341	regulation of cellular localization	0.00581	<0.05	GO: negative regulation of transport
ENSG00000126001	CEP250 subnetwork	0.00581	<0.05	PPI: SRGAP2 subnetwork
ENSG00000137379	ENSG00000137379 subnetwork	0.00581	<0.05	PPI: TUBB subnetwork (ENSG00000196230)
ENSG00000183311	TUBB subnetwork	0.00581	<0.05	PPI: TUBB subnetwork (ENSG00000196230)
ENSG00000196230	TUBB subnetwork	0.00581	<0.05	PPI: TUBB subnetwork (ENSG00000196230)
KEGG_SYSTEMIC_LUPUS_ERYTHEMATOSUS	systemic lupus erythematosus	0.00583	<0.05	PPI: KAT2B subnetwork
GO:0016570	histone modification	0.00585	<0.05	GO: chromatin modification
MP:0008563	decreased interferon-alpha secretion	0.00585	<0.05	RE: rig-imda5 mediated induction of ifn-alphabeta pathways
ENSG00000125998	FAM83C subnetwork	0.00586	<0.05	PPI: FAM83C subnetwork
ENSG00000002834	LASP1 subnetwork	0.00587	<0.05	PPI: TTPA subnetwork
ENSG00000127993	RBM48 subnetwork	0.00588	<0.05	PPI: RIF1 subnetwork
ENSG00000182010	RTKN2 subnetwork	0.00588	<0.05	PPI: AOAH subnetwork
ENSG00000165732	DDX21 subnetwork	0.00589	<0.05	PPI: HNRNPU subnetwork
ENSG00000101096	NFATC2 subnetwork	0.0059	<0.05	PPI: JUN subnetwork
ENSG00000128739	SNRPN subnetwork	0.00594	<0.05	RE: metabolism of rna
ENSG00000074319	TSG101 subnetwork	0.00594	<0.05	PPI: DAXX subnetwork (ENSG00000206206)
MP:0008127	decreased dendritic cell number	0.00595	<0.05	PPI: TUBA3D subnetwork
ENSG00000166477	LEO1 subnetwork	0.00596	<0.05	PPI: RNPS1 subnetwork
GO:0034362	low-density lipoprotein particle	0.006	<0.05	GO: protein-lipid complex
GO:0016581	NuRD complex	0.00602	<0.05	GO: histone deacetylase complex
ENSG00000171475	WIPF2 subnetwork	0.00602	<0.05	PPI: CHERP subnetwork
GO:0031401	positive regulation of protein modification process	0.00603	<0.05	GO: positive regulation of cellular protein metabolic process
ENSG00000168283	BMI1 subnetwork	0.00605	<0.05	PPI: E2F6 subnetwork
ENSG00000064313	TAF2 subnetwork	0.00606	<0.05	PPI: TAF2 subnetwork
ENSG00000113575	PPP2CA subnetwork	0.00607	<0.05	RE: signalling by ngf
ENSG00000106546	AHR subnetwork	0.00609	<0.05	PPI: ESR1 subnetwork
ENSG00000144597	EAF1 subnetwork	0.00609	<0.05	GO: chromatin modification
MP:0006413	increased T cell apoptosis	0.00612	<0.05	MP: decreased T cell proliferation
ENSG00000137171	KLC4 subnetwork	0.00614	<0.05	PPI: SRGAP2 subnetwork
GO:0051048	negative regulation of secretion	0.00616	<0.05	GO: negative regulation of transport
GO:0050994	regulation of lipid catabolic process	0.00617	<0.05	GO: regulation of lipid metabolic process
REACTOME_TRAF3:DEPENDENT_IRF_ACTIVATION_PATHWAY	traf3-dependent irf activation pathway	0.00618	<0.05	RE: rig-imda5 mediated induction of ifn-alphabeta pathways
ENSG00000120899	PTK2B subnetwork	0.00621	<0.05	PPI: MAPK3 subnetwork
MP:0000229	abnormal megakaryocyte differentiation	0.00625	<0.05	MP: abnormal megakaryocyte differentiation
ENSG00000113712	CSNK1A1 subnetwork	0.00626	<0.05	PPI: SRGAP2 subnetwork
ENSG00000115718	PROC subnetwork	0.00626	<0.05	RE: formation of fibrin clot clotting cascade
ENSG00000138696	BMPR1B subnetwork	0.00628	<0.05	PPI: SMAD6 subnetwork
ENSG00000213625	LEPROT subnetwork	0.00631	<0.05	PPI: JAK3 subnetwork
MP:0002358	abnormal spleen periarteriolar lymphoid sheath morphology	0.00632	<0.05	MP: decreased IgG1 level
GO:0020037	heme binding	0.00633	<0.05	RE: synthesis of bile acids and bile salts via 7alpha-hydroxycholesterol
ENSG00000136111	TBC1D4 subnetwork	0.00634	<0.05	PPI: SRGAP2 subnetwork
ENSG00000134308	YWHAQ subnetwork	0.00634	<0.05	PPI: YWHAB subnetwork
MP:0008700	decreased interleukin-4 secretion	0.00635	<0.05	MP: decreased T cell proliferation
GO:0042113	B cell activation	0.00636	<0.05	GO: leukocyte differentiation
MP:0002023	B cell derived lymphoma	0.00638	<0.05	MP: increased tumor incidence
MP:0000183	decreased circulating LDL cholesterol level	0.00638	<0.05	RE: lipoprotein metabolism
ENSG00000164889	SLC4A2 subnetwork	0.0064	<0.05	PPI: E2F5 subnetwork
GO:0032368	regulation of lipid transport	0.00641	<0.05	GO: regulation of lipid transport
ENSG00000136709	WDR33 subnetwork	0.00642	<0.05	PPI: RBAK subnetwork
ENSG00000148143	ZNF462 subnetwork	0.00642	<0.05	PPI: RBAK subnetwork
MP:0001792	impaired wound healing	0.00643	<0.05	KEGG: complement and coagulation cascades
ENSG00000150337	FCGR1A subnetwork	0.00643	<0.05	KEGG: complement and coagulation cascades
ENSG00000126562	WNK4 subnetwork	0.00643	<0.05	PPI: HSF4 subnetwork
ENSG00000100448	CTSG subnetwork	0.00644	<0.05	RE: formation of fibrin clot clotting cascade
ENSG00000130024	PHF10 subnetwork	0.00644	<0.05	GO: SWI/SNF complex
ENSG00000115875	SRSF7 subnetwork	0.00647	<0.05	PPI: RNPS1 subnetwork
GO:0007596	blood coagulation	0.00648	<0.05	RE: hemostasis
GO:0031091	platelet alpha granule	0.00648	<0.05	GO: secretory granule lumen
ENSG00000034152	MAP2K3 subnetwork	0.00651	<0.05	GO: receptor signaling protein serine/threonine kinase activity
MP:0008875	abnormal xenobiotic pharmacokinetics	0.00657	<0.05	RE: synthesis of bile acids and bile salts via 7alpha-hydroxycholesterol
ENSG00000136244	IL6 subnetwork	0.00658	<0.05	PPI: JAK3 subnetwork
ENSG00000168685	IL7R subnetwork	0.00658	<0.05	PPI: IL7R subnetwork
ENSG00000145781	COMMD10 subnetwork	0.00659	<0.05	PPI: TUBA3D subnetwork
GO:0007599	hemostasis	0.00662	<0.05	RE: hemostasis
MP:0008687	increased interleukin-2 secretion	0.00664	<0.05	MP: abnormal cytokine secretion
MP:0003884	decreased macrophage cell number	0.00665	<0.05	MP: abnormal macrophage physiology
ENSG00000140396	NCOA2 subnetwork	0.00665	<0.05	PPI: NCOA1 subnetwork
GO:0000982	RNA polymerase II core promoter proximal region sequence-specific DNA binding transcription factor activity	0.00668	<0.05	GO: transcription regulatory region DNA binding
ENSG00000125740	FOSB subnetwork	0.00669	<0.05	PPI: BATF subnetwork
MP:0001806	decreased IgM level	0.00671	<0.05	MP: decreased IgG1 level
GO:0043498	cell surface binding	0.00672	<0.05	KEGG: complement and coagulation cascades
ENSG00000120705	ETF1 subnetwork	0.00673	<0.05	RE: metabolism of rna
REACTOME_JNK_C:JUN_KINASES_PHOSPHORYLATION_AND__ACTIVATION_MEDIATED_BY_ACTIVATED_HUMAN_TAK1	jnk c-jun kinases phosphorylation and activation mediated by activated human tak1	0.00673	<0.05	RE: nod12 signaling pathway
MP:0008211	decreased mature B cell number	0.00676	<0.05	MP: decreased B cell number
ENSG00000136250	AOAH subnetwork	0.00677	<0.05	PPI: AOAH subnetwork
ENSG00000085063	CD59 subnetwork	0.00677	<0.05	KEGG: complement and coagulation cascades
ENSG00000072518	MARK2 subnetwork	0.00678	<0.05	PPI: SRGAP2 subnetwork
ENSG00000179899	ENSG00000179899 subnetwork	0.0068	<0.05	PPI: E2F6 subnetwork
MP:0005026	decreased susceptibility to parasitic infection	0.00681	<0.05	MP: increased susceptibility to bacterial infection
ENSG00000105699	LSR subnetwork	0.00685	<0.05	PPI: SRGAP2 subnetwork
ENSG00000085276	MECOM subnetwork	0.00685	<0.05	GO: histone deacetylase complex
GO:0010888	negative regulation of lipid storage	0.00689	<0.05	GO: regulation of lipid transport
* AP= affinty propogation. In AP, each cluster is identified by a common exemplar all other data points of the same cluster refer to.
Significance determined by Bonferroni threshold p<4.56 x 10-6
