# Supplementary material for: Genetic analysis of over half a million people characterises C-reactive protein loci
Source: Nat Commun. 2022 Apr 22;13:2198. doi: 10.1038/s41467-022-29650-5 (PMC9033829; doi:10.1038/s41467-022-29650-5)
Supplement: Supplementary file 8 — Supplementary Data 6 [file 41467_2022_29650_MOESM8_ESM.xlsx]

## Sheet: Sheet1
Supplementary Data 6. Cross-trait LDSC genetic correlation of CRP to previously published GWAS traits.
Trait	PMID	Category	Ethnicity	rg	SE	P value
Forced vital capacity	0	lung_function	European	-0.2541	0.0188	1.389e-41
Forced vital capacity	0	lung_function	European	-0.2564	0.0193	3.6566e-40
Forced expiratory volume in 1 second	0	lung_function	European	-0.2099	0.0176	5.9896e-33
Forced expiratory volume in 1 second	0	lung_function	European	-0.205	0.0179	2.2286e-30
Forced Vital capacity(FVC)	28166213	lung_function	European	-0.2415	0.0246	8.727e-23
Age of first birth	27798627	reproductive	European	-0.3113	0.0321	2.6423e-22
Forced vital capacity	0	lung_function	European	-0.2554	0.0285	2.8481e-19
Forced expiratory volume in 1 second	0	lung_function	European	-0.2498	0.0283	9.8141e-19
Coronary artery disease	26343387	cardiometabolic	Mixed	0.2486	0.0317	4.8975e-15
HDL cholesterol	20686565	lipids	European	-0.3248	0.0421	1.2228e-14
Forced expiratory volume in 1 second (FEV1)	28166213	lung_function	European	-0.1885	0.0247	2.189e-14
Type 2 Diabetes	22885922	glycemic	European	0.3435	0.0453	3.4194e-14
Forced Vital capacity(FVC)	26635082	lung_function	European	-0.2522	0.0358	1.7311e-12
Fathers age at death	27015805	aging	European	-0.3972	0.0568	2.7206e-12
Forced expiratory volume in 1 second (FEV1)	26635082	lung_function	European	-0.2441	0.0351	3.3388e-12
Leptin_not_adjBMI	26833098	hormone	European	0.5117	0.0739	4.3731e-12
Glycoprotein acetyls; mainly a1-acid glycoprotein	27005778	metabolites	European	0.4767	0.0789	1.5188e-09
Anorexia Nervosa	24514567	psychiatric	European	-0.1542	0.0257	2.0601e-09
Intelligence	28530673	cognitive	European	-0.1635	0.0273	2.0984e-09
Fasting insulin main effect	22581228	glycemic	European	0.3936	0.0659	2.2845e-09
Total lipids in large HDL	27005778	metabolites	European	-0.3554	0.062	9.7294e-09
Concentration of large HDL particles	27005778	metabolites	European	-0.3413	0.0596	1.0511e-08
Depressive symptoms	27089181	psychiatric	European	0.1949	0.0345	1.5795e-08
Phospholipids in large HDL	27005778	metabolites	European	-0.3318	0.0587	1.6047e-08
Free cholesterol in large HDL	27005778	metabolites	European	-0.4168	0.0741	1.8388e-08
Concentration of medium VLDL particles	27005778	metabolites	European	0.3266	0.0582	1.9708e-08
Cholesterol esters in large HDL	27005778	metabolites	European	-0.3986	0.072	3.0481e-08
Total lipids in medium VLDL	27005778	metabolites	European	0.3272	0.0594	3.6348e-08
Mothers age at death	27015805	aging	European	-0.3229	0.0591	4.7476e-08
Lung cancer	27488534	cancer	European	0.2404	0.0442	5.256e-08
Cholesterol esters in large VLDL	27005778	metabolites	European	0.278	0.0518	8.1104e-08
Peak expiratory flow	0	lung_function	European	-0.09	0.0168	8.8732e-08
Total cholesterol in large HDL	27005778	metabolites	European	-0.4198	0.0788	1.0066e-07
Serum total triglycerides	27005778	metabolites	European	0.3544	0.0669	1.1666e-07
Triglycerides	20686565	lipids	European	0.3137	0.0596	1.3791e-07
Triglycerides in small VLDL	27005778	metabolites	European	0.3555	0.0675	1.3992e-07
Parents age at death	27015805	aging	European	-0.3522	0.0671	1.5252e-07
Mean diameter for HDL particles	27005778	metabolites	European	-0.3526	0.0681	2.2736e-07
Peak expiratory flow	0	lung_function	European	-0.0887	0.0172	2.4914e-07
Concentration of small VLDL particles	27005778	metabolites	European	0.3121	0.0607	2.6723e-07
Concentration of chylomicrons and largest VLDL particles	27005778	metabolites	European	0.3482	0.0678	2.8052e-07
Triglycerides in medium VLDL	27005778	metabolites	European	0.3681	0.0718	2.9816e-07
Phospholipids in medium VLDL	27005778	metabolites	European	0.3469	0.0694	5.85e-07
HOMA-IR	20081858	glycemic	European	0.424	0.085	6.1907e-07
Age at Menarche	25231870	reproductive	European	-0.1286	0.0262	9.2307e-07
Total cholesterol in HDL	27005778	metabolites	European	-0.3552	0.0726	9.8254e-07
Triglycerides in very small VLDL	27005778	metabolites	European	0.3352	0.0688	1.1045e-06
Citrate	27005778	metabolites	European	-0.2986	0.0615	1.2038e-06
Total lipids in small VLDL	27005778	metabolites	European	0.3048	0.0634	1.5028e-06
Acetate	27005778	metabolites	European	-0.3711	0.0777	1.7755e-06
Total cholesterol in medium VLDL	27005778	metabolites	European	0.2922	0.0612	1.7979e-06
Free cholesterol in medium VLDL	27005778	metabolites	European	0.3268	0.0685	1.8113e-06
Phospholipids in large VLDL	27005778	metabolites	European	0.3287	0.0694	2.1874e-06
Cholesterol esters in medium VLDL	27005778	metabolites	European	0.2772	0.0586	2.2405e-06
Number of children ever born	27798627	reproductive	European	0.1475	0.0313	2.3475e-06
Concentration of very large VLDL particles	27005778	metabolites	European	0.2993	0.0637	2.578e-06
Phospholipids in very large HDL	27005778	metabolites	European	-0.4014	0.0854	2.588e-06
Leptin_adjBMI	26833098	hormone	European	0.2703	0.0576	2.6568e-06
HOMA-B	20081858	glycemic	European	0.2921	0.0626	3.1159e-06
Total cholesterol in large VLDL	27005778	metabolites	European	0.2773	0.0596	3.2445e-06
Phospholipids in small VLDL	27005778	metabolites	European	0.3123	0.0671	3.2522e-06
Isoleucine	27005778	metabolites	European	0.3328	0.0718	3.5866e-06
Rheumatoid Arthritis	24390342	autoimmune	European	0.1233	0.0267	3.8563e-06
Triglycerides in large VLDL	27005778	metabolites	European	0.3149	0.0683	4.0734e-06
Total lipids in chylomicrons and largest VLDL particles	27005778	metabolites	European	0.2958	0.0645	4.5647e-06
Phenylalanine	27005778	metabolites	European	0.5262	0.1156	5.293e-06
Total lipids in large VLDL	27005778	metabolites	European	0.2947	0.0647	5.2994e-06
Triglycerides in chylomicrons and largest VLDL particles	27005778	metabolites	European	0.3354	0.0738	5.4975e-06
Total lipids in very large VLDL	27005778	metabolites	European	0.2692	0.0596	6.2145e-06
Phospholipids in very large VLDL	27005778	metabolites	European	0.3013	0.067	6.8816e-06
Phospholipids in chylomicrons and largest VLDL particles	27005778	metabolites	European	0.3141	0.0699	6.9338e-06
Mean diameter for VLDL particles	27005778	metabolites	European	0.2773	0.0619	7.4543e-06
Concentration of large VLDL particles	27005778	metabolites	European	0.2987	0.0682	1.1933e-05
Triglycerides in very large VLDL	27005778	metabolites	European	0.2684	0.063	2.0535e-05
Free cholesterol in large VLDL	27005778	metabolites	European	0.2592	0.062	2.9232e-05
Valine	27005778	metabolites	European	0.3153	0.0756	3.02e-05
Free cholesterol in small VLDL	27005778	metabolites	European	0.2901	0.0703	3.7307e-05
Triglycerides in small HDL	27005778	metabolites	European	0.4876	0.1196	4.5934e-05
Lung cancer (all)	24880342	cancer	European	0.1933	0.0487	7.0869e-05
Mono-unsaturated fatty acids	27005778	metabolites	European	0.3241	0.0818	7.3896e-05
FEV1/FVC	0	lung_function	European	0.0675	0.0174	0.0001
HbA1C	20858683	glycemic	European	0.168	0.045	0.0002
Glutamine	27005778	metabolites	European	-0.2947	0.079	0.0002
Leucine	27005778	metabolites	European	0.3307	0.0888	0.0002
Concentration of very large HDL particles	27005778	metabolites	European	-0.4035	0.1079	0.0002
Crohns disease	26192919	autoimmune	European	0.1154	0.0317	0.0003
Triglycerides in IDL	27005778	metabolites	European	0.33	0.0903	0.0003
Concentration of very small VLDL particles	27005778	metabolites	European	0.2808	0.0795	0.0004
Squamous cell lung cancer	27488534	cancer	European	0.2575	0.0731	0.0004
Free cholesterol in very large HDL	27005778	metabolites	European	-0.4542	0.1303	0.0005
Schizophrenia	25056061	psychiatric	Mixed	-0.0647	0.0188	0.0006
Total cholesterol in small VLDL	27005778	metabolites	European	0.284	0.0831	0.0006
Forced expiratory volume in 1 second (FEV1)	21946350	lung_function	European	-0.15	0.0435	0.0006
Total lipids in very large HDL	27005778	metabolites	European	-0.4062	0.1194	0.0007
Attention deficit hyperactivity disorder (GC)	27663945	psychiatric	European	0.3362	0.0994	0.0007
Attention deficit hyperactivity disorder (No GC)	27663945	psychiatric	European	0.3368	0.0992	0.0007
Serum cystatin c	26831199	kidney	Mixed	-0.2305	0.0702	0.001
Omega-9 and saturated fatty acids	27005778	metabolites	European	0.3229	0.0979	0.001
Total lipids in very small VLDL	27005778	metabolites	European	0.2728	0.0837	0.0011
FEV1/FVC	0	lung_function	European	0.0534	0.0169	0.0016
Bipolar disorder	21926972	psychiatric	European	-0.1025	0.0326	0.0017
Platelet count	22139419	haemotological	European	0.1027	0.034	0.0026
Chronic Kidney Disease	26831199	kidney	Mixed	0.188	0.065	0.0038
Lung adenocarcinoma	27488534	cancer	European	0.1958	0.0676	0.0038
Heart rate	23583979	haemotological	Mixed	0.0955	0.0345	0.0056
Apolipoprotein B	27005778	metabolites	European	0.3327	0.123	0.0068
Peak expiratory flow	0	lung_function	European	-0.1359	0.0502	0.0068
Lung cancer (squamous cell)	24880342	cancer	European	0.233	0.0874	0.0077
Eczema	26482879	autoimmune	Mixed	0.1599	0.0601	0.0078
Total Cholesterol	20686565	lipids	European	0.1522	0.0589	0.0097
LDL cholesterol	20686565	lipids	European	0.2006	0.0777	0.0098
Total cholesterol in very large HDL	27005778	metabolites	European	-0.399	0.1571	0.0111
Ratio of bisallylic groups to total fatty acids	27005778	metabolites	European	-0.1846	0.0728	0.0112
Average number of methylene groups per a double bond	27005778	metabolites	European	0.2163	0.0861	0.012
Total cholesterol in medium HDL	27005778	metabolites	European	-0.2282	0.0922	0.0133
Asthma	17611496	autoimmune	European	0.1263	0.0513	0.0138
Attention deficit hyperactivity disorder	20732625	psychiatric	European	0.191	0.0783	0.0147
Urinary albumin-to-creatinine ratio	26631737	kidney	European	0.1274	0.0541	0.0185
Ratio of bisallylic groups to double bonds	27005778	metabolites	European	-0.1569	0.0666	0.0185
Cholesterol esters in medium HDL	27005778	metabolites	European	-0.2356	0.1002	0.0187
Average number of double bonds in a fatty acid chain	27005778	metabolites	European	-0.1614	0.0691	0.0195
Phospholipids in very small VLDL	27005778	metabolites	European	0.2623	0.1142	0.0216
Multiple sclerosis	21833088	autoimmune	European	0.207	0.0906	0.0223
Apolipoprotein A-I	27005778	metabolites	European	-0.1751	0.0775	0.0239
Concentration of small LDL particles	27005778	metabolites	European	0.2496	0.1137	0.0281
Total lipids in small LDL	27005778	metabolites	European	0.2639	0.1267	0.0372
Primary biliary cirrhosis	26394269	autoimmune	European	0.0954	0.0461	0.0384
Concentration of IDL particles	27005778	metabolites	European	0.2832	0.1392	0.042
PGC cross-disorder analysis	23453885	psychiatric	European	-0.0614	0.0307	0.0454
Age at Menopause	26414677	reproductive	European	-0.072	0.036	0.0456
Total lipids in small HDL	27005778	metabolites	European	0.2218	0.1121	0.0479
Inflammatory Bowel Disease (Euro)	26192919	autoimmune	European	0.0602	0.031	0.0524
Total cholesterol in small LDL	27005778	metabolites	European	0.2777	0.1441	0.054
Free cholesterol in medium HDL	27005778	metabolites	European	-0.1306	0.0691	0.0588
Concentration of medium LDL particles	27005778	metabolites	European	0.2593	0.138	0.0602
Total lipids in IDL	27005778	metabolites	European	0.2559	0.1379	0.0636
Phospholipids in IDL	27005778	metabolites	European	0.29	0.1572	0.065
Phospholipids in medium LDL	27005778	metabolites	European	0.2326	0.1274	0.0678
Total lipids in medium LDL	27005778	metabolites	European	0.2434	0.1344	0.07
Concentration of large LDL particles	27005778	metabolites	European	0.2633	0.1466	0.0725
Primary sclerosing cholangitis	27992413	autoimmune	Mixed	-0.0728	0.0413	0.0783
Description of average fatty acid chain length; not actual carbon number	27005778	metabolites	European	-0.1269	0.0729	0.0815
Celiac disease	20190752	autoimmune	European	-0.0817	0.0472	0.0834
Mean platelet volume	22139419	haemotological	European	0.0647	0.0377	0.0863
Adiponectin	22479202	cardiometabolic	Mixed	-0.0733	0.0431	0.0886
Total lipids in large LDL	27005778	metabolites	European	0.2452	0.1446	0.09
Cholesterol esters in medium LDL	27005778	metabolites	European	0.2232	0.1318	0.0904
Phospholipids in large LDL	27005778	metabolites	European	0.2485	0.1487	0.0946
Total cholesterol in LDL	27005778	metabolites	European	0.2399	0.1466	0.1018
Tyrosine	27005778	metabolites	European	0.1038	0.0649	0.1099
Total cholesterol in medium LDL	27005778	metabolites	European	0.2128	0.1343	0.113
Cholesterol esters in large LDL	27005778	metabolites	European	0.2144	0.1359	0.1147
Fasting glucose main effect	22581228	glycemic	European	0.0883	0.056	0.115
Free cholesterol in IDL	27005778	metabolites	European	0.1894	0.1216	0.1193
Serumurate overweight	25811787	uric_acid	European	0.1516	0.0981	0.1223
Total cholesterol in IDL	27005778	metabolites	European	0.1986	0.131	0.1296
Parkinsons disease	19915575	neurological	European	0.0436	0.0289	0.1308
Urinary albumin-to-creatinine ratio (non-diabetes)	26631737	kidney	European	0.0783	0.0534	0.1423
Total cholesterol in large LDL	27005778	metabolites	European	0.1964	0.1346	0.1446
Fasting proinsulin	20081858	glycemic	European	0.1102	0.0756	0.1449
Free cholesterol in large LDL	27005778	metabolites	European	0.1819	0.1355	0.1793
Forced expiratory volume in 1 second (FEV1)/Forced Vital capacity(FVC)	21946350	lung_function	European	0.0446	0.0333	0.1801
Serum total cholesterol	27005778	metabolites	European	0.1472	0.115	0.2005
Triglycerides in very large HDL	27005778	metabolites	European	0.064	0.0573	0.2638
Amyotrophic lateral sclerosis	27455348	neurological	European	0.0661	0.0592	0.2641
Autism spectrum disorder	0	psychiatric	European	-0.0456	0.0408	0.2642
2hr glucose adjusted for BMI	20081857	glycemic	European	0.0769	0.0698	0.2702
Total lipids in medium HDL	27005778	metabolites	European	-0.0861	0.0783	0.2715
Alzheimers disease	24162737	neurological	European	0.1264	0.1196	0.2903
Acetoacetate	27005778	metabolites	European	0.057	0.0565	0.3131
Systemic lupus erythematosus	26502338	autoimmune	European	0.0505	0.0523	0.3345
Major depressive disorder	22472876	psychiatric	European	0.0397	0.0435	0.3619
FEV1/FVC	0	lung_function	European	-0.0272	0.0308	0.3774
Idiopathic pulmonary fibrosis	29066090	lung_function	European	0.0906	0.1032	0.3798
Albumin	27005778	metabolites	European	-0.072	0.0848	0.3954
Subjective well being	27089181	psychiatric	European	-0.0242	0.0298	0.4157
Omega-3 fatty acids	27005778	metabolites	European	0.0536	0.0724	0.4592
Phospholipids in medium HDL	27005778	metabolites	European	-0.0457	0.068	0.5012
Mean diameter for LDL particles	27005778	metabolites	European	-0.0598	0.0947	0.5281
Creatinine	27005778	metabolites	European	-0.0286	0.0461	0.5347
Forced expiratory volume in 1 second (FEV1)/Forced Vital capacity(FVC)	28166213	lung_function	European	0.014	0.026	0.5896
22:6 docosahexaenoic acid	27005778	metabolites	European	-0.0328	0.0629	0.602
Free cholesterol to esterified cholesterol ratio	27005778	metabolites	European	0.0607	0.1178	0.6065
18:2 linoleic acid (LA)	27005778	metabolites	European	0.039	0.0789	0.6213
Alanine	27005778	metabolites	European	0.0379	0.0801	0.636
Ulcerative colitis	26192919	autoimmune	European	-0.016	0.0356	0.6535
Concentration of medium HDL particles	27005778	metabolites	European	-0.032	0.0745	0.6679
Free cholesterol	27005778	metabolites	European	0.0379	0.0949	0.6892
Forced expiratory volume in 1 second (FEV1)/Forced Vital capacity(FVC)	26635082	lung_function	European	-0.015	0.0417	0.7196
Serum creatinine (non-diabetes)	26831199	kidney	Mixed	-0.0021	0.0327	0.948
Glucose	27005778	metabolites	European	0.0027	0.045	0.9522
Serum creatinine	26831199	kidney	Mixed	0.0011	0.0327	0.9735
Bonferroni significance at p< 2.6 x 10-4
