# Supplementary material for: Genetic analysis of over half a million people characterises C-reactive protein loci
Source: Nat Commun. 2022 Apr 22;13:2198. doi: 10.1038/s41467-022-29650-5 (PMC9033829; doi:10.1038/s41467-022-29650-5)
Supplement: Supplementary file 9 — Supplementary Data 7 [file 41467_2022_29650_MOESM9_ESM.xlsx]

## Sheet: Sheet1
Supplementary Data 7. MR-UKB association of CRP proxied genetic variables with 27 PheWAS outcomes.
Outcome	Method	N SNPs*	Beta	SE	CILower	CIUpper	P value	Intercept	p_pleiotropy	heterogeneity	p_heterogeneity	distortion_p
Acute renal failure	MR Egger	245	0.077	0.076	-0.073	0.227	0.316464	0.00178711	0.332613	301.463	0.00630531
Acute renal failure	IVW	245	0.137	0.04	0.058	0.215	0.000644			302.628	0.00626951
Acute renal failure	IVW_RE	245	0.137	0.045	0.049	0.224	0.00218			302.628	0.00626951
Acute renal failure	MR PRESSO	244	0.128	0.044	0.042	0.214	0.004		0.0044			0.8472
Acute renal failure	Weighted median	245	0.087	0.071	-0.052	0.227	0.220708
Acute renal failure	Weighted mode	245	-0.021	0.076	-0.17	0.128	0.785015
Angina pectoris	MR Egger	245	-0.052	0.079	-0.208	0.104	0.511354	0.00425163	0.027045	504.698	1.82e-20
Angina pectoris	IVW	245	0.09	0.032	0.027	0.154	0.00532			514.85	1.8e-21
Angina pectoris	IVW_RE	245	0.09	0.047	-0.002	0.182	0.0550435			514.85	1.8e-21
Angina pectoris	MR PRESSO	239	0.142	0.045	0.054	0.231	0.00178		<2e-04			0.401
Angina pectoris	Weighted median	245	0.074	0.066	-0.056	0.203	0.266034
Angina pectoris	Weighted mode	245	0.053	0.092	-0.127	0.233	0.56291
Atherosclerosis	MR Egger	245	-0.307	0.224	-0.746	0.132	0.170173	0.0210325	9.97e-05	291.709	0.0175677
Atherosclerosis	IVW	245	0.399	0.12	0.165	0.634	0.000836662			309.888	0.00272316
Atherosclerosis	IVW_RE	245	0.399	0.135	0.135	0.663	0.00303605			309.888	0.00272316
Atherosclerosis	MR PRESSO	244	0.379	0.13	0.124	0.635	0.00395193		0.0024			0.8806
Atherosclerosis	Weighted median	245	-0.085	0.207	-0.491	0.32	0.679623
Atherosclerosis	Weighted mode	245	-0.01	0.21	-0.421	0.401	0.961312
Atherosclerosis of the extremities	MR Egger	245	-0.259	0.241	-0.73	0.213	0.282097	0.0210009	0.000294044	304.5	0.0044795
Atherosclerosis of the extremities	IVW	245	0.448	0.125	0.203	0.694	0.000350112			320.925	0.000684437
Atherosclerosis of the extremities	IVW_RE	245	0.448	0.144	0.166	0.73	0.00182512			320.925	0.000684437
Atherosclerosis of the extremities	MR PRESSO	244	0.427	0.139	0.154	0.701	0.00240857		0.0006			0.8734
Atherosclerosis of the extremities	Weighted median	245	-0.027	0.224	-0.466	0.412	0.903364
Atherosclerosis of the extremities	Weighted mode	245	0.016	0.229	-0.432	0.464	0.944217
Chronic airway obstruction	MR Egger	245	-0.044	0.09	-0.221	0.133	0.626711	0.00865469	6.85e-05	470.363	1.14e-16
Chronic airway obstruction	IVW	245	0.249	0.038	0.175	0.323	4.29e-11			501.049	6.84e-20
Chronic airway obstruction	IVW_RE	245	0.249	0.054	0.143	0.355	4.2e-06			501.049	6.84e-20
Chronic airway obstruction	MR PRESSO	242	0.25	0.05	0.152	0.347	9.73e-07		<2e-04			0.9826
Chronic airway obstruction	Weighted median	245	0.184	0.07	0.046	0.322	0.00885862
Chronic airway obstruction	Weighted mode	245	0.105	0.083	-0.056	0.267	0.201436
Chronic bronchitis	MR Egger	245	-0.052	0.123	-0.292	0.188	0.670885	0.0109158	0.0002206	349.695	8.52e-06
Chronic bronchitis	IVW	245	0.315	0.06	0.199	0.432	1.2e-07			369.334	3.77e-07
Chronic bronchitis	IVW_RE	245	0.315	0.073	0.172	0.459	1.69e-05			369.334	3.77e-07
Chronic bronchitis	MR PRESSO	242	0.347	0.066	0.218	0.475	2.91e-07		<2e-04			0.6864
Chronic bronchitis	Weighted median	245	0.124	0.105	-0.083	0.331	0.240459
Chronic bronchitis	Weighted mode	245	0.058	0.122	-0.181	0.297	0.633381
Congestive heart failure; nonhypertensive	MR Egger	245	-0.092	0.118	-0.322	0.139	0.436147	0.00788959	0.00565767	347.646	1.18e-05	NA
Congestive heart failure; nonhypertensive	IVW	245	0.172	0.058	0.058	0.285	0.00296063			358.6	2.4e-06
Congestive heart failure; nonhypertensive	IVW_RE	245	0.172	0.07	0.034	0.309	0.0142313			358.6	2.4e-06
Congestive heart failure; nonhypertensive	MR PRESSO	243	0.147	0.068	0.014	0.28	0.0309847		<2e-04			0.7626
Congestive heart failure; nonhypertensive	Weighted median	245	-0.094	0.111	-0.312	0.123	0.395165
Congestive heart failure; nonhypertensive	Weighted mode	245	-0.176	0.129	-0.428	0.076	0.171493
Coronary atherosclerosis	MR Egger	245	-0.11	0.076	-0.26	0.039	0.147513	0.00530476	0.00403593	577.409	2.94e-29
Coronary atherosclerosis	IVW	245	0.067	0.029	0.01	0.124	0.0209042			597.054	1.38e-31
Coronary atherosclerosis	IVW_RE	245	0.067	0.045	-0.022	0.156	0.139799			597.054	1.38e-31
Coronary atherosclerosis	MR PRESSO	238	0.128	0.043	0.044	0.211	0.00304051		<2e-04			0.3644
Coronary atherosclerosis	Weighted median	245	-0.029	0.062	-0.15	0.092	0.63709
Coronary atherosclerosis	Weighted mode	245	-0.17	0.086	-0.339	-0.002	0.0477394
Degeneration of macula and posterior pole of retina	MR Egger	245	0.248	0.112	0.028	0.468	0.0271102	-0.000604251	0.82257	276.387	0.0694219
Degeneration of macula and posterior pole of retina	IVW	245	0.228	0.061	0.108	0.347	0.000192097			276.444	0.075205
Degeneration of macula and posterior pole of retina	IVW_RE	245	0.228	0.065	0.1	0.355	0.000459143			276.444	0.075205
Degeneration of macula and posterior pole of retina	MR PRESSO	245	NA	NA	NA	NA	NA		0.0766
Degeneration of macula and posterior pole of retina	Weighted median	245	0.26	0.11	0.045	0.475	0.0178293
Degeneration of macula and posterior pole of retina	Weighted mode	245	0.283	0.114	0.061	0.506	0.012505
Disorders of lacrimal system	MR Egger	245	0.068	0.155	-0.236	0.373	0.659158	0.00483505	0.195668	254.855	0.287959
Disorders of lacrimal system	IVW	245	0.232	0.088	0.059	0.405	0.00848874			256.611	0.277137
Disorders of lacrimal system	IVW_RE	245	0.232	0.09	0.055	0.409	0.0102731			256.611	0.277137
Disorders of lacrimal system	MR PRESSO	245	NA	NA	NA	NA	NA		0.2964
Disorders of lacrimal system	Weighted median	245	0.153	0.157	-0.154	0.46	0.32902
Disorders of lacrimal system	Weighted mode	245	0.124	0.203	-0.275	0.522	0.543164
Disorders of lipoid metabolism	MR Egger	245	-0.093	0.084	-0.257	0.071	0.266602	0.00471305	0.0198076	1228.08	3.4e-131
Disorders of lipoid metabolism	IVW	245	0.065	0.022	0.022	0.108	0.00293787			1255.51	1.22e-135
Disorders of lipoid metabolism	IVW_RE	245	0.065	0.049	-0.032	0.162	0.18981			1255.51	1.22e-135
Disorders of lipoid metabolism	MR PRESSO	226	0.073	0.036	0.003	0.143	0.0422967		<2e-04			0.8272
Disorders of lipoid metabolism	Weighted median	245	-0.03	0.048	-0.125	0.065	0.533978
Disorders of lipoid metabolism	Weighted mode	245	-0.292	0.069	-0.427	-0.157	2.12e-05
Heart failure NOS	MR Egger	245	-0.092	0.118	-0.322	0.139	0.436147	0.00788959	0.00565767	347.646	1.18e-05
Heart failure NOS	IVW	245	0.172	0.058	0.058	0.285	0.00296063			358.6	2.4e-06
Heart failure NOS	IVW_RE	245	0.172	0.07	0.034	0.309	0.0142313			358.6	2.4e-06
Heart failure NOS	MR PRESSO	243	0.147	0.068	0.014	0.28	0.0309847		<2e-04			0.7626
Heart failure NOS	Weighted median	245	-0.094	0.111	-0.312	0.123	0.395165
Heart failure NOS	Weighted mode	245	-0.176	0.129	-0.428	0.076	0.171493
Hypercholesterolemia	MR Egger	245	-0.09	0.085	-0.258	0.077	0.289235	0.0048366	0.0192176	1209.19	6.67e-128
Hypercholesterolemia	IVW	245	0.071	0.022	0.027	0.115	0.00148395			1236.47	2.63e-132
Hypercholesterolemia	IVW_RE	245	0.071	0.051	-0.028	0.17	0.15805			1236.47	2.63e-132
Hypercholesterolemia	MR PRESSO	226	0.084	0.036	0.013	0.155	0.0220457					0.7594
Hypercholesterolemia	Weighted median	245	0.021	0.05	-0.077	0.119	0.674044
Hypercholesterolemia	Weighted mode	245	-0.327	0.072	-0.468	-0.186	5.55e-06
Hyperlipidemia	MR Egger	245	-0.093	0.084	-0.257	0.071	0.266602	0.00471305	0.0198076	1228.08	3.4e-131
Hyperlipidemia	IVW	245	0.065	0.022	0.022	0.108	0.00293787			1255.51	1.22e-135	NA
Hyperlipidemia	IVW_RE	245	0.065	0.049	-0.032	0.162	0.18981			1255.51	1.22e-135
Hyperlipidemia	MR PRESSO	226	0.073	0.036	0.003	0.143	0.0422967		<2e-04			0.8272
Hyperlipidemia	Weighted median	245	-0.03	0.048	-0.125	0.065	0.533978
Hyperlipidemia	Weighted mode	245	-0.292	0.069	-0.427	-0.157	2.12e-05
Hypothyroidism	MR Egger	245	-0.044	0.081	-0.202	0.114	0.582446	0.00379912	0.0505544	514.278	1.43e-21
Hypothyroidism	IVW	245	0.084	0.032	0.02	0.147	0.00951604			522.369	2.39e-22
Hypothyroidism	IVW_RE	245	0.084	0.047	-0.009	0.176	0.0763712			522.369	2.39e-22
Hypothyroidism	MR PRESSO	239	0.079	0.043	-0.006	0.163	0.0701165		<2e-04			0.896
Hypothyroidism	Weighted median	245	-0.02	0.06	-0.138	0.099	0.746278
Hypothyroidism	Weighted mode	245	0.034	0.061	-0.086	0.154	0.574049
Hypothyroidism NOS	MR Egger	245	-0.044	0.081	-0.202	0.114	0.582446	0.00379912	0.0505544	514.278	1.43e-21
Hypothyroidism NOS	IVW	245	0.084	0.032	0.02	0.147	0.00951604			522.369	2.39e-22
Hypothyroidism NOS	IVW_RE	245	0.084	0.047	-0.009	0.176	0.0763712			522.369	2.39e-22
Hypothyroidism NOS	MR PRESSO	239	0.079	0.043	-0.006	0.163	0.0701165		<2e-04			0.896
Hypothyroidism NOS	Weighted median	245	-0.02	0.06	-0.138	0.099	0.746278
Hypothyroidism NOS	Weighted mode	245	0.034	0.061	-0.086	0.154	0.574049
Ischemic Heart Disease	MR Egger	245	-0.089	0.062	-0.211	0.033	0.150795	0.00492909	0.00105052	543.78	4.46e-25
Ischemic Heart Disease	IVW	245	0.076	0.024	0.028	0.124	0.0018491			567.805	7.37e-28
Ischemic Heart Disease	IVW_RE	245	0.076	0.037	0.003	0.149	0.0412532			567.805	7.37e-28
Ischemic Heart Disease	MR PRESSO	239	0.138	0.035	0.069	0.207	0.00012295		<2e-04			0.2694
Ischemic Heart Disease	Weighted median	245	0.015	0.05	-0.084	0.114	0.76599
Ischemic Heart Disease	Weighted mode	245	-0.039	0.074	-0.184	0.107	0.603828
Macular degeneration (senile) of retina NOS	MR Egger	245	0.252	0.112	0.032	0.471	0.0246261	-0.000666017	0.804378	274.998	0.0774865
Macular degeneration (senile) of retina NOS	IVW	245	0.229	0.061	0.11	0.349	0.000174261			275.068	0.083695
Macular degeneration (senile) of retina NOS	IVW_RE	245	0.229	0.065	0.102	0.356	0.000407246			275.068	0.083695
Macular degeneration (senile) of retina NOS	MR PRESSO	245	NA	NA	NA	NA	NA		0.085
Macular degeneration (senile) of retina NOS	Weighted median	245	0.268	0.109	0.053	0.483	0.0143473
Macular degeneration (senile) of retina NOS	Weighted mode	245	0.304	0.115	0.079	0.528	0.00809957
Myocardial infarction	MR Egger	245	-0.045	0.088	-0.217	0.127	0.609013	0.00472599	0.0258487	436.62	3.35e-13
Myocardial infarction	IVW	245	0.114	0.038	0.038	0.189	0.00306214			445.544	5.88e-14
Myocardial infarction	IVW_RE	245	0.114	0.052	0.012	0.215	0.028412			445.544	5.88e-14
Myocardial infarction	MR PRESSO	239	0.142	0.05	0.044	0.241	0.0050873		<2e-04			0.6312
Myocardial infarction	Weighted median	245	0.068	0.075	-0.079	0.214	0.364512
Myocardial infarction	Weighted mode	245	-0.196	0.097	-0.387	-0.006	0.0435975
Obstructive chronic bronchitis	MR Egger	245	-0.055	0.131	-0.312	0.202	0.674451	0.0117942	0.000189893	374.138	1.27e-07
Obstructive chronic bronchitis	IVW	245	0.342	0.062	0.221	0.463	2.92e-08			395.583	2.73e-09
Obstructive chronic bronchitis	IVW_RE	245	0.342	0.078	0.188	0.496	1.33e-05			395.583	2.73e-09
Obstructive chronic bronchitis	MR PRESSO	243	0.357	0.072	0.216	0.498	1.29e-06		<2e-04			0.8578
Obstructive chronic bronchitis	Weighted median	245	0.084	0.11	-0.132	0.3	0.445435
Obstructive chronic bronchitis	Weighted mode	245	0.011	0.13	-0.244	0.266	0.933988
Osteoarthrosis, localized, primary	MR Egger	245	0.065	0.074	-0.081	0.211	0.382384	0.00189815	0.28772	318.966	0.000761471
Osteoarthrosis, localized, primary	IVW	245	0.129	0.038	0.056	0.203	0.000588709			320.449	0.000728441
Osteoarthrosis, localized, primary	IVW_RE	245	0.129	0.043	0.045	0.214	0.00270938			320.449	0.000728441
Osteoarthrosis, localized, primary	MR PRESSO	245	NA	NA	NA	NA	NA		0.0006
Osteoarthrosis, localized, primary	Weighted median	245	0.165	0.068	0.031	0.298	0.0155268
Osteoarthrosis, localized, primary	Weighted mode	245	0.14	0.074	-0.005	0.285	0.0591819
Other chronic ischemic heart disease, unspecified	MR Egger	245	-0.035	0.076	-0.183	0.114	0.645181	0.0041149	0.024676	464.929	4.31e-16
Other chronic ischemic heart disease, unspecified	IVW	245	0.103	0.032	0.04	0.166	0.00131466			474.585	5.65e-17
Other chronic ischemic heart disease, unspecified	IVW_RE	245	0.103	0.045	0.015	0.191	0.0212424			474.585	5.65e-17
Other chronic ischemic heart disease, unspecified	MR PRESSO	241	0.141	0.044	0.055	0.226	0.00142315		<2e-04			0.4904
Other chronic ischemic heart disease, unspecified	Weighted median	245	0.046	0.065	-0.082	0.174	0.47774
Other chronic ischemic heart disease, unspecified	Weighted mode	245	-0.089	0.076	-0.239	0.06	0.241928
Other diseases of respiratory system, NEC	MR Egger	245	-0.013	0.069	-0.147	0.121	0.849247	0.00467793	0.00469593	281.685	0.0446275
Other diseases of respiratory system, NEC	IVW	245	0.144	0.037	0.072	0.217	0.000102784			290.951	0.0210625
Other diseases of respiratory system, NEC	IVW_RE	245	0.144	0.041	0.065	0.224	0.000375443			290.951	0.0210625
Other diseases of respiratory system, NEC	MR PRESSO	244	0.14	0.04	0.062	0.218	0.000498431		0.0186			0.9124
Other diseases of respiratory system, NEC	Weighted median	245	0.148	0.063	0.024	0.273	0.0191769
Other diseases of respiratory system, NEC	Weighted mode	245	0.149	0.076	0	0.297	0.0502146
Other diseases of respiratory system, not elsewhere classified	MR Egger	245	-0.014	0.069	-0.149	0.121	0.841976	0.00462339	0.00535331	285.523	0.0316941
Other diseases of respiratory system, not elsewhere classified	IVW	245	0.142	0.037	0.069	0.215	0.000128623			294.637	0.0146236
Other diseases of respiratory system, not elsewhere classified	IVW_RE	245	0.142	0.041	0.062	0.222	0.000492974			294.637	0.0146236
Other diseases of respiratory system, not elsewhere classified	MR PRESSO	244	0.138	0.04	0.06	0.215	0.000642576		0.0124			0.9092
Other diseases of respiratory system, not elsewhere classified	Weighted median	245	0.14	0.063	0.016	0.264	0.0271741
Other diseases of respiratory system, not elsewhere classified	Weighted mode	245	0.142	0.075	-0.005	0.289	0.0580582
Rheumatoid arthritis	MR Egger	245	0.08	0.125	-0.165	0.324	0.524217	0.00397601	0.187141	302.099	0.00587508
Rheumatoid arthritis	IVW	245	0.213	0.065	0.085	0.342	0.00110868			304.262	0.005224
Rheumatoid arthritis	IVW_RE	245	0.213	0.073	0.07	0.357	0.00349348			304.262	0.005224
Rheumatoid arthritis	MR PRESSO	244	0.206	0.072	0.066	0.347	0.00434613		0.0038			0.9138
Rheumatoid arthritis	Weighted median	245	0.074	0.114	-0.149	0.297	0.515178
Rheumatoid arthritis	Weighted mode	245	0.061	0.148	-0.229	0.352	0.678538
Rheumatoid arthritis and other inflammatory polyarthropathies	MR Egger	245	0.151	0.121	-0.087	0.388	0.213638	0.00224615	0.441828	317.004	0.000981469
Rheumatoid arthritis and other inflammatory polyarthropathies	IVW	245	0.227	0.062	0.105	0.348	0.000248715			317.776	0.00102885
Rheumatoid arthritis and other inflammatory polyarthropathies	IVW_RE	245	0.227	0.071	0.088	0.365	0.00132616			317.776	0.00102885
Rheumatoid arthritis and other inflammatory polyarthropathies	MR PRESSO	244	0.22	0.069	0.084	0.355	0.00169735		0.0008			0.901
Rheumatoid arthritis and other inflammatory polyarthropathies	Weighted median	245	0.126	0.106	-0.082	0.334	0.23413
Rheumatoid arthritis and other inflammatory polyarthropathies	Weighted mode	245	0.102	0.129	-0.15	0.354	0.427755
Tobacco use disorder	MR Egger	245	-0.12	0.087	-0.29	0.05	0.167482	0.00797226	0.000142608	343.172	2.39e-05
Tobacco use disorder	IVW	245	0.148	0.043	0.065	0.232	0.00051757			363.603	1.02e-06
Tobacco use disorder	IVW_RE	245	0.148	0.052	0.046	0.25	0.00445802			363.603	1.02e-06
Tobacco use disorder	MR PRESSO	243	0.135	0.049	0.039	0.232	0.00656052		<2e-04			0.8124
Tobacco use disorder	Weighted median	245	-0.094	0.075	-0.241	0.053	0.209319
Tobacco use disorder	Weighted mode	245	-0.089	0.098	-0.282	0.104	0.367626
N SNPs* for MR PRESSO reported number of variants in MR after outlier correction
Significance determined by Bonferroni threshold p < 0.0019
p_pleiotropy= global p value from MR PRESSO, intercept p value from MR Egger
