# Supplementary material for: Genetic analysis of over half a million people characterises C-reactive protein loci
Source: Nat Commun. 2022 Apr 22;13:2198. doi: 10.1038/s41467-022-29650-5 (PMC9033829; doi:10.1038/s41467-022-29650-5)
Supplement: Supplementary file 10 — Supplementary Data 8 [file 41467_2022_29650_MOESM10_ESM.xlsx]

## Sheet: Sheet1
Supplementary Data 8. MR-replication results of CRP proxied genetic variables with 22 PheWAS identified outcomes extracted from MR-base database.
Outcome	Method	N SNPs*	Beta	SE	CILower	CIUpper	P value	heterogeneity	p_heterogeneity	intercept	p_pleiotropy	distortion_p	id.outcome
Acute renal failure	IVW	194	0.129	0.191	-0.24536	0.50336	0.499	226.34	0.0503428				finn-a-N14_ACUTERENFAIL
Acute renal failure	IVW_RE	194	0.129	0.207	-0.27672	0.53472	0.533	226.34	0.0503428				finn-a-N14_ACUTERENFAIL
Acute renal failure	MR Egger	194	0.175	0.334	-0.47964	0.82964	0.6	226.303	0.0455615	-0.00154888	0.859405		finn-a-N14_ACUTERENFAIL
Acute renal failure	Weighted median	194	0.135	0.31	-0.4726	0.7426	0.664						finn-a-N14_ACUTERENFAIL
Acute renal failure	Weighted mode	194	0.197	0.301	-0.39296	0.78696	0.514						finn-a-N14_ACUTERENFAIL
Acute renal failure	MR PRESSO	NA	NA	NA	NA	NA	NA	NA	NA	NA	NA	NA	NA
Angina pectoris	IVW	194	0.064	0.068	-0.06928	0.19728	0.347						finn-a-I9_ANGINA
Angina pectoris	IVW_RE	194	0.064	0.071	-0.07516	0.20316	0.371	212.662	0.158095				finn-a-I9_ANGINA
Angina pectoris	MR Egger	194	0.111	0.115	-0.1144	0.3364	0.337	212.362	0.149586	-0.00156899	0.603216		finn-a-I9_ANGINA
Angina pectoris	Weighted median	194	-0.024	0.123	-0.26508	0.21708	0.845						finn-a-I9_ANGINA
Angina pectoris	Weighted mode	194	-0.071	0.113	-0.29248	0.15048	0.526						finn-a-I9_ANGINA
Angina pectoris	MR PRESSO	NA	NA	NA	NA	NA	NA	NA	NA	NA	NA	NA	NA
Atherosclerosis, excluding cerebral, coronary and PAD	IVW	194	0.003	0.104	-0.20084	0.20684	0.974						finn-a-I9_ATHSCLE
Atherosclerosis, excluding cerebral, coronary and PAD	IVW_RE	194	0.003	0.125	-0.242	0.248	0.978	279.704	4.46845e-05				finn-a-I9_ATHSCLE
Atherosclerosis, excluding cerebral, coronary and PAD	MR Egger	194	-0.15	0.201	-0.54396	0.24396	0.456	278.328	4.60101e-05	0.00512461	0.331186		finn-a-I9_ATHSCLE
Atherosclerosis, excluding cerebral, coronary and PAD	Weighted median	194	-0.173	0.186	-0.53756	0.19156	0.35						finn-a-I9_ATHSCLE
Atherosclerosis, excluding cerebral, coronary and PAD	Weighted mode	194	-0.028	0.164	-0.34944	0.29344	0.866						finn-a-I9_ATHSCLE
Atherosclerosis, excluding cerebral, coronary and PAD	MR PRESSO	193	-0.0118831	0.122322	-0.251635	0.227869	0.922712				<0.00025	0.04325	NA
Congestive heart failure	IVW	211	0.012	0.057	-0.09972	0.12372	0.83						bbj-a-109
Congestive heart failure	IVW_RE	211	0.012	0.069	-0.12324	0.14724	0.858	301.917	3.2897e-05				bbj-a-110
Congestive heart failure	MR Egger	211	-0.087	0.134	-0.34964	0.17564	0.515	300.837	3.22913e-05	0.00265066	0.38733		bbj-a-109
Congestive heart failure	Weighted median	211	0.027	0.116	-0.20036	0.25436	0.816						bbj-a-109
Congestive heart failure	Weighted mode	211	-0.055	0.12	-0.2902	0.1802	0.648						bbj-a-109
Congestive heart failure	MR PRESSO	210	-0.00544003	0.0673698	-0.137485	0.126605	0.935719				<2e-03	0.0446	NA
Chronic obstructive pulmanary diease, COPD	IVW	194	0.33	0.098	0.13792	0.52208	0.000794						finn-a-J10_COPD
Chronic obstructive pulmanary diease, COPD	IVW_RE	194	0.33	0.118	0.09872	0.56128	0.005	279.861	4.354e-05				finn-a-J10_COPD
Chronic obstructive pulmanary diease, COPD	MR Egger	194	0.183	0.191	-0.19136	0.55736	0.339	278.471	4.49358e-05	0.00489349	0.328844		finn-a-J10_COPD
Chronic obstructive pulmanary diease, COPD	Weighted median	194	0.384	0.163	0.06452	0.70348	0.019						finn-a-J10_COPD
Chronic obstructive pulmanary diease, COPD	Weighted mode	194	0.241	0.147	-0.04712	0.52912	0.102						finn-a-J10_COPD
Chronic obstructive pulmanary diease, COPD	MR PRESSO	193	0.308862	0.111576	0.0901719	0.527551	0.00618948				<0.00024	0.833	NA
Coronary atherosclerosis	IVW	194	0.055	0.064	-0.07044	0.18044	0.389						finn-a-I9_CORATHER
Coronary atherosclerosis	IVW_RE	194	0.055	0.071	-0.08416	0.19416	0.44	239.788	0.0123632				finn-a-I9_CORATHER
Coronary atherosclerosis	MR Egger	194	0.014	0.115	-0.2114	0.2394	0.905	239.529	0.011204	0.0013699	0.648775		finn-a-I9_CORATHER
Coronary atherosclerosis	Weighted median	194	-0.082	0.119	-0.31524	0.15124	0.49						finn-a-I9_CORATHER
Coronary atherosclerosis	Weighted mode	194	-0.116	0.11	-0.3316	0.0996	0.293						finn-a-I9_CORATHER
Coronary atherosclerosis	MR PRESSO	NA	NA	NA	NA	NA	NA	NA	NA	NA	NA	NA	NA
Coronary heart disease/ Ischaemic heart disease	IVW	242	0.097	0.031	0.03624	0.15776	0.001						ieu-a-7
Coronary heart disease/ Ischaemic heart disease	IVW_RE	242	0.0972473	0.0507231	-0.00216988	0.196665	0.0552099	663.799	3.35368e-41				ieu-a-8
Coronary heart disease/ Ischaemic heart disease	MR Egger	242	-0.00759728	0.0932619	-0.190391	0.175196	0.935143	658.879	9.74664e-41	0.00294329	0.181922		ieu-a-7
Coronary heart disease/ Ischaemic heart disease	Weighted median	242	-0.0152529	0.0643995	-0.141476	0.11097	0.812775						ieu-a-7
Coronary heart disease/ Ischaemic heart disease	Weighted mode	242	-0.0211444	0.0820945	-0.18205	0.139761	0.796965						ieu-a-7
Coronary heart disease/ Ischaemic heart disease	MR PRESSO	NA	NA	NA	NA	NA	NA	NA	NA	NA	NA	NA	NA
Degeneration of macula and posterior pole	IVW	194	0.177	0.103	-0.02488	0.37888	0.086						finn-a-H7_MACULADEGEN
Degeneration of macula and posterior pole	IVW_RE	194	0.177	0.113	-0.04448	0.39848	0.117	231.184	0.0313163				finn-a-H7_MACULADEGEN
Degeneration of macula and posterior pole	MR Egger	194	0.273	0.182	-0.08372	0.62972	0.136	230.643	0.029592	-0.00319715	0.502795		finn-a-H7_MACULADEGEN
Degeneration of macula and posterior pole	Weighted median	194	0.103	0.175	-0.24	0.446	0.557						finn-a-H7_MACULADEGEN
Degeneration of macula and posterior pole	Weighted mode	194	0.208	0.161	-0.10756	0.52356	0.198						finn-a-H7_MACULADEGEN
Degeneration of macula and posterior pole	MR PRESSO	NA	NA	NA	NA	NA	NA	NA	NA	NA	NA	NA	NA
Disorders of lacrimal system	IVW	194	0.048	0.099	-0.14604	0.24204	0.624						finn-a-H7_LACRIMALSYSTEM
Disorders of lacrimal system	IVW_RE	194	0.048	0.099	-0.14604	0.24204	0.624	191.804	0.510793				finn-a-H7_LACRIMALSYSTEM
Disorders of lacrimal system	MR Egger	194	0.189	0.159	-0.12264	0.50064	0.237	190.537	0.516277	-0.00469274	0.261736		finn-a-H7_LACRIMALSYSTEM
Disorders of lacrimal system	Weighted median	194	0.001	0.173	-0.33808	0.34008	0.996						finn-a-H7_LACRIMALSYSTEM
Disorders of lacrimal system	Weighted mode	194	0.115	0.172	-0.22212	0.45212	0.506						finn-a-H7_LACRIMALSYSTEM
Disorders of lacrimal system	MR PRESSO	NA	NA	NA	NA	NA	NA	NA	NA	NA	NA	NA	NA
Disorders of lipoprotein metabolism and other lipidaemias	IVW	194	0.14	0.069	0.00476	0.27524	0.042						finn-a-E4_LIPOPROT
Disorders of lipoprotein metabolism and other lipidaemias	IVW_RE	194	0.14	0.079	-0.01484	0.29484	0.076	251.843	0.00281471				finn-a-E4_LIPOPROT
Disorders of lipoprotein metabolism and other lipidaemias	MR Egger	194	0.133	0.127	-0.11592	0.38192	0.298	251.837	0.00242295	0.000231568	0.944575		finn-a-E4_LIPOPROT
Disorders of lipoprotein metabolism and other lipidaemias	Weighted median	194	0.218	0.134	-0.04464	0.48064	0.104						finn-a-E4_LIPOPROT
Disorders of lipoprotein metabolism and other lipidaemias	Weighted mode	194	0.393	0.184	0.03236	0.75364	0.034						finn-a-E4_LIPOPROT
Disorders of lipoprotein metabolism and other lipidaemias	MR PRESSO	192	0.140337	0.0744344	-0.00555391	0.286229	0.0608961				0.002	0.9975	NA
Heart failure	IVW	194	0.069	0.062	-0.05252	0.19052	0.26						finn-a-HEARTFAIL
Heart failure	IVW_RE	194	0.069	0.067	-0.06232	0.20032	0.302	230.27	0.0343446				finn-a-HEARTFAIL
Heart failure	MR Egger	194	0.026	0.109	-0.18764	0.23964	0.815	229.954	0.0317508	0.00146051	0.607966		finn-a-HEARTFAIL
Heart failure	Weighted median	194	0.087	0.109	-0.12664	0.30064	0.422						finn-a-HEARTFAIL
Heart failure	Weighted mode	194	0.017	0.097	-0.17312	0.20712	0.862						finn-a-HEARTFAIL
Heart failure	MR PRESSO	193	0.0480112	0.065177	-0.0797358	0.175758	0.462248				0.03375	0.568	NA
Hyperlipidaemia, other/unspecified	IVW	194	0.323	0.122	0.08388	0.56212	0.008						finn-a-E4_HYPERLIPNAS
Hyperlipidaemia, other/unspecified	IVW_RE	194	0.323	0.137	0.05448	0.59152	0.018	243.078	0.00842351				finn-a-E4_HYPERLIPNAS
Hyperlipidaemia, other/unspecified	MR Egger	194	0.644	0.22	0.2128	1.0752	0.004	238.813	0.0121673	-0.0106486	0.0656046		finn-a-E4_HYPERLIPNAS
Hyperlipidaemia, other/unspecified	Weighted median	194	0.236	0.244	-0.24224	0.71424	0.333						finn-a-E4_HYPERLIPNAS
Hyperlipidaemia, other/unspecified	Weighted mode	194	0.628	0.232	0.17328	1.08272	0.007						finn-a-E4_HYPERLIPNAS
Hyperlipidaemia, other/unspecified	MR PRESSO	193	0.30188	0.133666	0.0398939	0.563866	0.0250417				0.006	0.8965	NA
Hypothyroidism (congenital or acquired)	IVW	195	0.021	0.064	-0.10444	0.14644	0.747						finn-a-HYPOTHYROIDISM
Hypothyroidism (congenital or acquired)	IVW_RE	195	0.021	0.073	-0.12208	0.16408	0.777	251.07	0.0036063				finn-a-HYPOTHYROIDISM
Hypothyroidism (congenital or acquired)	MR Egger	195	-0.013	0.118	-0.24428	0.21828	0.909	250.893	0.0031861	0.00113299	0.712518		finn-a-HYPOTHYROIDISM
Hypothyroidism (congenital or acquired)	Weighted median	195	0.019	0.112	-0.20052	0.23852	0.865						finn-a-HYPOTHYROIDISM
Hypothyroidism (congenital or acquired)	Weighted mode	195	-0.074	0.102	-0.27392	0.12592	0.466						finn-a-HYPOTHYROIDISM
Hypothyroidism (congenital or acquired)	MR PRESSO	194	0.0123608	0.0713355	-0.127457	0.152178	0.862615				0.00525	0.7785	NA
Hypothyroidism,other/unspecified	IVW	194	-0.026	0.052	-0.12792	0.07592	0.624						finn-a-E4_HYTHYNAS
Hypothyroidism,other/unspecified	IVW_RE	194	-0.026	0.064	-0.15144	0.09944	0.686	283.768	2.26051e-05				finn-a-E4_HYTHYNAS
Hypothyroidism,other/unspecified	MR Egger	194	-0.078	0.103	-0.27988	0.12388	0.449	283.148	2.04478e-05	0.00174108	0.517652		finn-a-E4_HYTHYNAS
Hypothyroidism,other/unspecified	Weighted median	194	-0.048	0.093	-0.23028	0.13428	0.608						finn-a-E4_HYTHYNAS
Hypothyroidism,other/unspecified	Weighted mode	194	-0.1	0.086	-0.26856	0.06856	0.247						finn-a-E4_HYTHYNAS
Hypothyroidism,other/unspecified	MR PRESSO	193	-0.0335385	0.0619606	-0.154981	0.0879043	0.588937				<0.00024	0.9205	NA
Myocardial infarction	IVW	243	0.1	0.034	0.03336	0.16664	0.003						ieu-a-798
Myocardial infarction	IVW_RE	243	0.1	0.054	-0.00584	0.20584	0.064	615.244	2.24586e-34				ieu-a-799
Myocardial infarction	MR Egger	243	-0.017	0.1	-0.213	0.179	0.868	610.328	6.30465e-34	0.00326135	0.164808		ieu-a-798
Myocardial infarction	Weighted median	243	-0.003	0.068	-0.13628	0.13028	0.963						ieu-a-798
Myocardial infarction	Weighted mode	243	-0.029	0.075	-0.176	0.118	0.703						ieu-a-798
Myocardial infarction	MR PRESSO	235	0.0735624	0.046682	-0.0179343	0.165059	0.116418				<2e-03	0.4114	NA
Other diseases of the respiratory system	IVW	194	0.3	0.159	-0.01164	0.61164	0.06						finn-a-J10_RESPOTHER
Other diseases of the respiratory system	IVW_RE	194	0.3	0.17	-0.0332	0.6332	0.079	220.599	0.0843426				finn-a-J10_RESPOTHER
Other diseases of the respiratory system	MR Egger	194	0.105	0.275	-0.434	0.644	0.704	219.665	0.0833619	0.00649948	0.36742		finn-a-J10_RESPOTHER
Other diseases of the respiratory system	Weighted median	194	0.041	0.263	-0.47448	0.55648	0.876						finn-a-J10_RESPOTHER
Other diseases of the respiratory system	Weighted mode	194	0.208	0.25	-0.282	0.698	0.408						finn-a-J10_RESPOTHER
Other diseases of the respiratory system	MR PRESSO	NA	NA	NA	NA	NA	NA	NA	NA	NA	NA	NA	NA
Other heart diseases	IVW	194	0.052	0.038	-0.02248	0.12648	0.171						finn-a-I9_OTHHEART
Other heart diseases	IVW_RE	194	0.052	0.042	-0.03032	0.13432	0.21	230.116	0.034879				finn-a-I9_OTHHEART
Other heart diseases	MR Egger	194	0.039	0.067	-0.09232	0.17032	0.561	230.043	0.0314645	0.00043518	0.805221		finn-a-I9_OTHHEART
Other heart diseases	Weighted median	194	0.09	0.062	-0.03152	0.21152	0.146						finn-a-I9_OTHHEART
Other heart diseases	Weighted mode	194	0.048	0.059	-0.06764	0.16364	0.412						finn-a-I9_OTHHEART
Other heart diseases	MR PRESSO	193	0.0371972	0.0399212	-0.0410483	0.115443	0.352627				0.035	0.473	NA
Peripheral atherosclerosis	IVW	194	0.003	0.108	-0.20868	0.21468	0.979						finn-a-DM_PERIPHATHERO
Peripheral atherosclerosis	IVW_RE	194	0.003	0.128	-0.24788	0.25388	0.983	270.982	0.000181009				finn-a-DM_PERIPHATHERO
Peripheral atherosclerosis	MR Egger	194	-0.178	0.207	-0.58372	0.22772	0.391	269.243	0.000197355	0.00602676	0.26693		finn-a-DM_PERIPHATHERO
Peripheral atherosclerosis	Weighted median	194	-0.2	0.184	-0.56064	0.16064	0.278						finn-a-DM_PERIPHATHERO
Peripheral atherosclerosis	Weighted mode	194	-0.072	0.179	-0.42284	0.27884	0.688						finn-a-DM_PERIPHATHERO
Peripheral atherosclerosis	MR PRESSO	193	-0.0127857	0.126	-0.259746	0.234175	0.91928				<0.00024	0.048	NA
Pure hypercholesterolaemia	IVW	194	0.009	0.085	-0.1576	0.1756	0.916						finn-a-E4_HYPERCHOL
Pure hypercholesterolaemia	IVW_RE	194	0.009	0.095	-0.1772	0.1952	0.924	240.826	0.0109713				finn-a-E4_HYPERCHOL
Pure hypercholesterolaemia	MR Egger	194	-0.102	0.153	-0.40188	0.19788	0.507	239.763	0.0109034	0.00370443	0.357277		finn-a-E4_HYPERCHOL
Pure hypercholesterolaemia	Weighted median	194	0.145	0.158	-0.16468	0.45468	0.36						finn-a-E4_HYPERCHOL
Pure hypercholesterolaemia	Weighted mode	194	0.214	0.151	-0.08196	0.50996	0.156						finn-a-E4_HYPERCHOL
Pure hypercholesterolaemia	MR PRESSO	191	0.0879561	0.0913882	-0.0911647	0.267077	0.337049				0.00925	0.682	NA
Rheumatoid arthritis	IVW	208	0.074	0.055	-0.0338	0.1818	0.177						ieu-a-833
Rheumatoid arthritis	IVW_RE	208	0.074	0.077	-0.07692	0.22492	0.342	418.021	2.21477e-16				ieu-a-834
Rheumatoid arthritis	MR Egger	208	-0.033	0.154	-0.33484	0.26884	0.829	416.708	2.16849e-16	0.00280914	0.421392		ieu-a-833
Rheumatoid arthritis	Weighted median	208	0	0.093	-0.18228	0.18228	1						ieu-a-833
Rheumatoid arthritis	Weighted mode	208	-0.038	0.101	-0.23596	0.15996	0.71						ieu-a-833
Rheumatoid arthritis	MR PRESSO	202	0.0194685	0.0639912	-0.105954	0.144891	0.761262				<2e-03	0.1438	NA
Unspecified chronic bronchitis	IVW	195	0.303	0.345	-0.3732	0.9792	0.38						finn-a-J10_BRONCHNAS
Unspecified chronic bronchitis	IVW_RE	195	0.303	0.352	-0.38692	0.99292	0.389	201.689	0.337583				finn-a-J10_BRONCHNAS
Unspecified chronic bronchitis	MR Egger	195	0.477	0.571	-0.64216	1.59616	0.405	201.533	0.322079	-0.00574966	0.699157		finn-a-J10_BRONCHNAS
Unspecified chronic bronchitis	Weighted median	195	-0.015	0.599	-1.18904	1.15904	0.98						finn-a-J10_BRONCHNAS
Unspecified chronic bronchitis	Weighted mode	195	0.004	0.537	-1.04852	1.05652	0.994						finn-a-J10_BRONCHNAS
Unspecified chronic bronchitis	MR PRESSO	NA	NA	NA	NA	NA	NA	NA	NA	NA	NA	NA	NA
Wet or dry macular degeneration	IVW	195	0.084	0.135	-0.1806	0.3486	0.532						finn-a-CUSTOM_AMD
Wet or dry macular degeneration	IVW_RE	195	0.084	0.142	-0.19432	0.36232	0.553	214.723	0.146782	NA	NA		finn-a-CUSTOM_AMD
Wet or dry macular degeneration	MR Egger	195	0.031	0.23	-0.4198	0.4818	0.894	214.626	0.136599	0.0017752	0.767289		finn-a-CUSTOM_AMD
Wet or dry macular degeneration	Weighted median	195	-0.055	0.223	-0.49208	0.38208	0.805						finn-a-CUSTOM_AMD
Wet or dry macular degeneration	Weighted mode	195	0.013	0.196	-0.37116	0.39716	0.945						finn-a-CUSTOM_AMD
Wet or dry macular degeneration	MR PRESSO	NA	NA	NA	NA	NA	NA	NA	NA	NA	NA	NA	NA
N SNPs* for MR PRESSO reported number of variants in MR after outlier correction
Significance determined by Bonferroni threshold p < 0.0023
p_pleiotropy= global p value from MR PRESSO, intercept p value from MR Egger
