# Supplementary material for: Genetic analysis of over half a million people characterises C-reactive protein loci
Source: Nat Commun. 2022 Apr 22;13:2198. doi: 10.1038/s41467-022-29650-5 (PMC9033829; doi:10.1038/s41467-022-29650-5)
Supplement: Supplementary file 11 — Supplementary Data 9 [file 41467_2022_29650_MOESM11_ESM.xlsx]

## Sheet: Sheet1
Supplementary Data 9. MR association of CRP GWAS meta-analysis instrumental variants with eleven outcomes.
Outcome	Method	N SNPs*	Beta	SE	CILower	CIUpper	P value	intercept	p_pleiotropy	heterogeneity	p_heterogeneity	p_distortion
ADHD	IVW	237	0.0911683	0.0432523	0.00639522	0.175941	0.0350464	0		NA	NA
ADHD	IVW-RE	237	0.0911683	0.0629207	-0.032154	0.214491	0.147354	0		499.435	5.2903e-21
ADHD	MR-Egger	237	-0.214594	0.111158	-0.432461	0.00327212	0.0535415	0.00859787	0.000948401	NA	NA
ADHD	Weighted Median	237	-0.0132357	0.0768258	-0.163811	0.13734	0.863216	0		NA	NA
ADHD	Weighted Mode	237	-0.0524566	0.0753338	-0.200108	0.095195	0.486227	0		NA	NA
ADHD	MR-PRESSO	236	0.0792776	0.0602572	-0.0388265	0.197382	0.189572	NA	<2e-04	NA	NA	0.8102
ASD	IVW	249	-0.0233237	0.0432618	-0.108115	0.061468	0.589798	0		NA	NA
ASD	IVW-RE	249	-0.0233237	0.0546888	-0.130512	0.0838644	0.669758	0		396.313	6.33217e-09
ASD	MR-Egger	249	-0.0368942	0.096656	-0.226336	0.152548	0.702679	0.000393545	0.864668	NA	NA
ASD	Weighted Median	249	0.0322796	0.0787335	-0.122035	0.186594	0.681817	0		NA	NA
ASD	Weighted Mode	249	0.0607448	0.0815281	-0.0990474	0.220537	0.456225	0		NA	NA
ASD	MR-PRESSO	248	-0.00272762	0.0534667	-0.107522	0.102067	0.959355	NA	<2e-04	NA	NA	0.0414
BC	IVW	237	0.0611192	0.0209685	0.0200217	0.102217	0.00355908	0		NA	NA
BC	IVW-RE	237	0.0611192	0.0410004	-0.01924	0.141478	0.13604	0		902.301	1.42752e-78
BC	MR-Egger	237	0.00372199	0.0747387	-0.142763	0.150207	0.960282	0.00158188	0.358278	NA	NA
BC	Weighted Median	237	0.0195076	0.0416664	-0.0621571	0.101172	0.639653	0		NA	NA
BC	Weighted Mode	237	0.000148771	0.0398629	-0.0779812	0.0782787	0.997022	0		NA	NA
BC	MR-PRESSO	221	0.0609052	0.0298787	0.00234287	0.119468	0.0427049	NA	<2e-04	NA	NA	0.9938
BPD	IVW	249	0.034837	0.0423671	-0.048201	0.117875	0.410926	0		NA	NA
BPD	IVW-RE	249	0.034837	0.0602886	-0.0833266	0.153001	0.563375	0		502.187	2.16723e-19
BPD	MR-Egger	249	0.00577759	0.108082	-0.206059	0.217614	0.957369	0.000834915	0.74578	NA	NA
BPD	Weighted Median	249	0	0.0793846	-0.155591	0.155591	1	0		NA	NA
BPD	Weighted Mode	249	-0.00431536	0.107749	-0.215499	0.206868	0.968053	0		NA	NA
BPD	MR-PRESSO	240	0.0312296	0.0555324	-0.0776139	0.140073	0.574393	NA	<2e-04	NA	NA	0.9218
CAD	IVW	247	0.129582	0.0303549	0.0700873	0.189076	1.96448e-05	0		NA	NA
CAD	IVW-RE	247	0.129582	0.0506416	0.0303261	0.228838	0.0105034	0		684.687	5.27566e-43
CAD	MR-Egger	247	-0.0987792	0.0921948	-0.279478	0.0819193	0.283981	0.00634032	0.00322986	NA	NA
CAD	Weighted Median	247	-0.0330418	0.0636773	-0.157847	0.0917634	0.603834	0		NA	NA
CAD	Weighted Mode	247	-0.138138	0.0704276	-0.276174	-0.000102599	0.04983	0		NA	NA
CAD	MR-PRESSO	236	0.125926	0.0453485	0.0370428	0.214809	0.0059315	NA	<2e-04	NA	NA	0.9382
MDD	IVW	256	0.0688952	0.0246924	0.0204989	0.117291	0.0052686	0		NA	NA
MDD	IVW-RE	256	0.0688952	0.0301547	0.00979307	0.127997	0.022329	0		380.297	5.7701e-07
MDD	MR-Egger	256	0.0178281	0.052841	-0.0857384	0.121395	0.735822	0.00150554	0.239415	NA	NA
MDD	Weighted Median	256	0.0643465	0.0436237	-0.0211544	0.149847	0.140203	0		NA	NA
MDD	Weighted Mode	256	0.0412092	0.0444092	-0.0458313	0.12825	0.353438	0		NA	NA
MDD	MR-PRESSO	NA	NA	NA	NA	NA	NA	NA	<0.000166666666666667	NA	NA	NA
prca	IVW	181	0.0515759	0.0299873	-0.00719814	0.11035	0.0854462	0		NA	NA
prca	IVW-RE	181	0.0515759	0.0556543	-0.0575045	0.160656	0.354072	0		620.004	1.06591e-49
prca	MR-Egger	181	0.209058	0.0982935	0.0164059	0.401709	0.0334308	-0.00449907	0.0527607	NA	NA
prca	Weighted Median	181	0.027982	0.0660056	-0.101387	0.157351	0.671614	0		NA	NA
prca	Weighted Mode	181	0.0833725	0.0628313	-0.0397746	0.20652	0.184533	0		NA	NA
prca	MR-PRESSO	174	0.0427563	0.0445014	-0.0444664	0.129979	0.338001	NA	<0.00025	NA	NA	0.813
Schz	IVW	251	-0.119602	0.0338702	-0.185986	-0.0532174	0.000413711	0		NA	NA
Schz	IVW-RE	251	-0.119602	0.0551167	-0.227628	-0.011575	0.0300088	0		662.019	5.36235e-39
Schz	MR-Egger	251	-0.0626395	0.0979602	-0.254638	0.129359	0.522537	-0.00164088	0.481614	NA	NA
Schz	Weighted Median	251	-0.182484	0.0596676	-0.299431	-0.0655379	0.00222562	0		NA	NA
Schz	Weighted Mode	251	-0.154011	0.0575631	-0.266833	-0.0411896	0.00746137	0		NA	NA
Schz	MR-PRESSO	237	-0.134388	0.0426922	-0.218065	-0.0507114	0.00185674	NA	<0.000166666666666667	NA	NA	0.721
stroke	IVW	248	0.0586732	0.0293845	0.00108073	0.116266	0.0458531	0		NA	NA
stroke	IVW-RE	248	0.0586732	0.0357583	-0.0114117	0.128758	0.100833	0		365.775	1.31674e-06
stroke	MR-Egger	248	-0.0260938	0.064204	-0.151931	0.0997438	0.684434	0.00240679	0.112408	NA	NA
stroke	Weighted Median	248	0.00133728	0.0540796	-0.104657	0.107331	0.980272	0		NA	NA
stroke	Weighted Mode	248	-0.0558607	0.056711	-0.167012	0.0552907	0.32462	0		NA	NA
stroke	MR-PRESSO	NA	NA	NA	NA	NA	NA	NA	<2e-04	NA	NA	NA
T1D	IVW	239	0.0148328	0.0842443	-0.150283	0.179949	0.86024	0		NA	NA
T1D	IVW-RE	239	0.0148328	0.108708	-0.198232	0.227897	0.891469	0		396.298	5.07003e-10
T1D	MR-Egger	239	-0.00566869	0.203802	-0.405114	0.393777	0.97781	0.000550589	0.905256	NA	NA
T1D	Weighted Median	239	-0.00261008	0.155008	-0.306421	0.301201	0.986566	0		NA	NA
T1D	Weighted Mode	239	-0.0767549	0.163062	-0.39635	0.242841	0.637848	0		NA	NA
T1D	MR-PRESSO	237	0.017545	0.105917	-0.190053	0.225143	0.868576	NA	<2e-04	NA	NA	0.9858
T2D	IVW	170	0.14966	0.0288806	0.0930553	0.206265	2.19488e-07	0		NA	NA
T2D	IVW-RE	170	0.14966	0.0854105	-0.0177413	0.317062	0.0797315	0		1478.07	1.17138e-207
T2D	MR-Egger	170	-0.471985	0.151147	-0.768227	-0.175742	0.00179206	0.0171051	1.21686e-06	NA	NA
T2D	Weighted Median	170	0.0564935	0.0612641	-0.0635819	0.176569	0.35646	0		NA	NA
T2D	Weighted Mode	170	-0.00597623	0.0876048	-0.177679	0.165726	0.945612	0		NA	NA
T2D	MR-PRESSO	142	0.200742	0.0512034	0.100383	0.301101	0.000137393	NA	<0.00025	NA	NA	0.35075
N SNPs* for MR PRESSO reported number of variants in MR after outlier correction
Significance determined by Bonferroni threshold p < 0.0045
p_pleiotropy= global p value from MR PRESSO, intercept p value from MR Egger
Abbreviations
"BC" = Breast Cancer
"PrC" = Prostate Cancer
"T1D" = Type 1 Diabetes
"T2D" = Type 2 Diabetes
"CAD" = Coronary Artery Disease
"ADHD" = Attention-Deficit/Hyperactivity Disorder
"ASD" = Autism Spectrum Disorder
"BPD" = Bipolar Disorder
"MDD" = Major Depressive Disorder
"Schz" = Schizophrenia
