# Supplementary material for: Genetic analysis of over half a million people characterises C-reactive protein loci
Source: Nat Commun. 2022 Apr 22;13:2198. doi: 10.1038/s41467-022-29650-5 (PMC9033829; doi:10.1038/s41467-022-29650-5)
Supplement: Supplementary file 12 — Supplementary Data 10 [file 41467_2022_29650_MOESM12_ESM.xlsx]

## Sheet: Sheet1
Supplementary Data 10. MR association of CRP cis instrumental variants with eleven outcomes.
Outcome	Method	N SNPs	Beta	SE	cil	ciu	P value	intercept	p_pleiotropy	heterogeneity	p_heterogeneity
ADHD	IVW	13	0.00064323	0.062993	-0.122821	0.124107	0.991853	0	NA	NA	NA
ADHD	IVW-RE	13	0.00064323	0.0760838	-0.148478	0.149765	0.993255	0	NA	17.5058	0.131541
ADHD	MR-Egger	13	-0.1196	0.169266	-0.451355	0.212156	0.479829	0.0155288	0.424639	NA	NA
ADHD	Weighted Median	13	-0.0420535	0.0871434	-0.212851	0.128744	0.629395	0	NA	NA	NA
ADHD	Weighted Mode	13	-0.0648491	0.0915442	-0.244272	0.114574	0.478703	0	NA	NA	NA
ASD	IVW	20	0.118454	0.0591463	0.00252952	0.234379	0.0452062	0	NA	NA	NA
ASD	IVW-RE	20	0.118454	0.0591463	0.00252952	0.234379	0.0452062	0	NA	17.1117	0.582297
ASD	MR-Egger	20	0.0551799	0.128278	-0.196241	0.306601	0.667082	0.00823303	0.5783	NA	NA
ASD	Weighted Median	20	0.108454	0.0854129	-0.0589521	0.27586	0.204169	0	NA	NA	NA
ASD	Weighted Mode	20	0.0948793	0.0892628	-0.0800726	0.269831	0.287818	0	NA	NA	NA
BC	IVW	23	0.00604824	0.0264555	-0.0458035	0.0579	0.819165	0	NA	NA	NA
BC	IVW-RE	23	0.00604824	0.0264555	-0.0458035	0.0579	0.819165	0	NA	15.5073	0.839563
BC	MR-Egger	23	0.0651274	0.0562938	-0.0452064	0.175461	0.247305	-0.00792298	0.234458	NA	NA
BC	Weighted Median	23	0.0308646	0.0359491	-0.0395944	0.101324	0.390582	0	NA	NA	NA
BC	Weighted Mode	23	0.0324619	0.0344816	-0.0351209	0.100045	0.346487	0	NA	NA	NA
BPD	IVW	23	-0.064578	0.0566562	-0.175622	0.0464661	0.25436	0	NA	NA	NA
BPD	IVW-RE	23	-0.064578	0.0566562	-0.175622	0.0464661	0.25436	0	NA	18.4388	0.679681
BPD	MR-Egger	23	-0.0684625	0.121453	-0.306505	0.16958	0.57296	0.000514213	0.971155	NA	NA
BPD	Weighted Median	23	-0.0565846	0.0839759	-0.221174	0.108005	0.500426	0	NA	NA	NA
BPD	Weighted Mode	23	-0.0749138	0.0822591	-0.236139	0.0863111	0.362451	0	NA	NA	NA
CAD	IVW	22	0.0165853	0.0401656	-0.0621377	0.0953084	0.679663	0	NA	NA	NA
CAD	IVW-RE	22	0.0165853	0.0401656	-0.0621377	0.0953084	0.679663	0	NA	16.4337	0.744808
CAD	MR-Egger	22	-0.0694585	0.087189	-0.240346	0.101429	0.425658	0.0113083	0.266193	NA	NA
CAD	Weighted Median	22	-0.0201604	0.0530856	-0.124206	0.0838854	0.704114	0	NA	NA	NA
CAD	Weighted Mode	22	-0.0304498	0.0503294	-0.129094	0.0681941	0.545173	0	NA	NA	NA
MDD	IVW	23	0.0150158	0.033437	-0.0505194	0.080551	0.653375	0	NA	NA	NA
MDD	IVW-RE	23	0.0150158	0.033437	-0.0505194	0.080551	0.653375	0	NA	19.5217	0.612929
MDD	MR-Egger	23	-0.0917142	0.0718125	-0.232464	0.0490358	0.201555	0.0140154	0.0930779	NA	NA
MDD	Weighted Median	23	-0.0190002	0.0463142	-0.109774	0.0717739	0.681625	0	NA	NA	NA
MDD	Weighted Mode	23	-0.0181377	0.0442086	-0.104785	0.0685095	0.681604	0	NA	NA	NA
prca	IVW	23	-0.104056	0.0334735	-0.169662	-0.0384488	0.00187977	0	NA	NA	NA
prca	IVW-RE	23	-0.104056	0.0352313	-0.173108	-0.0350035	0.00314195	0	NA	24.3713	0.328073
prca	MR-Egger	23	-0.0372226	0.0748788	-0.183982	0.109537	0.619116	-0.00901728	0.311845	NA	NA
prca	Weighted Median	23	-0.121515	0.0510219	-0.221516	-0.0215136	0.0172368	0	NA	NA	NA
prca	Weighted Mode	23	-0.122495	0.0551864	-0.230658	-0.0143316	0.026442	0	NA	NA	NA
Schz	IVW	23	-0.129956	0.0461278	-0.220365	-0.0395469	0.00484297	0	NA	NA	NA
Schz	IVW-RE	23	-0.129956	0.0461278	-0.220365	-0.0395469	0.00484297	0	NA	15.0244	0.861189
Schz	MR-Egger	23	-0.156385	0.099115	-0.350647	0.0378768	0.114608	0.00351275	0.763211	NA	NA
Schz	Weighted Median	23	-0.100086	0.0642403	-0.225994	0.0258229	0.119236	0	NA	NA	NA
Schz	Weighted Mode	23	-0.116201	0.0653067	-0.2442	0.0117978	0.0751888	0	NA	NA	NA
stroke	IVW	22	0.0210445	0.0406666	-0.0586605	0.100749	0.604815	0	NA	NA	NA
stroke	IVW-RE	22	0.0210445	0.0439535	-0.0651029	0.107192	0.632089	0	NA	24.532	0.268004
stroke	MR-Egger	22	0.0343337	0.0942006	-0.150296	0.218963	0.715504	-0.00174141	0.872415	NA	NA
stroke	Weighted Median	22	0.013191	0.055192	-0.0949833	0.121365	0.811104	0	NA	NA	NA
stroke	Weighted Mode	22	-0.00881997	0.0529065	-0.112515	0.0948749	0.867599	0	NA	NA	NA
T1D	IVW	22	0.274095	0.113067	0.0524874	0.495702	0.0153431	0	NA	NA	NA
T1D	IVW-RE	22	0.274095	0.113067	0.0524874	0.495702	0.0153431	0	NA	10.3549	0.973927
T1D	MR-Egger	22	0.0757104	0.250198	-0.414669	0.56609	0.762194	0.0255208	0.374086	NA	NA
T1D	Weighted Median	22	0.274823	0.153757	-0.0265343	0.576181	0.0738744	0	NA	NA	NA
T1D	Weighted Mode	22	0.257572	0.153232	-0.0427572	0.557902	0.0927768	0	NA	NA	NA
T2D	IVW	6	-0.0171351	0.0406803	-0.0968671	0.0625969	0.673599	0	NA	NA	NA
T2D	IVW-RE	6	-0.0171351	0.0406803	-0.0968671	0.0625969	0.673599	0	NA	1.83338	0.871686
T2D	MR-Egger	6	-0.0473637	0.0767224	-0.197737	0.103009	0.537012	0.004025	0.642145	NA	NA
T2D	Weighted Median	6	-0.0279819	0.0484111	-0.122866	0.0669021	0.56326	0	NA	NA	NA
T2D	Weighted Mode	6	-0.0344968	0.0505856	-0.133643	0.0646492	0.495271	0	NA	NA	NA
Significance determined by Bonferroni threshold p < 0.0045
p_pleiotropy= global p value from MR Egger
Abbreviations
"BC" = Breast Cancer
"PrC" = Prostate Cancer
"T1D" = Type 1 Diabetes
"T2D" = Type 2 Diabetes
"CAD" = Coronary Artery Disease
"ADHD" = Attention-Deficit/Hyperactivity Disorder
"ASD" = Autism Spectrum Disorder
"BPD" = Bipolar Disorder
"MDD" = Major Depressive Disorder
"Schz" = Schizophrenia
